# Supplementary material for: mTORC1-dependent suppression of autophagic activity in somatic cell nuclear transfer mouse embryos
Source: Reproduction. 2025 Oct 28;170(6):e250338. doi: 10.1530/REP-25-0338 (PMC12910570; doi:10.1530/REP-25-0338)
Supplement: Supplementary file 4 [file supplementary_table_s1.xlsx]

## Sheet: Table S1. List of 2-cell DEGs
Table S1. List of DEGs in 2-cell embryos
Chr	Start	End	Geneid	Strand	Length	gene_name	baseMean	log2FoldChange	lfcSE	stat	pvalue	padj	Category
chr7	10528169	10532984	ENSMUSG00000110097.2	-	2279	Zscan4a	6760.26	-6.25118	0.152489	-40.9943	0	0	SCNT.2C-low
chr1	31326026	31326787	ENSMUSG00000094215.4	+	762	Gm6489	1475.61	-9.19136	0.328076	-28.016	1.03854728528979e-172	1.06508216842894e-168	SCNT.2C-low
chr4	73319269	73323309	ENSMUSG00000066137.14	-	1323	Msantd5f6	2033.23	-5.26072	0.191588	-27.4585	5.49593667435769e-166	3.75757190425835e-162	SCNT.2C-low
chr7	11212135	11213494	ENSMUSG00000109916.2	+	928	2410039M03Rik	707.081	-7.93693	0.311478	-25.4815	3.15910818766349e-143	1.61991170092914e-139	SCNT.2C-low
chr7	15027874	15029473	ENSMUSG00000093727.2	-	1003	Obox3-ps5	3286.16	-3.21514	0.129474	-24.8322	4.02288537428018e-136	1.65026803823722e-132	SCNT.2C-low
chr7	17371404	17384270	ENSMUSG00000108654.2	-	1337	Gm9519	1005.22	-4.39385	0.183124	-23.9938	3.22681043178189e-127	1.10308514610464e-123	SCNT.2C-low
chr13	51799268	51804696	ENSMUSG00000062248.6	+	692	Cks2	64580.7	-2.15863	0.0983018	-21.9592	7.07576531869314e-107	2.07330032073879e-103	SCNT.2C-low
chr1	31025306	31026034	ENSMUSG00000086726.4	-	729	Gm9458	631.572	-4.32623	0.198525	-21.7919	2.76798441381506e-105	5.67741283117607e-102	SCNT.2C-low
chr6	136304537	136306981	ENSMUSG00000094973.3	+	1573	Eif4a3l1	1125.86	-4.33327	0.198765	-21.801	2.27097859903344e-105	5.67741283117607e-102	SCNT.2C-low
chr7	10799066	10803618	ENSMUSG00000110103.2	-	2015	Zscan4-ps1	1555.71	-4.61309	0.211666	-21.7941	2.6371924137541e-105	5.67741283117607e-102	SCNT.2C-low
chr12	87885626	87889209	ENSMUSG00000096619.3	-	1488	Eif1ad14	1580.64	-5.01129	0.231986	-21.6017	1.73109985795404e-103	3.22787174422684e-100	SCNT.2C-low
chr12	87783347	87787446	ENSMUSG00000079031.2	+	1851	Eif1ad2	1139.72	-4.94868	0.229626	-21.551	5.18102356840924e-103	8.8556645343035e-100	SCNT.2C-low
chrX	5993273	5995473	ENSMUSG00000073294.5	-	2201	Ezhip	8876.23	-2.52395	0.11879	-21.2471	3.50714382075789e-100	5.53346360827424e-97	SCNT.2C-low
chr7	10634667	10638977	ENSMUSG00000095339.3	-	1802	Zscan4b	600.718	-8.28546	0.390526	-21.2162	6.77285496305297e-100	9.92271629622711e-97	SCNT.2C-low
chr12	87665639	87669725	ENSMUSG00000092019.5	+	1850	Eif1ad6	1605.45	-4.70639	0.223035	-21.1016	7.68822266443666e-99	1.05128756713507e-95	SCNT.2C-low
chrX	138907554	138963461	ENSMUSG00000072944.12	-	2234	Nup62cl	1323	-3.88898	0.185733	-20.9386	2.38520700704241e-97	3.05768630759043e-94	SCNT.2C-low
chr4	143446025	143455728	ENSMUSG00000046435.8	+	2106	Pramel24	3263.76	-3.91651	0.188153	-20.8156	3.12864072067214e-96	3.77479704833567e-93	SCNT.2C-low
chr11	94719012	94719756	ENSMUSG00000081007.2	-	370	Gm11543	608.842	-3.50683	0.173595	-20.2012	9.54964635072719e-91	1.08818220166536e-87	SCNT.2C-low
chr16	38167353	38182659	ENSMUSG00000046516.12	+	5972	Cox17	783.431	3.88165	0.192832	20.1297	4.05289889828252e-90	4.37521101593015e-87	SCNT.2C-high
chr3	102725815	102843416	ENSMUSG00000027855.14	-	3556	Sycp1	2303.33	-3.42224	0.173222	-19.7564	7.06599328460654e-87	7.24652941302824e-84	SCNT.2C-low
chr7	73335242	73336349	ENSMUSG00000108337.2	-	1108	Gm4971	1031.84	-3.43924	0.178631	-19.2533	1.32349741859967e-82	1.29267883585228e-79	SCNT.2C-low
chr4	73571483	73575528	ENSMUSG00000095935.3	+	1325	Msantd5f3	722.494	-3.84391	0.203039	-18.9319	6.2283828940866e-80	5.80683461548229e-77	SCNT.2C-low
chr7	15484056	15493725	ENSMUSG00000074366.10	+	2136	Obox5	64190.9	-1.95203	0.103283	-18.8998	1.14450114009418e-79	1.02064621236834e-76	SCNT.2C-low
chr7	15359227	15373827	ENSMUSG00000066772.14	-	2888	Obox3	3563.34	-3.73881	0.199655	-18.7264	3.01595058726074e-78	2.57750677063771e-75	SCNT.2C-low
chr6	89161654	89163007	ENSMUSG00000090013.2	-	652	Gm6507	311.823	-6.68434	0.357011	-18.7231	3.20914926552823e-78	2.63291442340998e-75	SCNT.2C-low
chr1	125488332	125523557	ENSMUSG00000026342.11	+	2956	Slc35f5	469.081	4.28621	0.230416	18.6021	3.08972012991363e-77	2.43743267633302e-74	SCNT.2C-high
chr1	158961842	158993957	ENSMUSG00000104014.2	+	960	4930562F17Rik	545.09	-9.19052	0.497153	-18.4863	2.66236939593835e-76	2.02251328444784e-73	SCNT.2C-low
chr1	31313973	31314536	ENSMUSG00000100592.2	+	564	Gm28645	5327.39	-3.39838	0.184202	-18.4492	5.29451690257705e-76	3.87842272102707e-73	SCNT.2C-low
chr4	73834965	73838997	ENSMUSG00000093962.8	-	1312	Msantd5f9	255.632	-5.32821	0.289318	-18.4165	9.69492849200734e-76	6.85698890688147e-73	SCNT.2C-low
chr6	116528102	116529463	ENSMUSG00000107906.2	+	1362	Eif4a3l2	687.129	-4.56602	0.249764	-18.2813	1.1656770923157e-74	7.96973428016242e-72	SCNT.2C-low
chr4	147757959	147787010	ENSMUSG00000062518.8	-	2885	Zfp534	1216.86	-2.85066	0.156377	-18.2294	3.01665912661788e-74	1.99595791438901e-71	SCNT.2C-low
chr7	12559845	12562048	ENSMUSG00000110119.2	+	752	Gm45593	301.449	-4.61455	0.256345	-18.0013	1.90329689899774e-72	1.21995383422946e-69	SCNT.2C-low
chr14	24343282	24360034	ENSMUSG00000121465.1	+	1824	E330034G19Rik	44780.1	-2.31659	0.12879	-17.9874	2.44670423851475e-72	1.52073789806594e-69	SCNT.2C-low
chr14	42958058	42972647	ENSMUSG00000096446.2	+	1761	Gm8104	300.386	-7.47409	0.420873	-17.7585	1.48009804292486e-70	8.92890910542113e-68	SCNT.2C-low
chr4	143339173	143345165	ENSMUSG00000066688.6	+	2484	Pramel21	456.039	-3.7267	0.21021	-17.7285	2.52811479753718e-70	1.48154750320815e-67	SCNT.2C-low
chr17	18461384	18498018	ENSMUSG00000090417.5	-	13369	Vmn2r94	1028.6	-3.53037	0.199911	-17.6597	8.57281334081413e-70	4.88436040092885e-67	SCNT.2C-low
chr19	23643955	23644947	ENSMUSG00000098010.2	+	993	Gm21542	629.092	-3.03398	0.171915	-17.6481	1.05196614006131e-69	5.83158851318852e-67	SCNT.2C-low
chr7	14665561	14667163	ENSMUSG00000093509.2	-	1004	Obox3-ps3	1197.85	-2.67269	0.152238	-17.556	5.35504840265523e-69	2.89045783649635e-66	SCNT.2C-low
chr7	15214099	15215706	ENSMUSG00000093421.2	-	1005	Obox3-ps6	1521.34	-3.95862	0.225873	-17.5259	9.09471194376241e-69	4.78311888919259e-66	SCNT.2C-low
chr12	87976088	87979974	ENSMUSG00000096049.3	+	1850	Eif1ad17	975.689	-4.29782	0.248664	-17.2836	6.24705981049974e-67	3.203336094329e-64	SCNT.2C-low
chr8	118518384	118528682	ENSMUSG00000031843.3	-	2476	Mphosph6	189690	-1.9595	0.114656	-17.0903	1.75405687006811e-65	8.77499035657733e-63	SCNT.2C-low
chr3	137327373	137334094	ENSMUSG00000046818.8	+	2916	Ddit4l	2010.6	-3.85079	0.226197	-17.024	5.4473057675634e-65	2.65898246697674e-62	SCNT.2C-low
chr11	94668043	94673529	ENSMUSG00000075610.10	-	2187	Tmem92	335.024	-3.51342	0.206396	-17.0227	5.57438672322168e-65	2.65898246697674e-62	SCNT.2C-low
chr12	87759350	87763647	ENSMUSG00000113201.3	+	1833	Eif1ad13	6463.74	-3.65584	0.21506	-16.9991	8.33307990776226e-65	3.88454095427527e-62	SCNT.2C-low
chr1	11063689	11373905	ENSMUSG00000048960.14	+	16609	Prex2	1248.11	-2.36812	0.139692	-16.9524	1.84616256949622e-64	8.41480899176375e-62	SCNT.2C-low
chr4	73601753	73605795	ENSMUSG00000095341.2	+	1322	Msantd5f1	406.183	-3.63863	0.216907	-16.775	3.71655097962129e-63	1.65717776397853e-60	SCNT.2C-low
chr6	42788873	42796015	ENSMUSG00000054431.5	+	1899	Or2q1	228.972	-5.55605	0.335318	-16.5695	1.15750898807966e-61	5.05141847968125e-59	SCNT.2C-low
chr19	11674419	11689238	ENSMUSG00000055933.14	+	823	Oosp3	18484.3	-1.59616	0.0965331	-16.5349	2.05878037829571e-61	8.79742590400486e-59	SCNT.2C-low
chr3	89322779	89325690	ENSMUSG00000028044.7	-	1126	Cks1b	22461	-1.58112	0.095754	-16.5123	2.99086366450087e-61	1.25195111474648e-58	SCNT.2C-low
chr7	5112786	5119949	ENSMUSG00000035191.16	-	1716	Rfpl4	53505.2	-2.13226	0.129455	-16.471	5.92894887869397e-61	2.43217340901784e-58	SCNT.2C-low
chr7	20918242	20924348	ENSMUSG00000101436.2	-	1581	Gm5157	677.494	-3.23764	0.197365	-16.4043	1.78229803727696e-60	7.16798334168389e-58	SCNT.2C-low
chr11	102554542	102573063	ENSMUSG00000051455.14	+	4616	Meioc	832.599	-3.05865	0.187812	-16.2857	1.2471885288414e-59	4.91943921443576e-57	SCNT.2C-low
chr18	13088909	13126007	ENSMUSG00000024423.7	+	5129	Impact	580.099	3.20815	0.197029	16.2826	1.31162989269469e-59	5.07600768472843e-57	SCNT.2C-high
chr15	52575804	52593960	ENSMUSG00000038622.9	+	1185	Med30	12091.4	-1.66897	0.102753	-16.2426	2.52072121910055e-59	9.57453943055027e-57	SCNT.2C-low
chr4	73805303	73809349	ENSMUSG00000096750.8	-	1324	Msantd5f8	237.701	-4.88327	0.30289	-16.1223	1.77973594197108e-58	6.63712071013979e-56	SCNT.2C-low
chr11	73262072	73268662	ENSMUSG00000063881.12	+	3342	Or1e1c	347.1	-5.48514	0.340386	-16.1145	2.01889665634959e-58	7.39456952114045e-56	SCNT.2C-low
chr13	120354924	120356321	ENSMUSG00000096284.3	-	1398	Tcstv1	1709.95	-2.38982	0.148814	-16.0591	4.93268347990019e-58	1.77498720800408e-55	SCNT.2C-low
chr10	100192097	100192979	ENSMUSG00000091552.3	+	883	Gm8711	218.123	-6.64838	0.414366	-16.0447	6.2242564830902e-58	2.20113318490798e-55	SCNT.2C-low
chr19	5540483	5545229	ENSMUSG00000056201.10	+	2844	Cfl1	6637.14	-1.74599	0.109077	-16.007	1.14111605619386e-57	3.96702227603257e-55	SCNT.2C-low
chr4	146586484	146623852	ENSMUSG00000056300.15	+	3164	Zfp981	1741.91	-2.14914	0.135196	-15.8966	6.69387784390808e-57	2.28830214093998e-54	SCNT.2C-low
chr2	75766193	75768929	ENSMUSG00000075273.5	-	2737	Ift70b	705.273	-2.38516	0.151247	-15.77	5.00380241685759e-56	1.68250805528141e-53	SCNT.2C-low
chr7	84338848	84428261	ENSMUSG00000085236.4	+	1917	2610206C17Rik	300.376	-4.26199	0.270601	-15.7501	6.85958281367776e-56	2.26930488857007e-53	SCNT.2C-low
chr18	64744796	64745511	ENSMUSG00000118133.3	-	716	Gm6978	675.595	-3.77702	0.24059	-15.699	1.53683612687419e-55	5.00349933306612e-53	SCNT.2C-low
chr17	21643489	21655902	ENSMUSG00000023882.16	+	2832	Zfp54	3141.99	-2.46606	0.157236	-15.6838	1.95350456108201e-55	6.26067688318017e-53	SCNT.2C-low
chr9	78303059	78330869	ENSMUSG00000070291.5	+	2207	Ddx43	554.738	-3.09891	0.198785	-15.5892	8.61709749098107e-55	2.71915825596173e-52	SCNT.2C-low
chr1	8862147	8862386	ENSMUSG00000084353.2	-	240	Gm15452	897.584	-2.22197	0.143682	-15.4645	6.02393086751209e-54	1.8720734245991e-51	SCNT.2C-low
chr9	65797519	65810548	ENSMUSG00000040204.7	+	4813	Pclaf	1006.73	3.4267	0.223831	15.3093	6.62416756356844e-53	2.02788508800526e-50	SCNT.2C-high
chr4	107736952	107744621	ENSMUSG00000028609.7	+	770	Magoh	13496	-1.80388	0.118052	-15.2804	1.03323585135819e-52	3.11657360988351e-50	SCNT.2C-low
chr4	73556358	73560398	ENSMUSG00000096700.2	+	1322	Msantd5f4	185.206	-4.21561	0.277653	-15.183	4.58134589779463e-52	1.36185486535747e-49	SCNT.2C-low
chr2	163247742	163266617	ENSMUSG00000035399.13	-	2600	Oser1	6208.91	-1.61401	0.108161	-14.9223	2.36025576385892e-50	6.91588656750148e-48	SCNT.2C-low
chr6	54959565	54969935	ENSMUSG00000002797.10	-	7745	Ggct	13950.2	-1.49637	0.100929	-14.8259	9.96574812046818e-50	2.87897830561863e-47	SCNT.2C-low
chr7	11248237	11253038	ENSMUSG00000110190.2	+	2277	Zscan4-ps2	2130.92	-6.52788	0.441213	-14.7953	1.57065082624915e-49	4.47439154127725e-47	SCNT.2C-low
chr10	117586526	117628610	ENSMUSG00000052798.15	-	3850	Nup107	1016.11	2.39357	0.161845	14.7893	1.71790777432949e-49	4.82685018620167e-47	SCNT.2C-high
chr12	87840842	87844629	ENSMUSG00000072905.6	+	1766	Eif1ad3	5691.52	-3.09559	0.210093	-14.7344	3.87617229543637e-49	1.07438067502291e-46	SCNT.2C-low
chr12	55431007	55465239	ENSMUSG00000021024.15	+	1234	Psma6	1524.71	2.54825	0.17306	14.7246	4.47823660623183e-49	1.22470814707228e-46	SCNT.2C-high
chr1	167199535	167221410	ENSMUSG00000026688.6	-	1097	Mgst3	5108.03	-1.91197	0.130125	-14.6934	7.1053288502076e-49	1.91759736903432e-46	SCNT.2C-low
chr7	62227076	62227964	ENSMUSG00000108928.2	-	889	Vmn2r-ps61	512.829	-3.79216	0.258511	-14.6693	1.01444366311493e-48	2.70224077586369e-46	SCNT.2C-low
chr13	12284312	12355641	ENSMUSG00000052374.17	-	3795	Actn2	335.15	3.66368	0.251742	14.5533	5.56332284727776e-48	1.46293993487839e-45	SCNT.2C-high
chr9	78090056	78116631	ENSMUSG00000032348.7	+	1266	Gsta4	901.307	2.54191	0.175646	14.4718	1.8266440845293e-47	4.74256921744057e-45	SCNT.2C-high
chr6	38358404	38404582	ENSMUSG00000056832.15	+	4673	Ift56	423.753	2.73831	0.18927	14.4678	1.93588882189704e-47	4.96337695324127e-45	SCNT.2C-high
chr7	11131842	11136245	ENSMUSG00000070828.11	+	1959	Zscan4f	4670.73	-6.92063	0.479171	-14.4429	2.77840330949368e-47	7.03553460259565e-45	SCNT.2C-low
chr8	105366470	105368597	ENSMUSG00000031879.15	-	1076	Ciao2b	4058.93	-1.72499	0.119803	-14.3985	5.28580451976371e-47	1.32216020127895e-44	SCNT.2C-low
chr9	75255040	75258931	ENSMUSG00000032191.7	+	1237	Bcl2l10	36146	-1.81002	0.125955	-14.3703	7.94950046194631e-47	1.96448438524073e-44	SCNT.2C-low
chr18	32164142	32164299	ENSMUSG00000085300.2	+	158	Gm16345	414.909	-2.9666	0.20727	-14.3127	1.82214328050067e-46	4.44928343170824e-44	SCNT.2C-low
chr6	60048043	60048171	ENSMUSG00000119172.1	-	129	Gm22723	139.818	-4.82067	0.338924	-14.2234	6.55439922074408e-46	1.58161508725508e-43	SCNT.2C-low
chr13	98446404	98453514	ENSMUSG00000021660.15	-	1739	Btf3	9630.9	-1.48139	0.104454	-14.1821	1.18212635280546e-45	2.81937135144102e-43	SCNT.2C-low
chr12	40055446	40088024	ENSMUSG00000047446.19	-	7701	Arl4a	3921.97	-1.67552	0.119257	-14.0496	7.74306851330835e-45	1.82549515260308e-42	SCNT.2C-low
chr1	175805343	175806680	ENSMUSG00000078184.2	-	1338	Rbm8a2	1225	-2.28889	0.163243	-14.0213	1.15421568987503e-44	2.69024068352577e-42	SCNT.2C-low
chr9	57062319	57065615	ENSMUSG00000032299.11	-	2683	Commd4	294.334	4.83714	0.345555	13.9982	1.59970614570406e-44	3.6866935679254e-42	SCNT.2C-high
chr7	140387362	140402091	ENSMUSG00000060314.14	-	4715	Zfp941	247.417	3.90145	0.27882	13.9927	1.72712102402587e-44	3.93610881375495e-42	SCNT.2C-high
chr15	85220446	85347413	ENSMUSG00000016541.11	+	1937	Atxn10	551.888	2.54167	0.18199	13.966	2.51397507954074e-44	5.66638932488572e-42	SCNT.2C-high
chr5	122988111	123009354	ENSMUSG00000029474.8	+	4440	Rnf34	1693.66	-1.9936	0.144267	-13.8188	1.96321321755971e-43	4.37689851145295e-41	SCNT.2C-low
chr15	97054910	97065160	ENSMUSG00000116295.3	-	1866	Gm32885	301.748	3.49254	0.252821	13.8143	2.09056762827141e-43	4.61071318531989e-41	SCNT.2C-high
chr3	122717852	122719833	ENSMUSG00000054091.10	+	1160	1810037I17Rik	2361.32	-1.68143	0.122123	-13.7684	3.9500686446433e-43	8.61913382662539e-41	SCNT.2C-low
chr14	101891403	101933561	ENSMUSG00000022111.10	+	3831	Uchl3	8870.29	-1.39188	0.102077	-13.6356	2.45932586632935e-42	5.30981398360855e-40	SCNT.2C-low
chr7	20673216	20674135	ENSMUSG00000099623.3	-	920	Gm4526	925.4	-3.35194	0.246541	-13.5959	4.23770556676767e-42	9.05412279999706e-40	SCNT.2C-low
chr2	121978167	121983564	ENSMUSG00000060802.9	+	860	B2m	1770.19	1.67262	0.123314	13.5639	6.55114482357415e-42	1.38526321109618e-39	SCNT.2C-high
chr14	75434513	75436711	ENSMUSG00000090054.2	-	476	Gm15629	615.796	-2.21749	0.164523	-13.4784	2.09732681946329e-41	4.38961942796036e-39	SCNT.2C-low
chr12	101934349	101943327	ENSMUSG00000113902.2	-	1153	Ndufb1	841.33	1.968	0.146653	13.4194	4.65332428596977e-41	9.64084186156828e-39	SCNT.2C-high
chr11	88855484	88857757	ENSMUSG00000057534.14	-	833	Elobl	1699.08	-1.76068	0.131257	-13.414	5.00921265506871e-41	1.02743960768114e-38	SCNT.2C-low
chr4	46155347	46196311	ENSMUSG00000028329.14	-	1894	Xpa	345.042	3.03229	0.226979	13.3593	1.04547613693911e-40	2.12314465789685e-38	SCNT.2C-high
chr4	143621443	143626943	ENSMUSG00000078512.10	-	1981	Pramel11	346.544	-3.74008	0.280611	-13.3284	1.58338354122174e-40	3.1839980209803e-38	SCNT.2C-low
chrX	149870090	149879539	ENSMUSG00000025264.13	-	3805	Tsr2	376.769	4.37014	0.328851	13.2891	2.67677756419257e-40	5.33042569117999e-38	SCNT.2C-high
chr1	133531609	133538029	ENSMUSG00000090553.9	-	1372	Snrpe	8585.55	-1.48227	0.111593	-13.2828	2.91438254090955e-40	5.74777887467267e-38	SCNT.2C-low
chr13	54769597	54811876	ENSMUSG00000025873.17	+	8135	Faf2	369.939	2.84236	0.214046	13.2792	3.05653741106938e-40	5.97072750842324e-38	SCNT.2C-high
chr11	94687875	94688603	ENSMUSG00000083227.2	-	354	Gm11546	703.208	-3.07806	0.232901	-13.2162	7.07910274845411e-40	1.36980638182587e-37	SCNT.2C-low
chr7	39193826	39230013	ENSMUSG00000108621.3	+	17029	Gm33989	336.64	2.77059	0.209844	13.2031	8.41712459826256e-40	1.61349198724265e-37	SCNT.2C-high
chr1	31306407	31306965	ENSMUSG00000100205.2	+	559	Gm4850	7688.3	-2.6559	0.201657	-13.1704	1.29872330415139e-39	2.46649200846751e-37	SCNT.2C-low
chr14	99536127	99552472	ENSMUSG00000005148.9	+	5201	Klf5	395.252	-2.66082	0.202053	-13.1689	1.32460869528033e-39	2.47786604674026e-37	SCNT.2C-low
chr4	34550937	34566908	ENSMUSG00000028291.8	+	1711	Akirin2	4661.94	-1.32769	0.100822	-13.1687	1.32887360509692e-39	2.47786604674026e-37	SCNT.2C-low
chr6	122603369	122607231	ENSMUSG00000046323.9	+	892	Dppa3	151308	-1.41339	0.107436	-13.1556	1.58072889373713e-39	2.92093066121101e-37	SCNT.2C-low
chr19	40917371	40982978	ENSMUSG00000061132.14	-	5991	Blnk	158.467	-5.72669	0.435902	-13.1376	2.00591711574502e-39	3.67351481795054e-37	SCNT.2C-low
chr1	55091929	55111861	ENSMUSG00000025981.14	+	4805	Coq10b	6953.93	-1.44232	0.109954	-13.1175	2.61514922797088e-39	4.74684299246998e-37	SCNT.2C-low
chr1	166456540	166475262	ENSMUSG00000051081.8	-	3012	Gm4847	133.413	-5.62986	0.431689	-13.0415	7.10828460154713e-39	1.2789300479152e-36	SCNT.2C-low
chr3	67490074	67511570	ENSMUSG00000027775.10	+	3042	Mfsd1	731.822	2.42296	0.186628	12.9828	1.53169610302715e-38	2.73187989297303e-36	SCNT.2C-high
chr13	120778414	120779714	ENSMUSG00000095821.3	+	779	Tcstv3	1945.2	-2.66077	0.205045	-12.9766	1.66190298847753e-38	2.93855967212609e-36	SCNT.2C-low
chr5	123326764	123329651	ENSMUSG00000104606.2	-	2162	Gm43409	185.834	-3.92088	0.303253	-12.9294	3.07232371031866e-38	5.38601979678171e-36	SCNT.2C-low
chr12	86129315	86209233	ENSMUSG00000007867.10	+	1651	Ift43	6698.59	-1.46612	0.114192	-12.8391	9.90706177161079e-38	1.72206562709753e-35	SCNT.2C-low
chrX	72277294	72286736	ENSMUSG00000031362.18	-	2232	Xlr4c	957.82	-1.70162	0.132847	-12.8088	1.46310038671467e-37	2.52181949847939e-35	SCNT.2C-low
chr16	10010576	10069342	ENSMUSG00000039200.17	+	4843	Atf7ip2	2336.11	-1.75735	0.137416	-12.7886	1.8994750514823e-37	3.24667773174613e-35	SCNT.2C-low
chr4	101574601	101672549	ENSMUSG00000057722.18	+	7049	Lepr	906.489	-2.02574	0.158433	-12.7861	1.96069231860974e-37	3.32361654107474e-35	SCNT.2C-low
chr7	14699259	14699547	ENSMUSG00000099056.2	-	136	Gtpbp4-ps3	276.798	-2.72793	0.213793	-12.7597	2.75339488074303e-37	4.62908872122298e-35	SCNT.2C-low
chr12	21335392	21365057	ENSMUSG00000054309.10	+	5279	Cpsf3	712.572	2.91709	0.229235	12.7253	4.27723945140412e-37	7.13255759249999e-35	SCNT.2C-high
chr14	80074152	80243766	ENSMUSG00000097927.3	+	4423	Gm6999	227.988	-3.42311	0.270221	-12.6678	8.91648350906733e-37	1.47488704237484e-34	SCNT.2C-low
chr9	18315714	18324473	ENSMUSG00000074502.5	+	4432	Ubtfl1	2672.01	-1.73674	0.137109	-12.6669	9.02245871887484e-37	1.48047720626273e-34	SCNT.2C-low
chr11	82842175	82855666	ENSMUSG00000054404.14	+	6326	Slfn5	612.311	2.32651	0.183876	12.6526	1.08235812369088e-36	1.76192440277965e-34	SCNT.2C-high
chr3	107919571	107925289	ENSMUSG00000058135.13	-	1473	Gstm1	208.596	5.84387	0.462658	12.6311	1.42303101847233e-36	2.29825111967605e-34	SCNT.2C-high
chr9	72357676	72399494	ENSMUSG00000090626.10	-	8798	Tex9	268.701	3.26606	0.259516	12.5852	2.54778619634811e-36	4.08262833385126e-34	SCNT.2C-high
chr16	9988090	9992775	ENSMUSG00000039209.13	+	831	Rpl39l	859.321	-2.29635	0.183142	-12.5386	4.58912432901218e-36	7.29670768312936e-34	SCNT.2C-low
chr7	81412673	81419239	ENSMUSG00000038646.14	+	1741	Ramac	5198.52	-1.35226	0.107867	-12.5363	4.72521517081662e-36	7.45529910527843e-34	SCNT.2C-low
chr17	79142996	79155737	ENSMUSG00000050668.11	+	6141	Gpatch11	763.979	2.1426	0.171055	12.5258	5.39243314608059e-36	8.44306841673733e-34	SCNT.2C-high
chrX	70707273	70712863	ENSMUSG00000056380.14	+	3069	Gpr50	131.33	-5.35308	0.427974	-12.5079	6.7548159958238e-36	1.0496062946238e-33	SCNT.2C-low
chr8	3671548	3675848	ENSMUSG00000087687.4	+	1788	Pet100	189.546	4.54959	0.363757	12.5072	6.81575865220234e-36	1.05111297530318e-33	SCNT.2C-high
chr11	94736184	94736918	ENSMUSG00000081586.4	-	382	Gm11544	934.702	-2.16135	0.172885	-12.5017	7.30902064776553e-36	1.11877106347999e-33	SCNT.2C-low
chr8	39472999	39619367	ENSMUSG00000118664.1	+	4617	Tusc3	2521.61	-1.42094	0.113717	-12.4954	7.91423609345375e-36	1.20243627046541e-33	SCNT.2C-low
chr6	49372538	49446435	ENSMUSG00000023403.15	+	3237	Stk31	852.461	-2.23628	0.17939	-12.4661	1.14347713265912e-35	1.72454849029199e-33	SCNT.2C-low
chr19	6887066	6888417	ENSMUSG00000038812.17	+	1233	Trmt112	1590.49	-1.4605	0.117253	-12.456	1.29786301362857e-35	1.9430998739077e-33	SCNT.2C-low
chr14	119175388	119219109	ENSMUSG00000022136.9	+	5141	Dnajc3	969.919	2.01183	0.161886	12.4274	1.85516161223876e-35	2.75733477019052e-33	SCNT.2C-high
chr5	72313918	72325532	ENSMUSG00000029213.12	-	4107	Commd8	302.754	3.41481	0.274939	12.4203	2.02875429763451e-35	2.99365319415694e-33	SCNT.2C-high
chr14	55824898	55828570	ENSMUSG00000079197.11	-	1764	Psme2	237.227	3.4888	0.281538	12.3919	2.88933223735776e-35	4.23307810860321e-33	SCNT.2C-high
chr9	89092729	89259766	ENSMUSG00000066442.18	+	7638	Mthfs	1007.37	-1.61515	0.130656	-12.3619	4.20210746984254e-35	6.11272527049222e-33	SCNT.2C-low
chr18	71386705	72484140	ENSMUSG00000060534.17	-	13171	Dcc	733.877	-2.4959	0.203187	-12.2838	1.10685567093926e-34	1.59878286384755e-32	SCNT.2C-low
chr7	21749630	21755730	ENSMUSG00000096283.3	-	1581	Gm6176	395.164	-2.90861	0.237004	-12.2724	1.27433659907941e-34	1.82782643242782e-32	SCNT.2C-low
chr12	72927883	72987548	ENSMUSG00000021098.16	-	5891	4930447C04Rik	172.737	-4.24082	0.34669	-12.2323	2.08904576376841e-34	2.97558455976762e-32	SCNT.2C-low
chr11	70416193	70418684	ENSMUSG00000018286.7	+	1872	Psmb6	1708.57	-1.57842	0.129269	-12.2103	2.73859326627086e-34	3.87388182651597e-32	SCNT.2C-low
chr13	23602531	23608036	ENSMUSG00000036376.4	-	4456	Abt1	1308.49	-1.9402	0.158944	-12.2068	2.85860434969295e-34	4.01594752168165e-32	SCNT.2C-low
chr8	72277285	72607105	ENSMUSG00000121402.1	-	2964	ENSMUSG00000121402	530.958	-2.99934	0.245738	-12.2054	2.90776613676706e-34	4.0572238932809e-32	SCNT.2C-low
chr5	34311224	34326871	ENSMUSG00000079555.3	-	3871	Haus3	3246.62	-1.47223	0.120639	-12.2036	2.9723659699113e-34	4.11933773032775e-32	SCNT.2C-low
chr10	82060684	82077114	ENSMUSG00000062931.16	-	2128	Zfp938	365.461	3.4736	0.284807	12.1963	3.25098112587059e-34	4.47522643441152e-32	SCNT.2C-high
chr1	85137485	85171981	ENSMUSG00000089716.8	+	1474	Gm6264	913.885	-2.22888	0.182793	-12.1934	3.36854603721194e-34	4.60614985128361e-32	SCNT.2C-low
chr8	80410091	80438369	ENSMUSG00000058355.9	-	6004	Abce1	942.672	1.73749	0.143123	12.1398	6.49970936605637e-34	8.82884362961471e-32	SCNT.2C-high
chr6	142435975	142453683	ENSMUSG00000030246.13	-	1570	Ldhb	11782.1	-1.29372	0.106684	-12.1267	7.62908009891074e-34	1.02947409150499e-31	SCNT.2C-low
chr17	41233942	41245938	ENSMUSG00000023919.10	-	2604	Cenpq	2087.21	-1.51568	0.125128	-12.113	9.01409338370272e-34	1.20841875420344e-31	SCNT.2C-low
chr3	135143910	135173959	ENSMUSG00000078578.10	+	24499	Ube2d3	47979.6	-1.27721	0.105537	-12.1019	1.03152025083962e-33	1.37386440681632e-31	SCNT.2C-low
chr6	126916925	126952930	ENSMUSG00000030347.7	+	6784	D6Wsu163e	438.877	2.54663	0.210467	12.0999	1.05761875738445e-33	1.39953666662662e-31	SCNT.2C-high
chr12	87984741	87988046	ENSMUSG00000096803.3	-	1301	Eif1ad16	3135.16	-7.35002	0.608325	-12.0824	1.30847287973999e-33	1.72039020745814e-31	SCNT.2C-low
chr11	58062487	58070391	ENSMUSG00000020514.9	+	981	Mrpl22	1023.79	1.78849	0.148247	12.0642	1.6315264136656e-33	2.13148014463026e-31	SCNT.2C-high
chr12	88286892	88290796	ENSMUSG00000093847.4	-	1856	Eif1ad15	6190.09	-5.89848	0.489112	-12.0596	1.726551928104e-33	2.24134851881906e-31	SCNT.2C-low
chr8	107783509	107787563	ENSMUSG00000031917.13	+	3130	Nip7	2060.53	-1.55567	0.129053	-12.0545	1.83619477603094e-33	2.36869126107991e-31	SCNT.2C-low
chr6	85564513	85679735	ENSMUSG00000063810.8	+	20273	Alms1	1917.6	-1.70811	0.141753	-12.0499	1.9418377913927e-33	2.48931468370348e-31	SCNT.2C-low
chr10	75695187	75696074	ENSMUSG00000033307.8	-	745	Mif	701.797	2.20963	0.183692	12.029	2.50304231561317e-33	3.18881372270446e-31	SCNT.2C-high
chr9	13246536	13292867	ENSMUSG00000079084.13	+	10145	Ccdc82	1380.93	-1.48675	0.123714	-12.0177	2.86962151483491e-33	3.63325968461598e-31	SCNT.2C-low
chr11	115505004	115519121	ENSMUSG00000020744.14	-	4026	Slc25a19	337.344	2.52993	0.211814	11.9441	6.97049782019311e-33	8.77128103006017e-31	SCNT.2C-high
chr14	20369920	20398189	ENSMUSG00000021810.4	-	5661	Ecd	430.194	2.16272	0.181172	11.9374	7.55842142727404e-33	9.45309645700109e-31	SCNT.2C-high
chr1	185064346	185089974	ENSMUSG00000026617.17	+	2308	Bpnt1	163.736	4.53707	0.380639	11.9196	9.35480449431954e-33	1.16288724232114e-30	SCNT.2C-high
chr10	34158186	34161271	ENSMUSG00000047514.7	+	3086	Tspyl1	802.007	-1.67667	0.140966	-11.8941	1.27002351800096e-32	1.56924411913962e-30	SCNT.2C-low
chr18	84685590	84703827	ENSMUSG00000024644.18	-	4249	Cndp2	194.995	3.66857	0.308561	11.8893	1.34549164128856e-32	1.65253766793231e-30	SCNT.2C-high
chr17	74606469	74630939	ENSMUSG00000024067.15	-	1146	Dpy30	15165.1	-1.19535	0.100552	-11.8879	1.36863561729152e-32	1.67095744918253e-30	SCNT.2C-low
chr7	14790124	14791729	ENSMUSG00000093770.2	-	1005	Obox3-ps4	618.55	-2.29055	0.194098	-11.801	3.85890863110975e-32	4.68343638654983e-30	SCNT.2C-low
chr13	92711144	92712680	ENSMUSG00000046957.6	-	1537	Spz1	648.394	-2.15231	0.182474	-11.7952	4.13403551512977e-32	4.98783543828392e-30	SCNT.2C-low
chr6	66512374	66524204	ENSMUSG00000029910.15	+	8390	Mad2l1	20108.2	-1.18513	0.10066	-11.7737	5.33584567075884e-32	6.4002064650839e-30	SCNT.2C-low
chr5	122461286	122492296	ENSMUSG00000038569.14	-	4322	Rad9b	213.616	2.97742	0.253031	11.767	5.77298485417827e-32	6.88428443860758e-30	SCNT.2C-high
chr7	22413036	22419135	ENSMUSG00000095363.3	-	1581	Gm4567	407.04	-2.42637	0.206235	-11.7651	5.9075235630758e-32	7.00400091342473e-30	SCNT.2C-low
chrX	118657323	118659374	ENSMUSG00000086431.2	-	1850	Gm14929	432.634	-2.52654	0.214852	-11.7594	6.31469185546741e-32	7.44371520962598e-30	SCNT.2C-low
chr19	41910731	41921862	ENSMUSG00000034321.15	-	4053	Exosc1	1034.79	2.0267	0.172431	11.7537	6.75967713548822e-32	7.92272787005708e-30	SCNT.2C-high
chr9	50972201	51031175	ENSMUSG00000032056.11	+	2556	Btg4	83402.3	-1.19891	0.102017	-11.7521	6.89087803198143e-32	8.03061359738472e-30	SCNT.2C-low
chr4	134658209	134664859	ENSMUSG00000028821.9	+	2043	Syf2	4644.26	-1.32084	0.112421	-11.749	7.14410784387728e-32	8.2786890387439e-30	SCNT.2C-low
chr1	5377962	5380240	ENSMUSG00000104046.2	+	2279	Gm37567	106.955	-6.69155	0.569752	-11.7447	7.52147451526481e-32	8.66702043722452e-30	SCNT.2C-low
chr12	87561086	87565036	ENSMUSG00000079034.3	+	1873	Eif1ad8	6675.75	-4.39623	0.376025	-11.6913	1.41163804239386e-31	1.61754792667823e-29	SCNT.2C-low
chr17	87304684	87332834	ENSMUSG00000024145.7	-	988	Pigf	3801.44	-1.42475	0.122118	-11.667	1.87958563255449e-31	2.14178782829584e-29	SCNT.2C-low
chr5	150423212	150425769	ENSMUSG00000106738.2	-	591	Gm5	1080	-2.46709	0.211468	-11.6665	1.89052909806992e-31	2.14235592986255e-29	SCNT.2C-low
chr12	47579040	47591072	ENSMUSG00000112232.2	+	472	Gm48578	1055.52	-2.42092	0.207709	-11.6554	2.15476639271258e-31	2.42837436708394e-29	SCNT.2C-low
chr12	87859578	87863503	ENSMUSG00000113971.3	+	1859	Eif1ad4	2076.22	-4.93622	0.425955	-11.5886	4.70890072289421e-31	5.27782856433241e-29	SCNT.2C-low
chrX	135145828	135147888	ENSMUSG00000042712.11	+	1037	Tceal9	298.194	3.71326	0.320555	11.5839	4.97513088826809e-31	5.54591900267754e-29	SCNT.2C-high
chr16	22932693	22946487	ENSMUSG00000022881.16	-	1533	Rfc4	426.495	2.33602	0.20167	11.5834	5.00376332016357e-31	5.54768591675e-29	SCNT.2C-high
chr9	118435758	118730071	ENSMUSG00000039115.14	+	7691	Itga9	3532.45	-1.48272	0.128308	-11.556	6.88362108261941e-31	7.5908576357853e-29	SCNT.2C-low
chr7	45107368	45109308	ENSMUSG00000050708.17	-	1340	Ftl1	3813.47	1.38659	0.120051	11.55	7.3793306438263e-31	8.09398132810274e-29	SCNT.2C-high
chr3	142470806	142489367	ENSMUSG00000028271.10	+	4589	Gtf2b	3776.85	-1.33277	0.115574	-11.5318	9.12609824715723e-31	9.95667027380011e-29	SCNT.2C-low
chr8	106581764	106583582	ENSMUSG00000036442.9	+	1819	Thap11	827.501	-1.82538	0.158494	-11.5171	1.08221571680824e-30	1.17446172314571e-28	SCNT.2C-low
chrX	73453089	73472800	ENSMUSG00000031400.11	-	3080	G6pdx	1805.03	-1.38782	0.121416	-11.4303	2.95044402124958e-30	3.18508196420264e-28	SCNT.2C-low
chr5	36622342	36631424	ENSMUSG00000029198.4	+	3528	Grpel1	934.341	1.58306	0.138609	11.421	3.2838369594182e-30	3.52642826568726e-28	SCNT.2C-high
chr2	51020450	51039123	ENSMUSG00000017144.9	-	4432	Rnd3	191.244	-3.31915	0.291004	-11.4059	3.90856478670794e-30	4.17544647605034e-28	SCNT.2C-low
chr5	127318872	127642857	ENSMUSG00000034324.17	+	5850	Tmem132c	566.291	-2.17415	0.191275	-11.3666	6.13203808297183e-30	6.51679964351478e-28	SCNT.2C-low
chrX	100833659	100838029	ENSMUSG00000045010.15	-	2364	Gm4779	99.0594	-5.89456	0.519153	-11.3542	7.07023481639445e-30	7.4751333154158e-28	SCNT.2C-low
chr1	31036933	31261765	ENSMUSG00000086727.10	-	4812	4931428L18Rik	4038.47	-1.6339	0.144077	-11.3404	8.27284981624928e-30	8.70176526056867e-28	SCNT.2C-low
chr5	129842622	129864513	ENSMUSG00000029446.15	-	4329	Psph	375.536	2.2881	0.20193	11.3312	9.19728588988921e-30	9.62477198405701e-28	SCNT.2C-high
chr17	32984470	33007261	ENSMUSG00000024298.16	-	11116	Zfp871	673.613	2.16825	0.191676	11.312	1.1439184712159e-29	1.19101074939642e-27	SCNT.2C-high
chr2	71042050	71093647	ENSMUSG00000027012.16	+	8280	Dync1i2	3405.9	-1.15272	0.102183	-11.2809	1.63073877207151e-29	1.6892971188868e-27	SCNT.2C-low
chr5	135807334	135819252	ENSMUSG00000019179.11	+	3562	Mdh2	2428.06	1.46317	0.129731	11.2785	1.67542527285278e-29	1.7268667221851e-27	SCNT.2C-high
chr3	54642960	54658739	ENSMUSG00000036632.10	+	3728	Alg5	461.279	2.46734	0.218902	11.2714	1.81573333849304e-29	1.86212532529153e-27	SCNT.2C-high
chr17	3248385	3361395	ENSMUSG00000116858.2	+	4534	Gm49797	155.598	3.79165	0.336454	11.2694	1.85729301704367e-29	1.89527050112352e-27	SCNT.2C-high
chr4	11191351	11204779	ENSMUSG00000028212.17	+	3495	Ccne2	2482.88	-1.85855	0.165104	-11.2568	2.14289292919471e-29	2.17588499359964e-27	SCNT.2C-low
chr2	113931651	114017505	ENSMUSG00000040383.17	-	11805	Aqr	1243.98	-1.55461	0.13817	-11.2514	2.27869661753212e-29	2.30238159222667e-27	SCNT.2C-low
chr11	49685005	49729440	ENSMUSG00000020363.7	+	5591	Gfpt2	292.027	3.37666	0.300989	11.2185	3.30703761156748e-29	3.30881211955417e-27	SCNT.2C-high
chr17	31739089	31750305	ENSMUSG00000024038.18	+	3189	Ndufv3	384.787	2.56664	0.228781	11.2188	3.29767116812607e-29	3.30881211955417e-27	SCNT.2C-high
chr17	25479482	25493856	ENSMUSG00000015120.17	-	14003	Ube2i	9822.36	-1.22128	0.109011	-11.2033	3.92856736223547e-29	3.91159442557338e-27	SCNT.2C-low
chr17	36190711	36203562	ENSMUSG00000024422.15	+	4094	Dhx16	635.904	2.29482	0.204893	11.2001	4.07135802064478e-29	4.03418475176063e-27	SCNT.2C-high
chr8	127673922	127697821	ENSMUSG00000033931.10	-	4970	Rbm34	818.527	1.74021	0.155652	11.1801	5.10269242416871e-29	5.0317944380829e-27	SCNT.2C-high
chr7	21159783	21166670	ENSMUSG00000109516.3	-	2365	Gm6882	639.331	-2.47781	0.221652	-11.1788	5.17729880772903e-29	5.08093664331723e-27	SCNT.2C-low
chr9	98785172	98786675	ENSMUSG00000074123.2	+	1504	Prr23a4	2847.58	-1.54121	0.137919	-11.1747	5.42233584011216e-29	5.29607287697812e-27	SCNT.2C-low
chr3	27992844	28187511	ENSMUSG00000027695.17	+	12961	Pld1	4411.33	-1.13763	0.101848	-11.1699	5.7231270647994e-29	5.56336773583414e-27	SCNT.2C-low
chr10	128556003	128580724	ENSMUSG00000025357.9	-	4762	Dgka	206.793	3.10746	0.278247	11.168	5.84908546494463e-29	5.6494403821791e-27	SCNT.2C-high
chr12	59247441	59266511	ENSMUSG00000035329.8	-	4466	Fbxo33	2242.17	-1.53063	0.137059	-11.1677	5.86675833164716e-29	5.6494403821791e-27	SCNT.2C-low
chr2	61408929	61484515	ENSMUSG00000064289.16	+	6096	Tank	5504.34	-1.31498	0.117853	-11.1578	6.55700411792159e-29	6.28461268517242e-27	SCNT.2C-low
chr12	87532731	87542857	ENSMUSG00000113805.3	+	1782	Eif1ad12	5372.77	-2.37376	0.212837	-11.1529	6.92911072440035e-29	6.61037163107794e-27	SCNT.2C-low
chr8	65399837	65421685	ENSMUSG00000025521.16	+	1750	Tmem192	459.047	2.05127	0.18402	11.147	7.40661131995384e-29	7.03319466590617e-27	SCNT.2C-high
chr12	88215508	88219640	ENSMUSG00000095799.3	-	1862	Eif1ad10	3965.4	-6.08168	0.545691	-11.1449	7.58142220036813e-29	7.16601616367514e-27	SCNT.2C-low
chr12	79177551	79203075	ENSMUSG00000021125.7	+	1428	Arg2	1457.46	-1.79367	0.161139	-11.1312	8.84777037627346e-29	8.32461551319931e-27	SCNT.2C-low
chr2	30724984	30771263	ENSMUSG00000039476.14	+	1961	Prrx2	140.095	5.43716	0.489274	11.1127	1.08826094506203e-28	1.01923836731358e-26	SCNT.2C-high
chr9	54622019	54641803	ENSMUSG00000061559.16	-	4669	Skic8	844.602	1.876	0.168898	11.1073	1.15564786671461e-28	1.07743151791743e-26	SCNT.2C-high
chr14	57787054	57809069	ENSMUSG00000021951.8	-	947	Eef1akmt1	231.708	2.83008	0.25486	11.1044	1.19366385070666e-28	1.10783887972146e-26	SCNT.2C-high
chr10	88510634	88520877	ENSMUSG00000004359.17	-	3841	Spic	1261.23	-1.79034	0.161376	-11.0942	1.33878323387319e-28	1.23692715810689e-26	SCNT.2C-low
chr19	6020262	6036171	ENSMUSG00000037451.9	-	1897	Slc22a20	362.706	2.44685	0.220599	11.0919	1.37394946046206e-28	1.26372544320795e-26	SCNT.2C-high
chr5	94487608	94532938	ENSMUSG00000121889.1	+	2043	Pramel52-ps	556.722	-1.89313	0.170712	-11.0896	1.40966880689846e-28	1.29079093295957e-26	SCNT.2C-low
chr8	120234895	120285474	ENSMUSG00000031835.17	-	10539	Mbtps1	332.89	2.22275	0.200446	11.0891	1.41780037704873e-28	1.29246682371762e-26	SCNT.2C-high
chrX	52077014	52110536	ENSMUSG00000025630.9	+	1289	Hprt1	11223.6	-1.13874	0.102732	-11.0846	1.48975984623315e-28	1.35205593832248e-26	SCNT.2C-low
chr18	65020776	65350899	ENSMUSG00000024589.19	+	19400	Nedd4l	2266.39	-1.52638	0.137776	-11.0788	1.59034790726919e-28	1.43698792625544e-26	SCNT.2C-low
chr13	76208541	76246779	ENSMUSG00000021592.19	-	5894	Arsk	1055.48	-1.70604	0.15414	-11.0681	1.79161963241394e-28	1.61175045089659e-26	SCNT.2C-low
chr4	135730679	135749074	ENSMUSG00000028668.6	-	4708	Eloa	1829.89	-1.64571	0.148711	-11.0665	1.82456714528072e-28	1.63422256405471e-26	SCNT.2C-low
chr11	30049395	30218175	ENSMUSG00000020315.19	-	17492	Sptbn1	2464.58	-1.46488	0.132415	-11.0629	1.89963410521298e-28	1.69406065791406e-26	SCNT.2C-low
chr10	88295431	88309098	ENSMUSG00000020059.10	+	1264	Sycp3	3796.15	1.29289	0.116944	11.0556	2.05911166723724e-28	1.82833071024688e-26	SCNT.2C-high
chr8	57935741	57940894	ENSMUSG00000031609.4	-	1178	Sap30	2474.69	-1.30311	0.118003	-11.043	2.36866929414608e-28	2.09412827121682e-26	SCNT.2C-low
chr7	97130163	97190602	ENSMUSG00000025133.10	+	7038	Ints4	444.961	2.02042	0.182967	11.0426	2.38152713719965e-28	2.0964593609915e-26	SCNT.2C-high
chr3	75423797	75464163	ENSMUSG00000027835.12	-	2939	Pdcd10	3310.17	-1.20037	0.108732	-11.0396	2.4605101359959e-28	2.15673176920564e-26	SCNT.2C-low
chr8	42534497	42536146	ENSMUSG00000095057.2	-	1650	Zfp353-ps	1055.11	-2.14759	0.194784	-11.0255	2.8799300047279e-28	2.51362741816911e-26	SCNT.2C-low
chr1	161810022	162305603	ENSMUSG00000040265.17	-	24452	Dnm3	423.26	-1.88322	0.17093	-11.0175	3.14634556362162e-28	2.73452092607809e-26	SCNT.2C-low
chrY	41198968	41229778	ENSMUSG00000100091.2	+	666	Gm28597	542.694	-13.1795	1.19806	-11.0008	3.78890466602931e-28	3.27908116476486e-26	SCNT.2C-low
chr14	120513081	120669109	ENSMUSG00000022139.18	+	11993	Mbnl2	160.168	3.79027	0.34472	10.9952	4.02997288417849e-28	3.4730577238397e-26	SCNT.2C-high
chr9	110780613	110813134	ENSMUSG00000032495.9	+	3757	Lrrc2	479.986	2.09579	0.190686	10.9908	4.23143940492512e-28	3.63142483826022e-26	SCNT.2C-high
chr16	4457853	4525559	ENSMUSG00000004069.18	+	3912	Dnaja3	918.615	1.85684	0.168996	10.9875	4.39077524228745e-28	3.75246629143991e-26	SCNT.2C-high
chr2	25242288	25246371	ENSMUSG00000026958.14	-	3337	Dpp7	145.35	4.01719	0.366288	10.9673	5.48896574255142e-28	4.67154258694906e-26	SCNT.2C-high
chr11	61620476	61652914	ENSMUSG00000020528.15	-	1962	Prpsap2	1225.2	1.53446	0.139935	10.9655	5.6001472264538e-28	4.74647189098322e-26	SCNT.2C-high
chr3	87826813	87830979	ENSMUSG00000019710.14	+	2255	Mrpl24	646.297	-1.63641	0.149418	-10.9519	6.50829888442216e-28	5.49348635466596e-26	SCNT.2C-low
chrX	17422803	17438564	ENSMUSG00000025040.14	-	2353	Fundc1	6290.75	-2.11657	0.193597	-10.9329	8.02794779798025e-28	6.74841136411365e-26	SCNT.2C-low
chr5	30486386	30524039	ENSMUSG00000073102.8	+	2683	Drc1	519.234	2.16157	0.197724	10.9323	8.08162536680569e-28	6.76580481218577e-26	SCNT.2C-high
chr10	40099242	40123032	ENSMUSG00000038510.13	-	1924	Rpf2	1400.18	1.86372	0.170633	10.9224	9.00859536228299e-28	7.51119103560107e-26	SCNT.2C-high
chr3	121220146	121251856	ENSMUSG00000053931.12	+	3037	Cnn3	2965.31	-1.3575	0.124506	-10.9031	1.11367582376159e-27	9.24801814622424e-26	SCNT.2C-low
chr12	17334722	17379360	ENSMUSG00000020566.20	-	2174	Atp6v1c2	165.064	3.34396	0.307119	10.8882	1.31257224838412e-27	1.08557134623414e-25	SCNT.2C-high
chr15	44291438	44301652	ENSMUSG00000022338.9	+	5763	Eny2	13842.5	-1.10902	0.101862	-10.8875	1.32187653659096e-27	1.08887588923764e-25	SCNT.2C-low
chr8	48226590	48230837	ENSMUSG00000110539.2	+	1019	Gm45864	239.923	2.82093	0.259122	10.8865	1.3369302959315e-27	1.09687109199404e-25	SCNT.2C-high
chr7	84262974	84339167	ENSMUSG00000030629.16	-	4508	Zfand6	4680.19	-1.14859	0.105652	-10.8714	1.57812405848749e-27	1.28959771169868e-25	SCNT.2C-low
chr4	143294045	143300368	ENSMUSG00000070618.11	+	2095	Pramel20	334.917	-2.82861	0.260772	-10.847	2.05978875769626e-27	1.67652092099635e-25	SCNT.2C-low
chr11	69729340	69730444	ENSMUSG00000070394.11	+	1105	Tmem256	456.464	2.23179	0.206196	10.8236	2.66043963331849e-27	2.15684890588915e-25	SCNT.2C-high
chr5	31652085	31670248	ENSMUSG00000064037.14	+	7846	Gpn1	1246.69	1.33574	0.123566	10.8099	3.0903503600385e-27	2.4955187493996e-25	SCNT.2C-high
chr7	92210357	92231502	ENSMUSG00000030613.14	+	1801	Ccdc90b	2636.91	-1.16633	0.107914	-10.808	3.15517978057927e-27	2.53787813644947e-25	SCNT.2C-low
chr17	46421912	46439836	ENSMUSG00000023967.10	+	3690	Mrps18a	263.796	2.84076	0.263297	10.7892	3.87189335625723e-27	3.10220330586688e-25	SCNT.2C-high
chr5	100946493	100952337	ENSMUSG00000016833.15	+	1076	Mrps18c	240.346	2.89301	0.268221	10.7859	4.0128482065163e-27	3.20262760948856e-25	SCNT.2C-high
chr14	118349323	118370167	ENSMUSG00000022130.11	-	2437	Tgds	10251	-1.17614	0.109099	-10.7805	4.25470492498661e-27	3.38249041536435e-25	SCNT.2C-low
chr10	88036955	88082020	ENSMUSG00000020056.17	+	4536	Washc3	315.061	2.51082	0.23306	10.7733	4.60263275948395e-27	3.6449652714199e-25	SCNT.2C-high
chr1	16136203	16163549	ENSMUSG00000067795.14	-	2063	4930444P10Rik	140.827	4.21091	0.391063	10.7679	4.88146451592825e-27	3.8509122571617e-25	SCNT.2C-high
chr7	103064279	103069087	ENSMUSG00000058976.5	+	2453	Usp17lc	1447.97	-2.26072	0.210283	-10.7508	5.87293200407212e-27	4.61531449561392e-25	SCNT.2C-low
chr8	40732207	40761372	ENSMUSG00000031603.15	-	1678	Fgf20	97.8445	-4.63129	0.430938	-10.747	6.12206290771187e-27	4.79273405725489e-25	SCNT.2C-low
chrY	1010543	1028847	ENSMUSG00000069049.12	+	4161	Eif2s3y	404.061	-12.7541	1.19248	-10.6954	1.06907001011857e-26	8.33752660743043e-25	SCNT.2C-low
chr19	7534824	7565910	ENSMUSG00000060675.14	+	6396	Plaat3	1368.14	-1.36773	0.127935	-10.6908	1.12374128389552e-26	8.73070358862916e-25	SCNT.2C-low
chr10	104029903	104032383	ENSMUSG00000090854.11	+	1303	Gm4340	111.993	-4.06094	0.380246	-10.6798	1.26584257968725e-26	9.79762156677935e-25	SCNT.2C-low
chr11	75623695	75656671	ENSMUSG00000020849.14	+	2568	Ywhae	12029.4	-1.05575	0.0988922	-10.6758	1.32113375001808e-26	1.01871332130154e-24	SCNT.2C-low
chr1	105591586	105682916	ENSMUSG00000026319.14	+	9500	Relch	1089.54	-1.48074	0.138872	-10.6626	1.52278856116295e-26	1.16980959468215e-24	SCNT.2C-low
chr13	73476632	73480297	ENSMUSG00000021607.10	+	1161	Mrpl36	149.577	3.57183	0.335785	10.6373	1.99931946571265e-26	1.53015080452359e-24	SCNT.2C-high
chr13	120700647	120702903	ENSMUSG00000063846.10	+	886	Gm21731	1658.23	-1.82571	0.171691	-10.6337	2.07719566405699e-26	1.58384238905104e-24	SCNT.2C-low
chr2	92014451	92195011	ENSMUSG00000058318.17	+	8522	Phf21a	321.652	2.53001	0.238236	10.6198	2.41110323748734e-26	1.83163475941121e-24	SCNT.2C-high
chr7	120442054	120506673	ENSMUSG00000035064.18	+	7408	Eef2k	795.872	-1.50626	0.141965	-10.6101	2.67598934825659e-26	2.02535858015096e-24	SCNT.2C-low
chr7	89603862	89630191	ENSMUSG00000030619.11	-	3828	Eed	3354.3	-1.07286	0.101213	-10.6	2.97865696920968e-26	2.24614827556838e-24	SCNT.2C-low
chr11	61395970	61403757	ENSMUSG00000001039.13	+	1593	B9d1	2081.07	-1.36986	0.129443	-10.5828	3.58112292310193e-26	2.69056455222504e-24	SCNT.2C-low
chr7	9244086	9263422	ENSMUSG00000092561.2	-	2555	Gm4011	104.705	-3.53206	0.333819	-10.5808	3.65988702919017e-26	2.7397059436394e-24	SCNT.2C-low
chr18	34477938	34507123	ENSMUSG00000005873.7	-	3151	Reep5	394.429	2.3621	0.223538	10.5669	4.24312863851628e-26	3.16475678198573e-24	SCNT.2C-high
chr10	23672884	23703866	ENSMUSG00000037455.18	+	3252	Slc18b1	309.917	2.68641	0.254607	10.5512	5.01562453865741e-26	3.72737227943486e-24	SCNT.2C-high
chr11	6220369	6224870	ENSMUSG00000004394.13	-	2178	Tmed4	402.305	2.14052	0.203014	10.5437	5.43182718446216e-26	4.02210134947665e-24	SCNT.2C-high
chr5	119808734	119822789	ENSMUSG00000018604.19	+	6624	Tbx3	88.1352	-4.10479	0.389829	-10.5297	6.30163762254336e-26	4.64938450633047e-24	SCNT.2C-low
chr11	94703445	94704174	ENSMUSG00000081478.2	-	354	AA623943	593.839	-1.804	0.171399	-10.5251	6.61580131655727e-26	4.84631074299665e-24	SCNT.2C-low
chr14	76078926	76079154	ENSMUSG00000115458.2	+	229	Gm48931	830.741	-1.85722	0.176454	-10.5252	6.61050518733471e-26	4.84631074299665e-24	SCNT.2C-low
chr3	58433242	58464922	ENSMUSG00000027810.15	+	6118	Eif2a	2432.07	1.20403	0.114452	10.52	6.98503447705366e-26	5.09857801277038e-24	SCNT.2C-high
chr4	45234723	45243990	ENSMUSG00000086284.2	-	415	Frmpd1os	165.496	6.22506	0.592312	10.5098	7.78813366743119e-26	5.66462445576883e-24	SCNT.2C-high
chr14	75997557	76024477	ENSMUSG00000022003.8	-	4571	Slc25a30	375.741	2.09992	0.199893	10.5052	8.17364565668387e-26	5.92401576198738e-24	SCNT.2C-high
chr9	75404989	75466939	ENSMUSG00000058587.10	-	11151	Tmod3	964.791	1.6634	0.158371	10.5032	8.34948127350503e-26	6.03004539604414e-24	SCNT.2C-high
chr2	158195620	158203501	ENSMUSG00000085385.9	-	7882	Snhg17	378.867	2.22602	0.211944	10.5029	8.37873793512056e-26	6.03004539604414e-24	SCNT.2C-high
chr8	72585746	72611125	ENSMUSG00000110685.3	-	1050	Gm5373	95.7304	-5.28453	0.503381	-10.4981	8.81653977604676e-26	6.32293871840892e-24	SCNT.2C-low
chr5	65604187	65694527	ENSMUSG00000037822.13	-	15976	Smim14	11480.7	-1.37612	0.131337	-10.4778	1.09263921000174e-25	7.80875360151419e-24	SCNT.2C-low
chr8	94905710	94906955	ENSMUSG00000031765.9	+	1246	Mt1	5016.29	1.78224	0.170389	10.4599	1.32036654260059e-25	9.40348547058361e-24	SCNT.2C-high
chr13	100915158	100923078	ENSMUSG00000041431.17	-	4217	Ccnb1	27368.9	-1.03117	0.0986146	-10.4566	1.36696307087593e-25	9.70165382240009e-24	SCNT.2C-low
chr10	117649776	117681940	ENSMUSG00000052681.9	-	2884	Rap1b	9121.13	-1.06805	0.102289	-10.4415	1.60213646026665e-25	1.13315244608722e-23	SCNT.2C-low
chr7	39095254	39095598	ENSMUSG00000046372.6	-	345	Gm5590	769.495	-1.66727	0.159823	-10.432	1.77107700344822e-25	1.24833540954386e-23	SCNT.2C-low
chr2	174302865	174305898	ENSMUSG00000016252.8	-	1756	Atp5f1e	758.72	1.78153	0.17118	10.4073	2.29584917434073e-25	1.61267679503091e-23	SCNT.2C-high
chr14	66321823	66361949	ENSMUSG00000022040.9	-	2484	Ephx2	145.673	3.23519	0.311218	10.3952	2.60673052601346e-25	1.82480033512157e-23	SCNT.2C-high
chr16	32238520	32247917	ENSMUSG00000014075.16	+	2385	Dynlt2b	344.756	2.33261	0.224425	10.3937	2.64777832846116e-25	1.84723065629479e-23	SCNT.2C-high
chr7	21955862	21956768	ENSMUSG00000101948.2	-	907	Gm4557	80.2572	-5.39167	0.518778	-10.393	2.66742722282999e-25	1.85463050059206e-23	SCNT.2C-low
chr5	100701591	100720111	ENSMUSG00000029322.13	-	1592	Plac8	7028.45	-1.10478	0.106319	-10.3911	2.72224812044174e-25	1.88000105045052e-23	SCNT.2C-low
chr4	73782634	73783329	ENSMUSG00000083530.2	+	395	Gm13867	804.69	-2.63877	0.253938	-10.3914	2.71383023594361e-25	1.88000105045052e-23	SCNT.2C-low
chr9	48400001	48406599	ENSMUSG00000042396.11	-	4941	Rbm7	2010.39	-1.31302	0.126441	-10.3844	2.9189372997429e-25	2.00907124010157e-23	SCNT.2C-low
chr12	10496388	10581303	ENSMUSG00000112792.2	+	2738	Gm38407	592.446	-2.3218	0.223772	-10.3757	3.19804436196376e-25	2.19381564910497e-23	SCNT.2C-low
chr19	5394733	5399602	ENSMUSG00000024846.7	-	4090	Cst6	205.643	3.03946	0.29324	10.3651	3.57309342305293e-25	2.44292397334129e-23	SCNT.2C-high
chr18	67906761	67907927	ENSMUSG00000097835.3	-	1167	Gm26910	481.568	2.05513	0.198365	10.3604	3.75553745737822e-25	2.55913052452773e-23	SCNT.2C-high
chr3	67365331	67371259	ENSMUSG00000047557.3	-	1508	Lxn	215.193	2.77224	0.267598	10.3597	3.78044981828653e-25	2.56757636499586e-23	SCNT.2C-high
chr8	87450635	87472562	ENSMUSG00000036840.6	-	1968	Siah1a	1059.87	-1.75817	0.169845	-10.3516	4.11555805655582e-25	2.7859475675913e-23	SCNT.2C-low
chr15	11382387	11399751	ENSMUSG00000022241.7	-	5901	Tars1	439.748	2.13055	0.206055	10.3397	4.66052014475543e-25	3.14447133845654e-23	SCNT.2C-high
chr6	50543623	50601379	ENSMUSG00000085776.10	+	2993	5430402O13Rik	181.967	-2.49474	0.241445	-10.3325	5.0222922671322e-25	3.37745038331634e-23	SCNT.2C-low
chr8	95393228	95401053	ENSMUSG00000031776.18	+	2802	Arl2bp	572.051	1.6533	0.16004	10.3306	5.12567481144559e-25	3.43570967508368e-23	SCNT.2C-high
chr12	11557227	11562391	ENSMUSG00000113226.2	-	5165	Gm47808	225.25	-3.06286	0.296584	-10.3271	5.31271680798694e-25	3.54948320679545e-23	SCNT.2C-low
chr13	43556151	43634758	ENSMUSG00000038546.10	-	5130	Ranbp9	4895.4	-1.08991	0.105643	-10.3169	5.91053019748639e-25	3.93606769092998e-23	SCNT.2C-low
chr19	47720121	47724027	ENSMUSG00000025066.11	+	1915	Sfr1	4377.92	-1.22865	0.119145	-10.3122	6.20622533865701e-25	4.10631896519981e-23	SCNT.2C-low
chr8	43748100	43760017	ENSMUSG00000051176.7	-	1881	Zfp42	355.757	2.19817	0.21316	10.3123	6.20045303781508e-25	4.10631896519981e-23	SCNT.2C-high
chr12	105112273	105121484	ENSMUSG00000060863.13	+	1257	Tcl1b2	30328.9	-1.35202	0.131207	-10.3045	6.7244848220844e-25	4.43491666192196e-23	SCNT.2C-low
chr7	83061185	83063786	ENSMUSG00000108831.2	+	2602	Gm7957	311.445	-12.3771	1.20157	-10.3008	6.99087043541709e-25	4.59582511220641e-23	SCNT.2C-low
chr9	108183328	108215133	ENSMUSG00000007815.14	+	7494	Rhoa	1347.84	1.4161	0.137813	10.2755	9.08450297771274e-25	5.95310672766345e-23	SCNT.2C-high
chr6	78192861	78194096	ENSMUSG00000108045.2	+	1236	Gm5576	137.602	-3.77168	0.36725	-10.2701	9.61339451410221e-25	6.27962849932326e-23	SCNT.2C-low
chr11	115912738	115918788	ENSMUSG00000016559.15	-	2976	H3f3b	58783.9	-1.1765	0.11462	-10.2643	1.02038790094129e-24	6.64418293212912e-23	SCNT.2C-low
chr18	46634813	46659038	ENSMUSG00000033319.6	-	5726	Fem1c	1949.65	-1.40564	0.137222	-10.2436	1.26461004059144e-24	8.20835966537055e-23	SCNT.2C-low
chr3	89110235	89116273	ENSMUSG00000028048.12	+	2559	Gba1	127.843	4.42731	0.432471	10.2372	1.35035176496795e-24	8.73724449566487e-23	SCNT.2C-high
chr13	47196975	47238755	ENSMUSG00000038080.18	+	5495	Kdm1b	1499.06	-1.38018	0.134828	-10.2366	1.35896709507879e-24	8.76533776325818e-23	SCNT.2C-low
chr12	70984631	71011492	ENSMUSG00000021076.7	+	9726	Actr10	540.443	2.0119	0.196578	10.2346	1.38777493085758e-24	8.92308827799995e-23	SCNT.2C-high
chr8	32227236	32229788	ENSMUSG00000093862.3	-	2553	Gm5117	3750.21	-1.69117	0.165374	-10.2264	1.51075573977239e-24	9.68347218077237e-23	SCNT.2C-low
chr14	55129957	55135626	ENSMUSG00000022194.16	+	3035	Pabpn1	1255.66	-1.67135	0.163515	-10.2214	1.59060877267937e-24	1.01393486632661e-22	SCNT.2C-low
chr1	47192621	47228231	ENSMUSG00000101447.2	+	488	Gm28826	166.009	-3.87429	0.379041	-10.2213	1.5917655256066e-24	1.01393486632661e-22	SCNT.2C-low
chr18	24691659	24691779	ENSMUSG00002075893.1	+	121	Gm54386	82.9594	-7.27588	0.711883	-10.2206	1.60313972962839e-24	1.01801854471851e-22	SCNT.2C-low
chr6	8255936	8259173	ENSMUSG00000012483.5	-	1136	Rpa3	2788.45	-1.28642	0.12603	-10.2073	1.83974098162726e-24	1.16465824920237e-22	SCNT.2C-low
chr19	38043459	38062871	ENSMUSG00000024989.16	+	2905	Cep55	4145.62	-1.27313	0.124856	-10.1968	2.04898604154229e-24	1.29313085224843e-22	SCNT.2C-low
chr17	71300651	71309873	ENSMUSG00000024048.16	-	3360	Myl12a	3348.16	-1.10824	0.108771	-10.1888	2.22451809305994e-24	1.3996040063421e-22	SCNT.2C-low
chr7	15554092	15559740	ENSMUSG00000092576.4	-	680	Obox4-ps35	1067.48	-1.90045	0.18671	-10.1786	2.47032173461415e-24	1.54950364216119e-22	SCNT.2C-low
chr16	31778490	31822105	ENSMUSG00000022772.13	-	7260	Senp5	374.345	2.00357	0.197021	10.1694	2.71664839527277e-24	1.69881631815365e-22	SCNT.2C-high
chr5	116262700	116427044	ENSMUSG00000043913.15	-	4703	Ccdc60	373.829	-2.05328	0.20205	-10.1622	2.92366064023258e-24	1.82271134929515e-22	SCNT.2C-low
chr4	107090711	107110729	ENSMUSG00000028617.11	-	2139	Lrrc42	1920.31	-1.48663	0.146319	-10.1602	2.98524551957367e-24	1.8554657833932e-22	SCNT.2C-low
chr14	57252591	57256439	ENSMUSG00000096144.4	+	2385	B020004C17Rik	11468.5	-1.57338	0.154968	-10.1529	3.21522113869217e-24	1.99236860349593e-22	SCNT.2C-low
chr5	108416763	108428392	ENSMUSG00000029265.5	+	3478	Dr1	1175.79	-1.49649	0.147448	-10.1493	3.33844906681444e-24	2.06249785570575e-22	SCNT.2C-low
chr6	136377315	136392567	ENSMUSG00000045291.9	-	1832	Ube2q2l	15196.4	-1.28923	0.127044	-10.1479	3.38595078163266e-24	2.08556265711914e-22	SCNT.2C-low
chr19	36381847	36383510	ENSMUSG00000114409.2	+	1664	Gm9042	322.991	-2.57094	0.253683	-10.1345	3.88494843840725e-24	2.38575381497518e-22	SCNT.2C-low
chr4	11558922	11615805	ENSMUSG00000078773.12	+	5782	Rad54b	231.159	2.55954	0.253117	10.1121	4.88347766679403e-24	2.99000031115261e-22	SCNT.2C-high
chr5	143956622	143963488	ENSMUSG00000029618.14	-	733	Ocm	300.512	2.47058	0.244726	10.0953	5.79552583567502e-24	3.53785804808126e-22	SCNT.2C-high
chr2	84501660	84509484	ENSMUSG00000050043.17	-	2330	Tmx2	171.109	2.80764	0.278788	10.0709	7.43096546298857e-24	4.52274577481776e-22	SCNT.2C-high
chr2	120398152	120431736	ENSMUSG00000027287.15	+	4293	Snap23	2639.74	1.16686	0.115917	10.0663	7.78381022052044e-24	4.72348317849393e-22	SCNT.2C-high
chr11	17207579	17219176	ENSMUSG00000000581.9	+	3995	C1d	9166.95	-1.30107	0.129617	-10.0378	1.03943202479132e-23	6.28902367566218e-22	SCNT.2C-low
chr12	59060179	59075256	ENSMUSG00000060121.16	+	2415	Gemin2	569.506	2.65988	0.265143	10.0318	1.10443486457272e-23	6.66266573742678e-22	SCNT.2C-high
chr3	9315662	9350393	ENSMUSG00000069114.9	+	7414	Zbtb10	4619.24	-1.2051	0.120163	-10.0289	1.13747491554029e-23	6.84186158142138e-22	SCNT.2C-low
chr3	93955288	93962192	ENSMUSG00000094328.3	-	2349	Tdpoz9	244.823	-2.35332	0.234666	-10.0284	1.14383211734928e-23	6.85998261957632e-22	SCNT.2C-low
chr8	106895489	106925338	ENSMUSG00000031904.6	+	4570	Slc7a6	130.621	3.64632	0.363824	10.0222	1.21753126184628e-23	7.28069495968775e-22	SCNT.2C-high
chr8	123789681	123824499	ENSMUSG00000000738.19	+	4518	Spg7	234.627	2.6075	0.260728	10.0009	1.51073377266296e-23	9.00775011950287e-22	SCNT.2C-high
chr8	105074823	105122439	ENSMUSG00000096188.2	-	7734	Cmtm4	143.529	3.38971	0.33918	9.99384	1.62182236427586e-23	9.64208652569919e-22	SCNT.2C-high
chr10	78236218	78248877	ENSMUSG00000061032.10	-	3337	Rrp1	455.535	2.20212	0.220544	9.98494	1.77412652269847e-23	1.05170835569562e-21	SCNT.2C-high
chr10	58593092	58595389	ENSMUSG00000112424.2	+	2298	Gm6494	645.06	-1.98257	0.198607	-9.9824	1.82010359990109e-23	1.07585432096747e-21	SCNT.2C-low
chr3	94172994	94174091	ENSMUSG00000089696.5	+	1098	Spopfm1	578.263	-2.44878	0.245326	-9.98174	1.83216816286531e-23	1.07987359737156e-21	SCNT.2C-low
chr14	56813076	56897251	ENSMUSG00000054509.8	+	6534	Parp4	153.228	3.15639	0.316487	9.9732	1.99691279656216e-23	1.17360109943514e-21	SCNT.2C-high
chr4	135583058	135597219	ENSMUSG00000028676.18	+	7003	Srsf10	6505.02	-1.1853	0.118869	-9.97151	2.0311687351262e-23	1.19032291217639e-21	SCNT.2C-low
chrX	165223570	165236136	ENSMUSG00000079317.11	+	3643	Trappc2	6882.64	-1.22439	0.122822	-9.96885	2.08634454020429e-23	1.21917415567323e-21	SCNT.2C-low
chr3	90978969	90982502	ENSMUSG00000086377.2	+	3534	4930529C04Rik	225.166	-2.14815	0.215617	-9.9628	2.21719108800003e-23	1.29195472744229e-21	SCNT.2C-low
chr19	53298949	53364241	ENSMUSG00000025025.15	+	6823	Mxi1	205.079	2.92656	0.293996	9.95444	2.41169516232684e-23	1.40131103327155e-21	SCNT.2C-high
chr12	76450950	76453712	ENSMUSG00000059970.8	+	2644	Hspa2	589.918	-2.05669	0.206892	-9.94089	2.76351681952616e-23	1.60120038094071e-21	SCNT.2C-low
chr6	120070311	120177300	ENSMUSG00000041377.13	+	937	Ninj2	402.358	-1.86189	0.187662	-9.92151	3.35636631011466e-23	1.93922336300737e-21	SCNT.2C-low
chr4	45105208	45108114	ENSMUSG00000078713.9	-	868	Tomm5	1013.5	1.81363	0.18306	9.90727	3.87068416440675e-23	2.23010120494794e-21	SCNT.2C-high
chr18	56695515	56720784	ENSMUSG00000008301.12	+	2223	Phax	612.228	2.19718	0.22199	9.89766	4.26118873551608e-23	2.44821406594315e-21	SCNT.2C-high
chr4	59135068	59137454	ENSMUSG00000086660.2	-	499	Gm12594	292.14	-3.1434	0.317855	-9.88943	4.62638022824507e-23	2.65060572238924e-21	SCNT.2C-low
chr12	87991801	87995143	ENSMUSG00000095717.3	+	1870	Eif1ad11	2023.48	-4.68605	0.473906	-9.88815	4.68619791644019e-23	2.67739848089428e-21	SCNT.2C-low
chrX	36059304	36062460	ENSMUSG00000016319.4	+	1646	Slc25a5	1690.66	-1.3221	0.133723	-9.88688	4.74569298034187e-23	2.70385857554978e-21	SCNT.2C-low
chrX	18028814	18146175	ENSMUSG00000037369.18	+	8383	Kdm6a	3107.53	-1.08287	0.109535	-9.88609	4.78358633792987e-23	2.71789859770858e-21	SCNT.2C-low
chr2	84552448	84557694	ENSMUSG00000027079.16	-	2672	Clp1	3420.35	-1.51073	0.152896	-9.88079	5.04356204693533e-23	2.85769340178703e-21	SCNT.2C-low
chr7	90099908	90106437	ENSMUSG00000030615.13	-	2570	Tmem126a	357.807	2.5722	0.261141	9.84986	6.86398616149111e-23	3.87843581703427e-21	SCNT.2C-high
chr13	52000714	52002504	ENSMUSG00000021453.3	+	1173	Gadd45g	244.465	2.4674	0.250739	9.84053	7.5311918761371e-23	4.24374386185297e-21	SCNT.2C-high
chr10	115033777	115087372	ENSMUSG00000020130.10	-	4261	Tbc1d15	10794.3	-1.07595	0.109434	-9.83197	8.19973179083075e-23	4.60779996607478e-21	SCNT.2C-low
chr5	10237833	10287857	ENSMUSG00000073226.10	+	2428	Gm10482	61.6282	-6.22696	0.633553	-9.82863	8.47620918187414e-23	4.7501509980716e-21	SCNT.2C-low
chr15	98829306	98832446	ENSMUSG00000023004.9	-	1875	Tuba1b	219.417	3.01687	0.30698	9.82759	8.56472064087733e-23	4.78667534237152e-21	SCNT.2C-high
chr3	41415560	41447628	ENSMUSG00000097639.4	-	3709	Platr4	110.984	4.64472	0.472689	9.82617	8.68636395652061e-23	4.84146769326615e-21	SCNT.2C-high
chr10	86526073	86541373	ENSMUSG00000020048.14	-	4032	Hsp90b1	2928.33	1.23063	0.125413	9.81266	9.93137756015876e-23	5.52039255112239e-21	SCNT.2C-high
chr15	99367960	99372611	ENSMUSG00000037525.6	-	4652	Bcdin3d	139.312	3.77135	0.384423	9.81043	1.01531258247e-22	5.62839902136277e-21	SCNT.2C-high
chr1	152275581	152386446	ENSMUSG00000032649.15	+	4245	Colgalt2	475.71	-2.06013	0.210002	-9.81006	1.01908514997077e-22	5.63408504340982e-21	SCNT.2C-low
chr3	151979486	152046044	ENSMUSG00000054942.14	-	11605	Miga1	185.294	2.48638	0.253501	9.80817	1.03830155770159e-22	5.72489334677887e-21	SCNT.2C-high
chr10	3923118	4117081	ENSMUSG00000040675.18	+	4435	Mthfd1l	175.319	3.15436	0.321703	9.80522	1.0691111612983e-22	5.87896488723579e-21	SCNT.2C-high
chr17	57297305	57303188	ENSMUSG00000002660.9	+	1223	Clpp	365.066	2.6995	0.27562	9.79428	1.19140326955406e-22	6.53392311813459e-21	SCNT.2C-high
chr13	62277700	62383958	ENSMUSG00000074867.5	+	4724	Zfp808	622.515	-1.67415	0.170937	-9.79396	1.19518989728437e-22	6.53721066218658e-21	SCNT.2C-low
chrX	149003712	149009017	ENSMUSG00000121627.1	-	2724	Gm5946	5191.2	-1.00483	0.10263	-9.79071	1.23424485404457e-22	6.73287133013516e-21	SCNT.2C-low
chr6	143112947	143178033	ENSMUSG00000030275.7	+	14151	Etnk1	231.566	2.69247	0.275366	9.77781	1.40205632554979e-22	7.62800458709594e-21	SCNT.2C-high
chr3	113398716	113423798	ENSMUSG00000027981.15	-	6627	Rnpc3	2169.17	-1.41435	0.145003	-9.75393	1.7745829849953e-22	9.6038183654983e-21	SCNT.2C-low
chr1	119995107	120001804	ENSMUSG00000050777.8	-	1311	Tmem37	135.286	4.06552	0.416802	9.75408	1.77197579150207e-22	9.6038183654983e-21	SCNT.2C-high
chr11	24431909	24519952	ENSMUSG00000086892.2	+	744	4933430M04Rik	135.387	-3.45832	0.354628	-9.75196	1.8094008816583e-22	9.76647933781403e-21	SCNT.2C-low
chr13	29132902	29137696	ENSMUSG00000076431.5	-	4795	Sox4	250.293	2.32352	0.238401	9.74626	1.91394979359587e-22	1.03036808967047e-20	SCNT.2C-high
chr2	102851420	102903858	ENSMUSG00000010914.11	-	3930	Pdhx	2074.29	-1.17999	0.121076	-9.74587	1.92129242363816e-22	1.03161332202205e-20	SCNT.2C-low
chr1	78635755	78649229	ENSMUSG00000079470.9	+	7679	Utp14b	1636.94	-1.30869	0.134445	-9.73404	2.15837132358229e-22	1.1558839221409e-20	SCNT.2C-low
chr3	88483183	88495726	ENSMUSG00000041355.14	+	1864	Ssr2	500.08	2.16616	0.222937	9.71646	2.56557580806893e-22	1.37037826560682e-20	SCNT.2C-high
chr11	100353440	100363567	ENSMUSG00000048732.6	-	2393	Klhl11	607.22	-1.8063	0.186099	-9.70608	2.84040741504811e-22	1.51323627246888e-20	SCNT.2C-low
chr5	31684339	31714276	ENSMUSG00000029141.17	+	5380	Slc4a1ap	613.257	1.54088	0.158813	9.70249	2.9421674087219e-22	1.56338849016308e-20	SCNT.2C-high
chr13	32003562	32522723	ENSMUSG00000038372.15	-	3351	Gmds	642.544	-1.63044	0.168425	-9.68048	3.6498712339744e-22	1.93443175400643e-20	SCNT.2C-low
chr2	154713330	154734855	ENSMUSG00000074656.14	-	6755	Eif2s2	11976.3	-0.977517	0.101054	-9.67318	3.92019523675931e-22	2.07234856961779e-20	No-difference
chr7	99429208	99430746	ENSMUSG00000053360.5	-	917	F730035P03Rik	929.812	-1.79942	0.186034	-9.67253	3.94487304321151e-22	2.0800331873859e-20	SCNT.2C-low
chr17	79244565	79255481	ENSMUSG00000024082.6	+	3503	Ndufaf7	652.833	1.91331	0.198118	9.65741	4.57270943134185e-22	2.40489341400648e-20	SCNT.2C-high
chr12	105672235	105748706	ENSMUSG00000041323.7	+	4209	Ak7	389.433	2.08641	0.216055	9.65684	4.59818753613436e-22	2.41210804485043e-20	SCNT.2C-high
chr4	88545557	88552648	ENSMUSG00000038330.11	-	2170	Pramel32	6354.83	-0.996964	0.103483	-9.63412	5.73795524906339e-22	3.00232653350865e-20	No-difference
chr4	101843823	101847250	ENSMUSG00000078625.12	+	986	Gm12789	828.452	-2.22795	0.231331	-9.63102	5.91393748092959e-22	3.08653363031417e-20	SCNT.2C-low
chr7	140972112	140982881	ENSMUSG00000025503.6	+	2171	Taldo1	471.393	1.61838	0.168284	9.61693	6.78247416249929e-22	3.53084587682799e-20	SCNT.2C-high
chr9	104930438	104957087	ENSMUSG00000032563.17	+	6661	Mrpl3	860.207	-1.49483	0.155473	-9.61474	6.92870179275677e-22	3.59783803724643e-20	SCNT.2C-low
chr12	103400470	103406498	ENSMUSG00000064215.14	+	1467	Ifi27	119.692	4.25898	0.443194	9.60973	7.27389688235902e-22	3.76458494068252e-20	SCNT.2C-high
chr4	146033868	146063191	ENSMUSG00000066009.9	+	3039	Zfp987	252.124	-2.5688	0.267318	-9.60955	7.28653025913393e-22	3.76458494068252e-20	SCNT.2C-low
chr17	35150229	35154929	ENSMUSG00000007038.6	+	3733	Neu1	200.821	2.74688	0.286297	9.59448	8.43376044548217e-22	4.34635327882625e-20	SCNT.2C-high
chr14	61835696	61843395	ENSMUSG00000035235.14	+	1650	Trim13	3415.56	-1.5098	0.157476	-9.58746	9.02816659429104e-22	4.64102067708029e-20	SCNT.2C-low
chr10	80238831	80242664	ENSMUSG00000020163.13	-	641	Uqcr11	189.443	2.64518	0.27674	9.55835	1.19643830681328e-21	6.13503652776178e-20	SCNT.2C-high
chr4	132262861	132281053	ENSMUSG00000054405.15	+	2555	Dnajc8	5673.3	-0.994817	0.104087	-9.55751	1.20629356656741e-21	6.17014646979156e-20	No-difference
chr14	57661519	57755393	ENSMUSG00000040040.17	+	4628	Ift88	298.222	2.15918	0.2262	9.54544	1.35525919782849e-21	6.91485607130852e-20	SCNT.2C-high
chrX	7534180	7537629	ENSMUSG00000031146.7	-	1334	Plp2	252.712	2.54646	0.266792	9.54476	1.36416733483172e-21	6.9430362790902e-20	SCNT.2C-high
chr3	93576647	93583617	ENSMUSG00000094084.4	-	2322	Tdpoz1	910	-2.30519	0.241988	-9.52604	1.63402576701144e-21	8.29591646217122e-20	SCNT.2C-low
chr7	10739672	10744474	ENSMUSG00000054272.7	+	2276	Zscan4c	5977.05	-6.39017	0.671783	-9.51224	1.8659563197899e-21	9.45003211733595e-20	SCNT.2C-low
chr2	162928954	162929775	ENSMUSG00000070708.6	-	822	Gtsf1l	128.864	3.17832	0.334211	9.50993	1.9079361833516e-21	9.63883720608982e-20	SCNT.2C-high
chrX	52433475	52459379	ENSMUSG00000023074.12	-	2085	Mospd1	17251.8	-0.921378	0.0969575	-9.5029	2.04121426410093e-21	1.02868171427455e-19	No-difference
chr7	104506216	104511874	ENSMUSG00000054568.8	+	2656	Usp17la	794.658	-4.49219	0.473919	-9.4788	2.57223079716805e-21	1.29311337942926e-19	SCNT.2C-low
chr2	112461700	113047441	ENSMUSG00000057378.16	-	18977	Ryr3	224.251	-2.04898	0.216439	-9.46679	2.88578676080216e-21	1.44719736554555e-19	SCNT.2C-low
chr11	53150641	53191284	ENSMUSG00000020361.14	-	5528	Hspa4	1139.14	1.34419	0.142031	9.46403	2.9630994462074e-21	1.4823447010039e-19	SCNT.2C-high
chr1	185095241	185160557	ENSMUSG00000026615.15	+	18102	Eprs1	789.359	1.44345	0.152631	9.45711	3.16561022833741e-21	1.57980125044839e-19	SCNT.2C-high
chr8	26306024	26337722	ENSMUSG00000031575.19	-	8969	Ash2l	730.35	1.68663	0.178444	9.45187	3.32827012720737e-21	1.65694535386287e-19	SCNT.2C-high
chr2	29236831	29414805	ENSMUSG00000026799.16	+	3310	Med27	11454.3	-1.07685	0.114029	-9.44361	3.60160636239402e-21	1.78868155203544e-19	SCNT.2C-low
chrY	1096861	1245759	ENSMUSG00000068457.15	-	9791	Uty	179.831	-9.87408	1.04703	-9.43059	4.07772840082988e-21	2.02024848380245e-19	SCNT.2C-low
chr2	105734983	105795903	ENSMUSG00000042670.6	+	955	Immp1l	16496	-1.0438	0.110713	-9.42796	4.18152833572108e-21	2.06668259503554e-19	SCNT.2C-low
chr11	69881969	69885777	ENSMUSG00000018567.15	+	1844	Gabarap	1101.8	1.43223	0.152207	9.40974	4.97380366269142e-21	2.45234824340057e-19	SCNT.2C-high
chr4	41135743	41193380	ENSMUSG00000036241.4	+	4189	Ube2r2	118.88	4.33342	0.461076	9.3985	5.534737419885e-21	2.72237408199667e-19	SCNT.2C-high
chr2	140071775	140231626	ENSMUSG00000074764.12	-	2739	Sel1l2	254.761	-2.61251	0.278032	-9.39643	5.64441709305336e-21	2.76968035874683e-19	SCNT.2C-low
chr5	21867899	21906394	ENSMUSG00000044968.17	-	3956	Napepld	318.253	2.23918	0.238655	9.38252	6.44146340328155e-21	3.15324238340592e-19	SCNT.2C-high
chr5	90375025	90514436	ENSMUSG00000055204.17	-	35531	Ankrd17	5513.85	-0.940552	0.100527	-9.35623	8.26347900308976e-21	4.03552899600891e-19	No-difference
chr8	65465639	65471175	ENSMUSG00000109718.2	-	1980	Trim61	10150.8	-1.0817	0.115833	-9.33845	9.77579483871505e-21	4.76273938092362e-19	SCNT.2C-low
chr7	64516800	64522745	ENSMUSG00000070520.5	-	5946	Nsmce3	1149.47	-1.19898	0.12845	-9.33416	1.01796806300065e-20	4.94775899057021e-19	SCNT.2C-low
chr4	47474658	47483242	ENSMUSG00000053317.12	+	1271	Sec61b	1803.31	-1.18022	0.126453	-9.33327	1.02655295157782e-20	4.97768973754435e-19	SCNT.2C-low
chr11	23596479	23615959	ENSMUSG00000020283.6	-	4644	Pex13	3356.46	-1.35836	0.145645	-9.32649	1.09430731208151e-20	5.29371162219431e-19	SCNT.2C-low
chr8	61343452	61361705	ENSMUSG00000038005.16	+	4612	Hpf1	44544.6	-0.955685	0.102537	-9.32036	1.15941988287515e-20	5.59549675709462e-19	No-difference
chr3	138231940	138265457	ENSMUSG00000028156.13	+	6008	Eif4e	13465.4	-0.974157	0.104543	-9.31825	1.18280314605748e-20	5.69494726027818e-19	No-difference
chr3	108332181	108352525	ENSMUSG00000068739.14	-	5142	Sars1	401.01	1.8358	0.197181	9.31019	1.27608861033685e-20	6.12970807649161e-19	SCNT.2C-high
chr17	29309950	29319701	ENSMUSG00000023067.15	+	3553	Cdkn1a	380.902	1.88467	0.202473	9.30825	1.29951536166384e-20	6.2276541081979e-19	SCNT.2C-high
chr5	108581110	108582314	ENSMUSG00000050856.17	-	616	Atp5me	747.302	1.54143	0.165679	9.30373	1.35608051529959e-20	6.48358215601627e-19	SCNT.2C-high
chr9	120400510	120403720	ENSMUSG00000025794.10	+	1651	Rpl14	843.174	1.43716	0.154557	9.29857	1.42349323356894e-20	6.79006272412385e-19	SCNT.2C-high
chr12	100076413	100089664	ENSMUSG00000021178.10	+	1933	Psmc1	1217.96	1.35986	0.146304	9.29473	1.47575767393888e-20	7.02303147335506e-19	SCNT.2C-high
chr9	99125420	99182457	ENSMUSG00000056267.15	+	4806	Cep70	3659.4	-0.96061	0.103614	-9.271	1.84403462913085e-20	8.75532274956083e-19	No-difference
chr11	83938867	83960087	ENSMUSG00000018648.16	-	1945	Dusp14	4675.19	-1.22463	0.132333	-9.25415	2.15942016429901e-20	1.02290685889e-18	SCNT.2C-low
chr6	51834402	51989529	ENSMUSG00000059182.9	-	11357	Skap2	1889.33	-1.28466	0.138845	-9.25251	2.19274366952307e-20	1.03629874206423e-18	SCNT.2C-low
chrY	1298961	1459782	ENSMUSG00000069044.7	-	8094	Usp9y	144.217	-11.2654	1.22024	-9.2321	2.65385428217781e-20	1.25133805015515e-18	SCNT.2C-low
chr2	34661982	34667559	ENSMUSG00000026864.14	+	4229	Hspa5	4984.96	1.34658	0.145959	9.22579	2.81479704430149e-20	1.32418124256119e-18	SCNT.2C-high
chr4	101260278	101265053	ENSMUSG00000084758.2	+	666	Gm12798	353.942	-1.82265	0.1976	-9.22395	2.86349669720445e-20	1.34400871296019e-18	SCNT.2C-low
chr2	10344094	10378852	ENSMUSG00000086748.2	-	1020	Gm13261	131.502	3.61857	0.392333	9.22321	2.88347520040202e-20	1.35029588665402e-18	SCNT.2C-high
chr13	12454296	12479825	ENSMUSG00000057554.14	-	3688	Lgals8	487.694	2.19504	0.238087	9.21946	2.98606528421725e-20	1.39515227891982e-18	SCNT.2C-high
chrX	105250489	105264764	ENSMUSG00000047242.15	-	3158	Taf9b	2584.3	-1.01996	0.110678	-9.21557	3.09639923345246e-20	1.44341465175781e-18	SCNT.2C-low
chr14	4185693	4198560	ENSMUSG00000021772.16	-	5491	Nkiras1	2219.56	-1.07703	0.117023	-9.20353	3.46375836986472e-20	1.61100108671871e-18	SCNT.2C-low
chr7	126222421	126230033	ENSMUSG00000030717.10	-	2514	Nupr1	335.227	2.45919	0.267491	9.19353	3.80162212942592e-20	1.76414188906459e-18	SCNT.2C-high
chr7	43678278	43678494	ENSMUSG00000108339.2	+	217	Klk1b28-ps	76.7862	-4.78485	0.520693	-9.18939	3.95057482052406e-20	1.82912505967876e-18	SCNT.2C-low
chr19	40883149	40906391	ENSMUSG00000049164.8	+	6840	Zfp518a	6217.42	-1.20831	0.131502	-9.1885	3.98365802949524e-20	1.84028850997696e-18	SCNT.2C-low
chr1	16711949	16727266	ENSMUSG00000079658.10	-	3026	Eloc	15923.1	-1.20754	0.131576	-9.17748	4.41309828620375e-20	2.03409121232191e-18	SCNT.2C-low
chr14	55841028	55847487	ENSMUSG00000002325.16	+	5386	Irf9	115.215	3.92357	0.427626	9.17523	4.5061152627814e-20	2.07230785100694e-18	SCNT.2C-high
chr8	78276026	78307967	ENSMUSG00000037134.18	+	5679	Prmt9	106.565	5.33835	0.581871	9.17446	4.53847145546309e-20	2.0825187477182e-18	SCNT.2C-high
chr9	82992001	83028738	ENSMUSG00000066456.15	-	1869	Hmgn3	3631.14	-1.03735	0.113249	-9.15989	5.19498359426083e-20	2.37844438620277e-18	SCNT.2C-low
chr9	70314974	70328829	ENSMUSG00000032218.8	-	1531	Ccnb2	1462	-1.21115	0.132237	-9.15892	5.24179369898731e-20	2.39453074743717e-18	SCNT.2C-low
chr12	87313253	87320772	ENSMUSG00000021037.8	+	4377	Ahsa1	4977.43	-1.07077	0.116942	-9.15639	5.36603371417802e-20	2.44041502242806e-18	SCNT.2C-low
chr3	140397799	140466465	ENSMUSG00000105777.2	-	936	Gm43049	456.393	-2.46807	0.269542	-9.15655	5.35848248217931e-20	2.44041502242806e-18	SCNT.2C-low
chr8	4375210	4410020	ENSMUSG00000023235.15	+	7445	Ccl25	239.032	2.5119	0.274746	9.1426	6.09672147029753e-20	2.76658969197506e-18	SCNT.2C-high
chr8	46449939	46458744	ENSMUSG00000050914.17	-	1539	Ankrd37	568.327	1.55076	0.169664	9.14017	6.23565852921776e-20	2.82339055392462e-18	SCNT.2C-high
chr6	8630527	8778488	ENSMUSG00000062995.13	-	3243	Ica1	3085.31	-1.19688	0.131078	-9.13103	6.78518020449626e-20	3.06543681000931e-18	SCNT.2C-low
chr2	130548120	130748326	ENSMUSG00000027309.19	-	10659	Dnaaf9	575.358	1.53819	0.168547	9.12618	7.09587601625752e-20	3.19875852680127e-18	SCNT.2C-high
chr10	87927294	87982803	ENSMUSG00000035365.16	-	3594	Parpbp	335.808	1.89636	0.207875	9.1226	7.33404473332858e-20	3.29887262116891e-18	SCNT.2C-high
chr2	125089110	125100528	ENSMUSG00000027203.16	+	2410	Dut	9359.25	-0.931608	0.102152	-9.11979	7.52693597656079e-20	3.37822721696364e-18	No-difference
chr4	131912223	131939614	ENSMUSG00000040025.18	-	4572	Ythdf2	2037.42	-1.15488	0.126791	-9.10853	8.35059394858285e-20	3.73971686636207e-18	SCNT.2C-low
chr5	70708184	70708290	ENSMUSG00000118789.2	-	107	Gm26072	61.5203	-6.86113	0.753447	-9.10633	8.52171093871196e-20	3.80803514300481e-18	SCNT.2C-low
chr11	78427187	78432563	ENSMUSG00000001105.16	+	1525	Ift20	2393.12	-1.31852	0.144822	-9.10441	8.67374663047964e-20	3.86754819864713e-18	SCNT.2C-low
chr19	47056185	47071918	ENSMUSG00000025049.7	+	3260	Taf5	1679.77	-1.17548	0.129154	-9.10133	8.92282365811769e-20	3.96997909005753e-18	SCNT.2C-low
chr18	64745061	64746170	ENSMUSG00000121667.1	-	596	ENSMUSG00000121667	94.6551	-3.48041	0.382644	-9.0957	9.3976169615406e-20	4.17217579000345e-18	SCNT.2C-low
chr15	35296244	35303451	ENSMUSG00000022330.6	+	3623	Osr2	87.264	-3.22307	0.354365	-9.09534	9.42945031356097e-20	4.17726685489091e-18	SCNT.2C-low
chr5	76677158	76718141	ENSMUSG00000036435.14	+	12042	Exoc1	716.176	-1.33834	0.147193	-9.09242	9.68627247307346e-20	4.28179169601745e-18	SCNT.2C-low
chr1	87192085	87238561	ENSMUSG00000026255.16	+	2125	Efhd1	355.134	1.82516	0.200815	9.08878	1.0015649663221e-19	4.41787075789948e-18	SCNT.2C-high
chr15	5173343	5211380	ENSMUSG00000050697.10	+	4655	Prkaa1	394.972	1.80058	0.198146	9.08716	1.01658289655253e-19	4.47449180068432e-18	SCNT.2C-high
chr5	92431869	92458338	ENSMUSG00000029415.5	-	6537	Sdad1	377.511	1.82338	0.200714	9.08448	1.04200013915001e-19	4.57654493663939e-18	SCNT.2C-high
chr16	55720251	55755218	ENSMUSG00000022604.19	-	9163	Cep97	940.522	1.58864	0.175361	9.05923	1.31369268731719e-19	5.75751083537669e-18	SCNT.2C-high
chr8	22550737	22561643	ENSMUSG00000063362.14	+	4960	Alg11	266.659	2.29489	0.253461	9.05422	1.37546045445989e-19	6.01536660584792e-18	SCNT.2C-high
chr13	33026075	33035168	ENSMUSG00000044734.17	-	2303	Serpinb1a	88.4379	-3.70179	0.408954	-9.05183	1.40586009189758e-19	6.13523326487476e-18	SCNT.2C-low
chr2	174269286	174280832	ENSMUSG00000016256.11	-	1441	Ctsz	193.895	2.49871	0.276054	9.05156	1.40943747465025e-19	6.13778599629538e-18	SCNT.2C-high
chr2	129110130	129139132	ENSMUSG00000048327.7	-	3137	Ckap2l	739.233	1.58743	0.175421	9.04924	1.43963268637711e-19	6.25599704031374e-18	SCNT.2C-high
chr9	98724556	98725438	ENSMUSG00000091080.3	+	883	Prr23a1	1218.94	-2.21374	0.244698	-9.04685	1.47150798125145e-19	6.38099370051766e-18	SCNT.2C-low
chr7	104489464	104491810	ENSMUSG00000062369.3	-	1561	Usp17lb	3676.63	-1.68805	0.186665	-9.0432	1.52146307231224e-19	6.58369811734099e-18	SCNT.2C-low
chr12	21440072	21467638	ENSMUSG00000076432.14	-	3061	Ywhaq	2527.2	-1.14568	0.126713	-9.04153	1.54493808673331e-19	6.67120528357619e-18	SCNT.2C-low
chr13	11024459	11029981	ENSMUSG00000113673.2	+	3667	Gm47486	91.6056	-4.02856	0.445604	-9.04068	1.5569788307241e-19	6.70907411701304e-18	SCNT.2C-low
chr12	74011255	74035740	ENSMUSG00000021113.6	+	7914	Snapc1	1516.35	-1.28304	0.141933	-9.0398	1.56964179013912e-19	6.74945969759821e-18	SCNT.2C-low
chr8	84984424	84997009	ENSMUSG00000004994.13	-	2694	Yju2b	366.131	1.8205	0.201536	9.03313	1.66835054561939e-19	7.1439536620458e-18	SCNT.2C-high
chr2	84499559	84501114	ENSMUSG00000076437.12	-	1131	Selenoh	481.775	1.62427	0.17981	9.03327	1.66623891442997e-19	7.1439536620458e-18	SCNT.2C-high
chr9	37560059	37568608	ENSMUSG00000011114.19	-	3901	Tbrg1	300.656	2.26702	0.250991	9.03228	1.68134164475306e-19	7.18458301573543e-18	SCNT.2C-high
chr5	111478629	111536225	ENSMUSG00000050017.12	+	3377	Pitpnb	815.599	1.91384	0.21192	9.03095	1.70191217420446e-19	7.25736395116585e-18	SCNT.2C-high
chr17	31173614	31229684	ENSMUSG00000054134.16	+	5193	Umodl1	6729.98	-0.90223	0.0999498	-9.02683	1.76723645700245e-19	7.52028775302431e-18	No-difference
chr16	91371391	91394688	ENSMUSG00000022964.15	-	2446	Tmem50b	925.033	1.41885	0.157243	9.02329	1.82522585573215e-19	7.75097464325508e-18	SCNT.2C-high
chr19	40209617	40260286	ENSMUSG00000055044.13	-	5260	Pdlim1	1583.76	-1.05499	0.117027	-9.01491	1.97041045236991e-19	8.35022495631388e-18	SCNT.2C-low
chrX	72257939	72266059	ENSMUSG00000067768.13	+	2560	Xlr4b	659.207	-1.39824	0.155179	-9.0105	2.05119059953272e-19	8.67463306948777e-18	SCNT.2C-low
chr13	46833381	46881416	ENSMUSG00000021374.11	-	7017	Nup153	1899.28	-1.2228	0.135803	-9.00424	2.17156410584516e-19	9.16480480966876e-18	SCNT.2C-low
chr17	65885322	65920550	ENSMUSG00000024091.10	-	3492	Vapa	1926.58	-1.14359	0.127037	-9.00206	2.21519823931208e-19	9.32975997670024e-18	SCNT.2C-low
chr8	86264262	86281973	ENSMUSG00000031701.7	-	2975	Dnaja2	4175.92	-0.945821	0.105076	-9.00131	2.230306325955e-19	9.37414201878342e-18	No-difference
chr10	42459818	42578455	ENSMUSG00000038280.13	+	7211	Ostm1	125.889	3.22519	0.358633	8.99301	2.40555061884284e-19	1.00900304178089e-17	SCNT.2C-high
chr11	62441997	62444039	ENSMUSG00000019505.8	+	1675	Ubb	18945.1	-1.05168	0.116973	-8.99076	2.45518442193107e-19	1.02772015669853e-17	SCNT.2C-low
chr5	95573794	95576487	ENSMUSG00000107357.2	-	1431	Gm42662	112.108	-10.9055	1.21326	-8.98856	2.50492615491019e-19	1.0464061173801e-17	SCNT.2C-low
chr9	36640640	36678975	ENSMUSG00000032116.19	-	8948	Stt3a	2068.08	1.33468	0.148584	8.98267	2.64271847843005e-19	1.10172355103818e-17	SCNT.2C-high
chr6	72295661	72322167	ENSMUSG00000056305.5	-	2445	Usp39	765.383	1.57821	0.175798	8.97739	2.77255058584033e-19	1.15350476807649e-17	SCNT.2C-high
chr1	120048917	120115919	ENSMUSG00000026388.16	+	2428	3110009E18Rik	1044.3	-1.24831	0.139103	-8.974	2.85939097202055e-19	1.18722607747193e-17	SCNT.2C-low
chr12	56375088	56392679	ENSMUSG00000021028.9	-	1690	Mbip	704.951	-1.67228	0.186441	-8.96951	2.97824695330142e-19	1.2340772375589e-17	SCNT.2C-low
chr17	46458313	46464479	ENSMUSG00000034509.10	-	1272	Mad2l1bp	6478.5	-1.3619	0.151991	-8.96036	3.23608599600982e-19	1.33821290048705e-17	SCNT.2C-low
chr3	103009920	103077085	ENSMUSG00000007379.16	+	6858	Dennd2c	157.456	2.70423	0.302538	8.93849	3.94524582977909e-19	1.6281878715211e-17	SCNT.2C-high
chr19	9957962	9962462	ENSMUSG00000024661.8	+	3469	Fth1	15762.6	0.839244	0.0939058	8.93709	3.9954939079084e-19	1.64561396676926e-17	No-difference
chr8	11563977	11600783	ENSMUSG00000056228.11	-	7237	Cars2	181.988	2.97562	0.333054	8.93434	4.09627627650722e-19	1.68374193802484e-17	SCNT.2C-high
chr11	98328534	98329817	ENSMUSG00000002580.8	-	747	Mien1	164.186	2.57237	0.28829	8.92283	4.54502010694327e-19	1.86445814827027e-17	SCNT.2C-high
chr16	64672359	64679870	ENSMUSG00000054604.8	+	4522	Cggbp1	3767.31	-1.24876	0.13996	-8.92223	4.56977519310567e-19	1.87087143684212e-17	SCNT.2C-low
chr11	43311077	43317078	ENSMUSG00000020415.17	-	2000	Pttg1	26783.7	-0.921619	0.103579	-8.89774	5.69930453932616e-19	2.32865409175535e-17	No-difference
chr2	148514521	148517947	ENSMUSG00000036992.11	+	1116	Nxt1	1055.33	-1.32482	0.148991	-8.89194	6.00499043305151e-19	2.4486751246982e-17	SCNT.2C-low
chr4	109518073	109524386	ENSMUSG00000028551.15	-	2686	Cdkn2c	202.173	-2.05726	0.231458	-8.88825	6.2077434762221e-19	2.52632988969825e-17	SCNT.2C-low
chr4	12089439	12096243	ENSMUSG00000052137.12	+	3468	Rbm12b2	626.137	-1.43648	0.161642	-8.88681	6.2886452184203e-19	2.55418617970334e-17	SCNT.2C-low
chr9	88258800	88321011	ENSMUSG00000032422.19	-	6110	Snx14	139.606	3.04993	0.343341	8.88309	6.50257687039632e-19	2.63540228407138e-17	SCNT.2C-high
chr7	30254866	30259263	ENSMUSG00000036845.13	-	1388	Lin37	330.003	1.91763	0.215879	8.88289	6.51430431487586e-19	2.63540228407138e-17	SCNT.2C-high
chr1	93789028	93804216	ENSMUSG00000094651.3	+	3063	Gal3st2	202.218	-3.19183	0.359554	-8.87719	6.85702814875702e-19	2.76859260549518e-17	SCNT.2C-low
chr5	93783056	93819410	ENSMUSG00000070686.12	-	2762	Pramel34	897.326	-1.35936	0.153244	-8.87052	7.28055107191339e-19	2.93381892015748e-17	SCNT.2C-low
chr8	5486984	5490990	ENSMUSG00000109313.2	-	460	Gm44693	1901.38	-3.45667	0.389979	-8.86372	7.73875563528244e-19	3.11234542814271e-17	SCNT.2C-low
chr8	94899292	94900196	ENSMUSG00000031762.8	+	588	Mt2	517.165	1.81938	0.205282	8.86286	7.79882920955114e-19	3.13036763047169e-17	SCNT.2C-high
chr15	51740825	51748010	ENSMUSG00000022313.11	+	2992	Utp23	897.556	1.54238	0.174182	8.85497	8.37084836437074e-19	3.35340763284391e-17	SCNT.2C-high
chr10	93418891	93425568	ENSMUSG00000020018.7	-	861	Snrpf	564.131	-1.32204	0.149438	-8.84677	9.00861330923308e-19	3.60186486521793e-17	SCNT.2C-low
chr19	11747755	11752324	ENSMUSG00000024683.7	+	3169	Mrpl16	478.937	1.64281	0.185845	8.83966	9.60122191940118e-19	3.83133585192291e-17	SCNT.2C-high
chrX	35861859	35869732	ENSMUSG00000006373.11	+	1857	Pgrmc1	790.694	1.4432	0.163285	8.83857	9.69516607917558e-19	3.8613116786402e-17	SCNT.2C-high
chr4	62278964	62310006	ENSMUSG00000066150.13	+	4280	Slc31a1	1133.66	-1.26363	0.142978	-8.83789	9.75469570403971e-19	3.87749154235579e-17	SCNT.2C-low
chr6	113508643	113573978	ENSMUSG00000034023.17	+	7937	Fancd2	267.761	2.00329	0.226763	8.83429	1.0073618830924e-18	3.99651829479848e-17	SCNT.2C-high
chr10	103692128	103694193	ENSMUSG00000112554.2	-	456	Gm47224	256.503	-2.78752	0.315808	-8.82664	1.07863739250751e-18	4.27102925824739e-17	SCNT.2C-low
chr9	20256432	20296473	ENSMUSG00000045519.16	-	5096	Zfp560	2360.67	-1.28341	0.145466	-8.82275	1.11681135711385e-18	4.41366430554186e-17	SCNT.2C-low
chrX	73770835	73777747	ENSMUSG00000084066.2	+	646	Xlr4d-ps	53.6932	-5.83796	0.662001	-8.81865	1.15844051669278e-18	4.56937950728569e-17	SCNT.2C-low
chr13	108452866	108544316	ENSMUSG00000021697.13	+	3350	Depdc1b	142.308	2.94512	0.3343	8.8098	1.25365725633725e-18	4.93546333680102e-17	SCNT.2C-high
chr19	5845717	5852706	ENSMUSG00000092341.6	-	6990	Malat1	1833.59	1.00643	0.114472	8.79193	1.4701695145427e-18	5.77675228214279e-17	SCNT.2C-high
chr9	100982283	101128994	ENSMUSG00000043154.16	-	12455	Ppp2r3a	378.117	2.72188	0.309725	8.78807	1.52156796546901e-18	5.9672811739455e-17	SCNT.2C-high
chr7	14427999	14429599	ENSMUSG00000093665.3	-	995	Obox3-ps1	821.935	-2.01593	0.229604	-8.78004	1.63414113362174e-18	6.39653984574725e-17	SCNT.2C-low
chr13	24935828	24945906	ENSMUSG00000006715.12	-	1465	Gmnn	14068.9	-1.00935	0.114971	-8.77921	1.64628885771692e-18	6.43181538297748e-17	SCNT.2C-low
chr16	18118689	18165967	ENSMUSG00000013539.15	-	7910	Tango2	674.176	1.49559	0.170372	8.77837	1.65863847404689e-18	6.46774405725775e-17	SCNT.2C-high
chr3	51312098	51316409	ENSMUSG00000037152.12	-	1495	Ndufc1	604.388	1.72019	0.196007	8.77618	1.69127110320459e-18	6.58247848156155e-17	SCNT.2C-high
chr14	30317311	30348167	ENSMUSG00000021948.18	-	5544	Prkcd	828.646	2.07506	0.236571	8.77141	1.76445074949331e-18	6.85428964448056e-17	SCNT.2C-high
chr9	44652861	44679142	ENSMUSG00000032096.17	-	14915	Arcn1	884.797	1.42176	0.16233	8.75844	1.97972168558686e-18	7.67600595332176e-17	SCNT.2C-high
chr10	95351007	95381519	ENSMUSG00000074781.6	+	4221	Ube2n	2569.28	-1.03337	0.1181	-8.74997	2.13410178429857e-18	8.25897390523548e-17	SCNT.2C-low
chr8	70285141	70324942	ENSMUSG00000031860.18	+	2217	Pbx4	120.67	2.95597	0.338211	8.74002	2.33061637174672e-18	9.00249951052675e-17	SCNT.2C-high
chr2	3410080	3423685	ENSMUSG00000026650.16	-	1102	Meig1	123.131	3.30216	0.378048	8.73477	2.44158311055104e-18	9.41340435723918e-17	SCNT.2C-high
chr7	22972226	22978325	ENSMUSG00000094682.3	-	1581	Gm6902	351.919	-2.12157	0.243136	-8.72585	2.64197651338169e-18	1.01669006127527e-16	SCNT.2C-low
chr8	84682136	84696826	ENSMUSG00000005470.9	+	2338	Asf1b	5350.75	-1.07655	0.123404	-8.72384	2.68932634194717e-18	1.0329732696569e-16	SCNT.2C-low
chr3	51295833	51304159	ENSMUSG00000037161.15	-	2067	Mgarp	170.994	2.45942	0.282143	8.71695	2.85784706553473e-18	1.09565048899407e-16	SCNT.2C-high
chr3	116282612	116301857	ENSMUSG00000000339.15	-	1880	Rtca	461.981	1.81867	0.208661	8.71594	2.883482789278e-18	1.10341633378509e-16	SCNT.2C-high
chr12	44252342	44257109	ENSMUSG00000014905.5	-	2549	Dnajb9	9602.49	-1.09873	0.126225	-8.70455	3.18832357350579e-18	1.2177971101709e-16	SCNT.2C-low
chr1	183295709	183296242	ENSMUSG00000103451.2	+	534	Gm33973	390.493	-1.67224	0.192131	-8.70367	3.21332959669386e-18	1.22506697691055e-16	SCNT.2C-low
chr16	33775152	33787408	ENSMUSG00000022814.7	-	3484	Umps	210.821	2.70499	0.310802	8.70325	3.22510826469667e-18	1.2272763565342e-16	SCNT.2C-high
chr7	26234448	26275040	ENSMUSG00000054102.16	+	3483	Nlrp9a	5248.16	-0.930989	0.107028	-8.69856	3.36120460650109e-18	1.27669754970266e-16	No-difference
chr15	25984452	25998567	ENSMUSG00000052253.7	+	7130	Zfp622	796.122	-1.34852	0.155051	-8.69723	3.40072550036285e-18	1.28932127057195e-16	SCNT.2C-low
chr15	83367970	83395094	ENSMUSG00000022442.17	-	2911	Ttll1	212.52	2.22183	0.25563	8.6916	3.57383613780704e-18	1.35245300779631e-16	SCNT.2C-high
chr4	40270591	40279421	ENSMUSG00000071014.11	-	659	Ndufb6	1264.54	-1.08173	0.124988	-8.65468	4.94285751690801e-18	1.86708932834807e-16	SCNT.2C-low
chr3	116388631	116424653	ENSMUSG00000027959.15	+	6121	Sass6	373.095	1.64989	0.190763	8.64891	5.19955914105191e-18	1.96044407246536e-16	SCNT.2C-high
chr11	76815635	76878205	ENSMUSG00000020840.11	+	5891	Blmh	909.155	1.13745	0.13155	8.64658	5.30658970345217e-18	1.99712773224784e-16	SCNT.2C-high
chr1	151243450	151304206	ENSMUSG00000052748.15	-	12865	Swt1	6211.99	-1.06102	0.122726	-8.64551	5.35676330292141e-18	2.01231817044361e-16	SCNT.2C-low
chr17	10421530	10538783	ENSMUSG00000062078.16	-	14242	Qki	2586.71	-1.03433	0.119713	-8.64009	5.61711892159974e-18	2.10626556126019e-16	SCNT.2C-low
chr6	7766394	7777681	ENSMUSG00000107394.2	+	471	1700012J15Rik	213.848	-1.99204	0.230672	-8.63582	5.83065022780831e-18	2.18234428508351e-16	SCNT.2C-low
chrX	61554145	61570617	ENSMUSG00000085757.8	-	778	Tslrn1	59.7147	-5.25582	0.608644	-8.63529	5.85770413623957e-18	2.18847667647377e-16	SCNT.2C-low
chr14	20505328	20530201	ENSMUSG00000021814.18	-	5991	Anxa7	6211.63	-1.0203	0.118201	-8.63184	6.03738521657142e-18	2.25150560321993e-16	SCNT.2C-low
chr12	111780604	111798626	ENSMUSG00000021286.9	+	1919	Zfyve21	2916.27	-1.12472	0.130319	-8.63049	6.10878445366483e-18	2.27399778455752e-16	SCNT.2C-low
chr10	72935174	74485569	ENSMUSG00000052613.18	+	23764	Pcdh15	1537.88	-1.25088	0.14523	-8.61307	7.11290361678734e-18	2.64298489282473e-16	SCNT.2C-low
chr4	142994001	143026134	ENSMUSG00000028583.15	-	1817	Pdpn	159.144	2.52231	0.293248	8.60127	7.88372016426074e-18	2.92410459835718e-16	SCNT.2C-high
chr15	81350497	81360570	ENSMUSG00000022400.10	+	4551	Rbx1	11550.8	-0.987623	0.114853	-8.59903	8.03941325850092e-18	2.9764694105616e-16	No-difference
chr5	145168525	145184112	ENSMUSG00000007812.17	+	5598	Zfp655	8380.29	-0.818922	0.0953117	-8.59204	8.54395857821403e-18	3.15756998914861e-16	No-difference
chr9	77661817	77701767	ENSMUSG00000032350.10	+	3766	Gclc	171.051	2.75803	0.321381	8.5818	9.34011152381513e-18	3.44559401915417e-16	SCNT.2C-high
chr5	88712899	88799251	ENSMUSG00000029291.12	+	10214	Rufy3	83.3014	3.83938	0.447604	8.57763	9.68463324243142e-18	3.5662749090756e-16	SCNT.2C-high
chr8	71229401	71230472	ENSMUSG00000100691.3	+	1072	2010320M18Rik	168.684	3.64327	0.424951	8.57339	1.00486282610002e-17	3.69368125916442e-16	SCNT.2C-high
chr8	106927349	106937567	ENSMUSG00000033106.7	-	4220	Slc7a6os	968.349	-1.18263	0.138036	-8.56753	1.05725492130415e-17	3.87931228816986e-16	SCNT.2C-low
chrX	57068060	57087096	ENSMUSG00000067860.12	+	4639	Zic3	84.7503	-10.5012	1.22576	-8.56709	1.06135001422844e-17	3.88738395389993e-16	SCNT.2C-low
chrY	725128	797409	ENSMUSG00000053211.11	-	2868	Zfy1	92.3362	-10.6208	1.24036	-8.56271	1.1024477702963e-17	4.03071412059668e-16	SCNT.2C-low
chr9	51854606	51874856	ENSMUSG00000032051.10	-	3104	Fdx1	874.197	-1.27412	0.148945	-8.55432	1.18570141151092e-17	4.32738819421718e-16	SCNT.2C-low
chr14	58035637	58044095	ENSMUSG00000021963.18	+	5439	Sap18	7213.9	-0.941824	0.110128	-8.55211	1.20856514855255e-17	4.40299818152066e-16	No-difference
chr15	36771014	36797173	ENSMUSG00000022285.18	-	4118	Ywhaz	8031.48	-0.940831	0.110015	-8.55186	1.2111598732863e-17	4.40462768811618e-16	No-difference
chr4	150271472	150285789	ENSMUSG00000028972.12	-	1816	Car6	181.969	3.01013	0.352063	8.54999	1.23097417214383e-17	4.46876305218444e-16	SCNT.2C-high
chr9	56858162	56890490	ENSMUSG00000055334.5	+	1391	Snupn	1482.1	1.25957	0.147418	8.54422	1.29403598786263e-17	4.6893943722704e-16	SCNT.2C-high
chr7	139616304	139620515	ENSMUSG00000025470.12	+	2170	Zfp511	228.638	2.14689	0.251544	8.53485	1.40331925551353e-17	5.07645171954815e-16	SCNT.2C-high
chr8	22901377	22919681	ENSMUSG00000031533.5	+	3291	Mrps31	124.711	2.66324	0.312417	8.52464	1.53282288081355e-17	5.535163751473e-16	SCNT.2C-high
chr17	55958951	56019628	ENSMUSG00000024174.10	-	5268	Pot1b	109.508	2.95869	0.347386	8.51701	1.6372196826694e-17	5.9017597383536e-16	SCNT.2C-high
chr4	3386846	3388691	ENSMUSG00000083489.2	+	474	Gm11784	128.823	-2.44882	0.28766	-8.51291	1.69628007482778e-17	6.10392993241974e-16	SCNT.2C-low
chr14	4198305	4201873	ENSMUSG00000012405.17	+	2473	Rpl15	917.294	-1.36975	0.160952	-8.51032	1.73457669421408e-17	6.23080605517076e-16	SCNT.2C-low
chr7	126856131	126859881	ENSMUSG00000042462.5	-	676	Dctpp1	811.414	1.20432	0.141562	8.50733	1.77978840120417e-17	6.38203494704523e-16	SCNT.2C-high
chr3	106496576	106498178	ENSMUSG00000103053.2	+	1603	Gm38271	434.973	-1.92594	0.226407	-8.50654	1.79193168445193e-17	6.4143648830355e-16	SCNT.2C-low
chr1	59625717	59709993	ENSMUSG00000026021.16	-	2076	Sumo1	21133	-0.832357	0.0979209	-8.5003	1.89104193041744e-17	6.75734512801257e-16	No-difference
chrX	13147209	13160291	ENSMUSG00000000787.13	+	5277	Ddx3x	12032.2	-0.825931	0.0971785	-8.4991	1.9105926751279e-17	6.81533327992147e-16	No-difference
chr3	79719871	79760080	ENSMUSG00000027956.12	-	3487	Tmem144	79.1289	4.84954	0.571513	8.48543	2.14914657567976e-17	7.65297663433465e-16	SCNT.2C-high
chrX	159865521	160041209	ENSMUSG00000000037.18	+	6397	Scml2	3636.26	-0.94987	0.112017	-8.4797	2.25770524867008e-17	8.02561392642497e-16	No-difference
chr15	63800946	63932327	ENSMUSG00000022378.15	-	11412	Cyrib	119.217	3.0074	0.354888	8.47424	2.36618524361286e-17	8.39668261794867e-16	SCNT.2C-high
chr13	108139249	108295157	ENSMUSG00000068184.8	-	2978	Ndufaf2	2583	-0.975938	0.115333	-8.46193	2.62978310469057e-17	9.31597258381836e-16	No-difference
chr17	13161777	13179634	ENSMUSG00000023832.15	-	2544	Acat2	432.177	1.87109	0.221151	8.46072	2.65724465210594e-17	9.39702501023189e-16	SCNT.2C-high
chr3	48560167	48563537	ENSMUSG00000037910.3	-	593	1700018B24Rik	1252.2	-1.0378	0.12276	-8.45392	2.81679427718124e-17	9.92702189334439e-16	SCNT.2C-low
chr7	89779421	89862673	ENSMUSG00000039361.12	+	15732	Picalm	1210.36	-1.04686	0.123829	-8.4541	2.81242241536047e-17	9.92702189334439e-16	SCNT.2C-low
chr4	143321632	143324181	ENSMUSG00000081523.2	-	1424	Gm13058	361.132	-1.86291	0.220446	-8.45062	2.89769497085467e-17	1.01946177610978e-15	SCNT.2C-low
chr13	93282790	93328893	ENSMUSG00000042167.7	-	4173	Tent2	2602.38	-1.06727	0.126323	-8.44878	2.94368522800216e-17	1.03386862519781e-15	SCNT.2C-low
chr1	131794962	131800625	ENSMUSG00000026433.14	+	1468	Rab29	79.1516	5.45403	0.64611	8.44134	3.1372805099269e-17	1.09810171568448e-15	SCNT.2C-high
chr4	42791098	42856771	ENSMUSG00000078722.4	-	3297	Spata31f1e	118.661	-2.56562	0.30393	-8.4415	3.13294203255492e-17	1.09810171568448e-15	SCNT.2C-low
chr8	106662367	106665076	ENSMUSG00000031897.10	-	1705	Psmb10	115.082	3.54398	0.419957	8.43892	3.20295507611722e-17	1.11917907267871e-15	SCNT.2C-high
chr8	108139118	108151683	ENSMUSG00000003848.15	-	3486	Nob1	690.583	1.32247	0.156745	8.43707	3.25398129150009e-17	1.13507500459113e-15	SCNT.2C-high
chr5	69266628	69499022	ENSMUSG00000037653.8	-	3373	Kctd8	404.512	-2.23487	0.265106	-8.43009	3.45407647859782e-17	1.20282788883735e-15	SCNT.2C-low
chr1	55170390	55194058	ENSMUSG00000025979.14	+	4855	Mob4	2998.95	-0.95095	0.112919	-8.42155	3.71539031244457e-17	1.29163340167035e-15	No-difference
chr5	65570564	65593292	ENSMUSG00000029201.15	-	6752	Ugdh	217.371	2.16503	0.257109	8.42068	3.74310929747149e-17	1.29906793232551e-15	SCNT.2C-high
chr5	104194172	104213245	ENSMUSG00000029310.14	+	2392	Nudt9	250.017	2.12264	0.2522	8.41648	3.8794998816613e-17	1.34412875122897e-15	SCNT.2C-high
chr5	21191643	21260909	ENSMUSG00000028771.14	-	3509	Ptpn12	716.833	1.71035	0.203225	8.41607	3.89333570839602e-17	1.34664770176915e-15	SCNT.2C-high
chr8	26215373	26244624	ENSMUSG00000061313.11	-	7140	Ddhd2	622.08	1.32948	0.158313	8.39781	4.54897925598e-17	1.56813636167069e-15	SCNT.2C-high
chr12	102719534	102724062	ENSMUSG00000091931.6	-	1417	Gon7	1749.45	-1.4167	0.168699	-8.39782	4.54833741148052e-17	1.56813636167069e-15	SCNT.2C-low
chr14	83733838	83734341	ENSMUSG00000115393.2	-	504	Gm49052	139.746	-2.46429	0.293563	-8.39441	4.68245490338687e-17	1.61144014300953e-15	SCNT.2C-low
chr5	93558621	93559719	ENSMUSG00000107356.2	+	645	Gm18118	74.2428	-10.311	1.2284	-8.39387	4.70399362056345e-17	1.61614092380866e-15	SCNT.2C-low
chr12	105168216	105173252	ENSMUSG00000079007.5	+	1496	Tcl1b4	17232.6	-0.891565	0.106269	-8.38973	4.87273982147978e-17	1.67131716519016e-15	No-difference
chr7	28439066	28441245	ENSMUSG00000045948.9	-	1040	Mrps12	237.601	2.12241	0.253013	8.38856	4.92122404296449e-17	1.68512898739974e-15	SCNT.2C-high
chr2	162964526	162988273	ENSMUSG00000086152.3	+	5309	Gm11454	73.5267	5.3674	0.641375	8.36859	5.83126313869058e-17	1.99341730396137e-15	SCNT.2C-high
chr15	96469299	96540794	ENSMUSG00000023169.16	-	17236	Slc38a1	100.127	6.67013	0.797435	8.36449	6.03774411043052e-17	2.06056854324527e-15	SCNT.2C-high
chr5	95110877	95113553	ENSMUSG00000073510.3	+	1389	Gm7647	74.5189	-10.3203	1.23385	-8.36428	6.04821323720024e-17	2.06071265296037e-15	SCNT.2C-low
chr12	87739195	87742525	ENSMUSG00000095724.2	-	1863	Eif1ad19	1282.62	-5.09565	0.6095	-8.36037	6.25207150092847e-17	2.12663745531582e-15	SCNT.2C-low
chr8	27613392	27618708	ENSMUSG00000031487.6	-	3212	Brf2	336.332	1.84068	0.220263	8.35674	6.44761346876533e-17	2.18951986519612e-15	SCNT.2C-high
chr8	112175429	112248724	ENSMUSG00000031959.16	-	8859	Wdr59	138.577	2.82803	0.338544	8.35352	6.62563299347127e-17	2.24625385667916e-15	SCNT.2C-high
chr4	12114284	12116236	ENSMUSG00000083246.2	+	1953	Gm11839	145.549	-3.15145	0.377329	-8.35201	6.71116858369748e-17	2.27149800033365e-15	SCNT.2C-low
chrX	133208833	133263388	ENSMUSG00000031262.13	+	5681	Cenpi	1219.94	1.07573	0.128821	8.35057	6.79324905402278e-17	2.29549145547053e-15	SCNT.2C-high
chr15	34875642	35179067	ENSMUSG00000022329.16	-	6114	Stk3	1121.39	-1.12922	0.13526	-8.34854	6.91105151153132e-17	2.33145686764834e-15	SCNT.2C-low
chr13	68501483	68504944	ENSMUSG00000113050.2	-	1575	Gm8016	511.93	-1.80334	0.216015	-8.34821	6.93037858085027e-17	2.33413785011199e-15	SCNT.2C-low
chr11	117740077	117746569	ENSMUSG00000017716.16	+	3402	Birc5	11100	-0.838252	0.10043	-8.34667	7.02157803970014e-17	2.36097683888999e-15	No-difference
chr3	93427795	93433594	ENSMUSG00000027907.5	+	511	S100a11	156.366	2.50194	0.299802	8.34531	7.10276392697259e-17	2.38436646327553e-15	SCNT.2C-high
chr5	95254563	95259017	ENSMUSG00000092166.4	+	1528	Pramel45	99.345	-9.77639	1.17259	-8.33743	7.5923979976031e-17	2.54456985831433e-15	SCNT.2C-low
chr13	94925418	94979430	ENSMUSG00000042043.7	+	811	Tbca	2389.92	-1.03661	0.124431	-8.33085	8.02647397134584e-17	2.68566080956402e-15	SCNT.2C-low
chrX	37490234	37545331	ENSMUSG00000016534.16	-	9552	Lamp2	2052.74	1.55777	0.187049	8.32812	8.21344379313225e-17	2.74374504301198e-15	SCNT.2C-high
chr9	98770264	98770960	ENSMUSG00000110788.2	+	697	Gm33700	137.736	-2.96538	0.356539	-8.31712	9.01246226919095e-17	3.00576607485163e-15	SCNT.2C-low
chr19	46871756	47003592	ENSMUSG00000025041.18	-	11037	Nt5c2	410.863	1.50769	0.181296	8.31622	9.08168558504635e-17	3.023935925891e-15	SCNT.2C-high
chr8	117884874	117942736	ENSMUSG00000052557.12	+	13463	Gan	110.663	3.08986	0.371622	8.31454	9.21054976067189e-17	3.06187335723081e-15	SCNT.2C-high
chr7	3623323	3632928	ENSMUSG00000006335.17	-	1201	Tfpt	389.691	-1.40051	0.168535	-8.30991	9.5773387570127e-17	3.17865364474252e-15	SCNT.2C-low
chr8	11605571	11613251	ENSMUSG00000045969.9	+	3412	Ing1	2044.64	-1.1034	0.132828	-8.30703	9.81264535443058e-17	3.25148899619912e-15	SCNT.2C-low
chr19	37423258	37429179	ENSMUSG00000024986.13	+	5056	Hhex	587.307	-1.36076	0.163815	-8.3067	9.84022474342158e-17	3.25489010358106e-15	SCNT.2C-low
chr7	15616542	15637945	ENSMUSG00000074365.14	+	2956	Crxos	2531.91	-1.35074	0.162612	-8.30652	9.85464752729677e-17	3.25489010358106e-15	SCNT.2C-low
chr6	86342628	86347040	ENSMUSG00000057497.9	+	2702	Fam136a	127.068	3.07573	0.37042	8.30334	1.01221292950286e-16	3.3378616393944e-15	SCNT.2C-high
chr7	116103604	116139819	ENSMUSG00000030659.15	+	2331	Nucb2	411.159	1.67867	0.202396	8.294	1.09501523735293e-16	3.60511356875538e-15	SCNT.2C-high
chr12	71021395	71043121	ENSMUSG00000060073.10	+	3894	Psma3	3143.11	1.04659	0.126251	8.28975	1.13487324201448e-16	3.73035017098701e-15	SCNT.2C-high
chr7	14534149	14535751	ENSMUSG00000093584.2	-	1004	Obox3-ps2	3111.01	-4.12967	0.498685	-8.28113	1.22010595510949e-16	4.00409491924013e-15	SCNT.2C-low
chr1	171062422	171078957	ENSMUSG00000013593.13	-	2313	Ndufs2	405.668	1.97517	0.238805	8.27107	1.32758687471504e-16	4.34986172320771e-15	SCNT.2C-high
chr4	11331933	11386783	ENSMUSG00000040728.16	-	6305	Esrp1	757.44	-1.20067	0.145255	-8.26593	1.38607959360182e-16	4.53427090021803e-15	SCNT.2C-low
chr9	38164070	38167845	ENSMUSG00000094778.4	+	3449	Or8c8	70.9648	-10.2409	1.23971	-8.26072	1.44799623020602e-16	4.72927558562987e-15	SCNT.2C-low
chr16	94298642	94327689	ENSMUSG00000022898.14	-	3675	Vps26c	284.567	1.85784	0.224907	8.26048	1.45083338303514e-16	4.73100850865403e-15	SCNT.2C-high
chr4	129407374	129409778	ENSMUSG00000047945.7	+	1605	Marcksl1	152.878	2.45041	0.296776	8.25676	1.49674523205161e-16	4.87297483406516e-15	SCNT.2C-high
chr5	94830504	94833233	ENSMUSG00000092073.10	+	1428	Pramel58	621.956	-1.37127	0.166296	-8.24595	1.63859093969158e-16	5.32632943962187e-15	SCNT.2C-low
chr13	120601782	120616871	ENSMUSG00000096323.3	+	1427	Gm20767	1744.27	-3.89757	0.473414	-8.2329	1.82740534870339e-16	5.93068213722394e-15	SCNT.2C-low
chr15	12321536	12351677	ENSMUSG00000022200.9	+	3257	Golph3	7103.55	-0.867403	0.105395	-8.23	1.87219865749919e-16	6.06240939711147e-15	No-difference
chr6	113043843	113054294	ENSMUSG00000086429.11	-	3075	Gt(ROSA)26Sor	1496.74	-1.24829	0.151677	-8.22989	1.87390549352478e-16	6.06240939711147e-15	SCNT.2C-low
chr13	38907618	38911198	ENSMUSG00000114813.2	+	734	Gm47510	759.899	-1.95485	0.237659	-8.22544	1.94472582130168e-16	6.28161753082186e-15	SCNT.2C-low
chr3	110153425	110158314	ENSMUSG00000049300.12	-	4197	Prmt6	334.828	-1.72575	0.209875	-8.22273	1.98929328037513e-16	6.41547082920981e-15	SCNT.2C-low
chr1	171116136	171122597	ENSMUSG00000062963.11	-	2070	Ufc1	397.514	1.59139	0.19357	8.22127	2.01358132014242e-16	6.48360540933143e-15	SCNT.2C-high
chr15	38291707	38300950	ENSMUSG00000037465.11	-	4179	Klf10	670.486	-1.66845	0.202969	-8.22021	2.03145874934367e-16	6.53091699181631e-15	SCNT.2C-low
chr1	160868171	160898228	ENSMUSG00000026709.11	-	5195	Dars2	260.451	2.41132	0.293455	8.217	2.08652219619869e-16	6.69744237343212e-15	SCNT.2C-high
chr6	91855034	91876824	ENSMUSG00000034083.17	+	9188	Ccdc174	314.25	1.72319	0.209728	8.2163	2.09875626761529e-16	6.72618590704019e-15	SCNT.2C-high
chr16	4804722	4815716	ENSMUSG00000022542.8	-	2711	Septin12	87.284	3.4867	0.424565	8.21241	2.16788240227761e-16	6.93688548410547e-15	SCNT.2C-high
chr14	30270316	30296677	ENSMUSG00000021957.8	+	7355	Tkt	82.6641	3.55974	0.433553	8.21062	2.20048796847017e-16	7.03025057964045e-15	SCNT.2C-high
chr7	23000617	23061702	ENSMUSG00000045693.9	+	3400	Nlrp4e	3334.27	-1.06957	0.13039	-8.20279	2.348662451821e-16	7.49197753488345e-15	SCNT.2C-low
chr8	71215419	71219307	ENSMUSG00000031838.11	-	980	Ifi30	141.695	2.55557	0.311797	8.19625	2.47999892378106e-16	7.89864253504245e-15	SCNT.2C-high
chr14	21102642	21498637	ENSMUSG00000039197.11	+	8526	Adk	1651.1	-0.986343	0.120448	-8.18898	2.63444685320541e-16	8.3775409931932e-15	No-difference
chr7	118287768	118305001	ENSMUSG00000033917.16	-	1692	Gde1	605.363	1.42678	0.174267	8.18731	2.67131649712928e-16	8.48163663662826e-15	SCNT.2C-high
chr10	57391870	57408626	ENSMUSG00000019877.11	-	5150	Serinc1	518.733	1.40742	0.172019	8.18176	2.7972441073707e-16	8.86773939509743e-15	SCNT.2C-high
chr5	31754279	31821728	ENSMUSG00000106918.4	+	7326	Mrpl33	101.717	3.3576	0.410417	8.18096	2.81598087612117e-16	8.91336168983353e-15	SCNT.2C-high
chr1	9868332	9971070	ENSMUSG00000025915.15	+	14311	Sgk3	3332.59	1.31672	0.161094	8.17361	2.99292840750028e-16	9.4588527837039e-15	SCNT.2C-high
chr11	58778979	58795051	ENSMUSG00000037001.11	-	3890	Zfp39	76.4994	3.82268	0.467793	8.17173	3.03989273270953e-16	9.59249843701619e-15	SCNT.2C-high
chr15	101182153	101188826	ENSMUSG00000037204.8	+	1597	Atg101	886.42	-1.33	0.162783	-8.17037	3.07449347615921e-16	9.68677967580669e-15	SCNT.2C-low
chr7	24286968	24308350	ENSMUSG00000064254.7	+	1484	Ethe1	863.781	-1.29886	0.159107	-8.16342	3.25659801440154e-16	1.0244797833342e-14	SCNT.2C-low
chr4	133259853	133273307	ENSMUSG00000028851.7	-	1425	Nudc	1112.28	-1.20357	0.147471	-8.16143	3.31087990184912e-16	1.03996106687331e-14	SCNT.2C-low
chr1	72863662	72891633	ENSMUSG00000039323.19	+	1847	Igfbp2	85.3881	3.41431	0.418646	8.15559	3.47484499700262e-16	1.08979427727096e-14	SCNT.2C-high
chr3	31698945	31741991	ENSMUSG00000103499.7	-	1973	Gm6558	158.023	-2.48672	0.304998	-8.15323	3.54320547084651e-16	1.10953721240508e-14	SCNT.2C-low
chr1	4928037	4968132	ENSMUSG00000033813.16	+	3017	Tcea1	4759.46	-0.958669	0.117597	-8.15212	3.57589965670235e-16	1.11806826003997e-14	No-difference
chr6	97160631	97182608	ENSMUSG00000030061.17	-	6368	Uba3	3268.75	-1.03474	0.127007	-8.14714	3.7262245621947e-16	1.16329668181394e-14	SCNT.2C-low
chr10	118276951	118281797	ENSMUSG00000055170.5	+	1295	Ifng	209.924	-2.07746	0.255061	-8.14495	3.79434705058354e-16	1.18276371359451e-14	SCNT.2C-low
chr7	109820918	109882713	ENSMUSG00000031015.9	+	8090	Swap70	221.186	2.33863	0.287261	8.14114	3.91575667943295e-16	1.21856317002759e-14	SCNT.2C-high
chr9	35179161	35189027	ENSMUSG00000032044.5	+	2647	Rpusd4	178.822	2.37711	0.291993	8.14097	3.92107499496956e-16	1.21856317002759e-14	SCNT.2C-high
chr16	8647964	8676786	ENSMUSG00000022507.7	+	4960	Hapstr1	4140.48	-0.867661	0.106636	-8.13665	4.0636140998717e-16	1.26094990624007e-14	No-difference
chr10	14530499	14581304	ENSMUSG00000019868.17	-	2263	Vta1	1801.56	-1.11601	0.137324	-8.1268	4.40758725973278e-16	1.36561967196947e-14	SCNT.2C-low
chr6	72362206	72367686	ENSMUSG00000050732.10	-	2311	Vamp8	755.725	1.62799	0.200429	8.12251	4.56647512465047e-16	1.41271449896992e-14	SCNT.2C-high
chr1	10094826	10108393	ENSMUSG00000025917.10	-	3766	Cops5	359.471	1.74923	0.215407	8.12057	4.6398565772486e-16	1.43325449180642e-14	SCNT.2C-high
chr6	83054850	83057836	ENSMUSG00000069678.11	+	1649	Pcgf1	3161.11	-0.95584	0.117741	-8.11818	4.73245280946954e-16	1.45965924172977e-14	No-difference
chr4	132554240	132570480	ENSMUSG00000028882.14	-	2924	Ppp1r8	904.431	-1.19767	0.147598	-8.11442	4.88116032351265e-16	1.50278628306659e-14	SCNT.2C-low
chr2	132646127	132657975	ENSMUSG00000037376.15	-	5384	Trmt6	379.904	1.67425	0.206333	8.11428	4.8869311628171e-16	1.50278628306659e-14	SCNT.2C-high
chr13	100596726	100629087	ENSMUSG00000021639.18	-	4661	Gtf2h2	488.282	1.87831	0.231665	8.10787	5.15129924639509e-16	1.58058738029529e-14	SCNT.2C-high
chr18	80249980	80255956	ENSMUSG00000024571.16	+	3075	Naa12	566.693	1.74823	0.215624	8.10778	5.15534570434182e-16	1.58058738029529e-14	SCNT.2C-high
chr11	80027504	80033001	ENSMUSG00000046909.10	-	1570	Tefm	182.92	2.32818	0.287168	8.10735	5.17345828867133e-16	1.58377317849161e-14	SCNT.2C-high
chr5	130102167	130164570	ENSMUSG00000034118.16	+	2789	Tpst1	192.025	2.19024	0.270174	8.10678	5.19794099848151e-16	1.58889668882048e-14	SCNT.2C-high
chr3	151592940	151600738	ENSMUSG00000104909.2	+	606	Gm43617	51.4157	-5.42269	0.669203	-8.1032	5.35342440409555e-16	1.63398940405363e-14	SCNT.2C-low
chr11	87000060	87015461	ENSMUSG00000020492.12	+	3272	Ska2	1148.11	-1.40019	0.172902	-8.0982	5.57773746558049e-16	1.69992530693197e-14	SCNT.2C-low
chr11	79130198	79145497	ENSMUSG00000017677.12	-	3987	Wsb1	3308.62	-1.21116	0.149618	-8.09498	5.72744298804197e-16	1.74296117400191e-14	SCNT.2C-low
chr12	88106133	88106563	ENSMUSG00000113348.2	-	431	Gm8607	1183.92	-8.57244	1.05911	-8.09401	5.77297768841013e-16	1.75421548691823e-14	SCNT.2C-low
chr5	34055260	34093757	ENSMUSG00000029111.8	-	3947	Nelfa	704.595	-1.31062	0.162131	-8.08373	6.28142749971392e-16	1.90589289122237e-14	SCNT.2C-low
chr10	63265877	64839446	ENSMUSG00000060843.12	+	7227	Ctnna3	423.834	-1.56341	0.193414	-8.08325	6.30616273801095e-16	1.91057169747921e-14	SCNT.2C-low
chr12	19023136	19023289	ENSMUSG00000113809.2	+	154	Gm48472	45.7016	-5.30907	0.656877	-8.08229	6.3564277315256e-16	1.92296001771861e-14	SCNT.2C-low
chr17	34863738	34865298	ENSMUSG00000033739.9	+	1336	Fkbpl	219.15	-2.08737	0.258297	-8.0813	6.40802978237073e-16	1.93571574177034e-14	SCNT.2C-low
chr3	93887371	93888441	ENSMUSG00000104460.2	-	1071	Gm9121	325.287	-2.03521	0.251938	-8.07821	6.5726564667508e-16	1.98252583514008e-14	SCNT.2C-low
chr9	22158726	22171191	ENSMUSG00000062794.9	-	3574	Zfp599	773.894	-1.66508	0.206216	-8.07445	6.7779765452621e-16	2.04145487400691e-14	SCNT.2C-low
chr1	93629657	93682586	ENSMUSG00000026279.15	-	6519	Thap4	224.443	2.40089	0.297467	8.07111	6.96608556738597e-16	2.09503491308876e-14	SCNT.2C-high
chr7	15188248	15189958	ENSMUSG00000093397.2	+	1134	Obox4-ps29	60.0394	-10.0029	1.23986	-8.06778	7.15854262265148e-16	2.14976380282876e-14	SCNT.2C-low
chr4	132626524	132649869	ENSMUSG00000028878.12	-	3088	Fam76a	430.899	1.50909	0.187214	8.0608	7.57989843119387e-16	2.27297217430142e-14	SCNT.2C-high
chrX	71957138	71962017	ENSMUSG00000031347.13	-	1646	Cetn2	1534.24	-1.2913	0.160297	-8.05564	7.90618774279157e-16	2.36735498967004e-14	SCNT.2C-low
chr3	108878313	108934923	ENSMUSG00000040339.11	-	5702	Eeig2	185.534	2.14522	0.266801	8.04052	8.94552815758423e-16	2.67466075860365e-14	SCNT.2C-high
chr19	10582691	10607183	ENSMUSG00000024740.11	+	6409	Ddb1	1354.95	-1.13635	0.141442	-8.03407	9.42939675303961e-16	2.8152308122503e-14	SCNT.2C-low
chr9	86454044	86456952	ENSMUSG00000032417.11	+	1380	Rwdd2a	494.531	-1.397	0.17396	-8.03055	9.70369186695217e-16	2.89291313783511e-14	SCNT.2C-low
chr2	148535905	148574387	ENSMUSG00000027438.15	-	7051	Napb	176.855	2.26917	0.28285	8.02252	1.03595009150253e-15	3.08394373393447e-14	SCNT.2C-high
chr1	83137473	83188295	ENSMUSG00000053161.17	+	2140	Daw1	3182.06	-1.03933	0.129561	-8.0219	1.04122161831633e-15	3.09514443670816e-14	SCNT.2C-low
chr1	31016324	31017049	ENSMUSG00000117091.2	-	726	Gm5698	1356.09	-9.81036	1.22333	-8.01942	1.06246214875532e-15	3.15371362273813e-14	SCNT.2C-low
chr3	20176248	20209481	ENSMUSG00000019528.19	-	2344	Gyg1	4277.55	-0.838056	0.104517	-8.0184	1.07135416092564e-15	3.17551231137944e-14	No-difference
chr12	51737816	51791569	ENSMUSG00000020955.10	+	1137	Ap4s1	473.556	1.7769	0.221759	8.01276	1.12165221728113e-15	3.31697959394023e-14	SCNT.2C-high
chr14	61022022	61142927	ENSMUSG00000021993.11	+	5389	Mipep	777.041	-1.28288	0.160106	-8.01268	1.12231672672933e-15	3.31697959394023e-14	SCNT.2C-low
chr8	47943150	47986505	ENSMUSG00000038102.16	-	6482	Trappc11	162.456	2.68361	0.335505	7.99872	1.25714300405348e-15	3.7101093749843e-14	SCNT.2C-high
chr1	91178026	91218059	ENSMUSG00000034343.15	+	8842	Ube2f	481.356	1.67122	0.208998	7.99632	1.28196381317141e-15	3.77792525459179e-14	SCNT.2C-high
chr4	149211578	149222086	ENSMUSG00000073705.11	-	1909	Cenps	3077.02	-1.03296	0.1293	-7.98884	1.36213445747376e-15	4.00842752614696e-14	SCNT.2C-low
chr4	108022634	108036505	ENSMUSG00000028601.19	+	2287	Echdc2	203.005	2.34015	0.293357	7.97714	1.49767813724325e-15	4.40098513939775e-14	SCNT.2C-high
chr17	24941034	24943452	ENSMUSG00000040048.15	-	1217	Ndufb10	265.197	2.00656	0.251613	7.97479	1.52640733742609e-15	4.47899011415543e-14	SCNT.2C-high
chr2	118306331	118310192	ENSMUSG00000009549.15	-	1195	Srp14	7225.37	-0.851315	0.106872	-7.96577	1.64193063739785e-15	4.81109132909532e-14	No-difference
chr17	32163743	32255323	ENSMUSG00000002076.13	-	3589	Hsf2bp	1873.83	-1.13681	0.14276	-7.96312	1.67748620065356e-15	4.90826240536451e-14	SCNT.2C-low
chr9	54858074	54865314	ENSMUSG00000032301.14	+	2370	Psma4	2117.02	1.25059	0.157131	7.9589	1.73575704755017e-15	5.07152604021391e-14	SCNT.2C-high
chr13	95763682	96028991	ENSMUSG00000021676.11	-	6910	Iqgap2	1565.58	-0.964203	0.121176	-7.95706	1.7617420545792e-15	5.14012678257099e-14	No-difference
chr9	100864085	100916951	ENSMUSG00000032527.14	-	2771	Pccb	241.658	1.99356	0.25097	7.94342	1.96683635165855e-15	5.73036653535065e-14	SCNT.2C-high
chr1	169325503	169359033	ENSMUSG00000026683.15	-	6341	Nuf2	4740.29	-0.940378	0.118402	-7.94224	1.98569607834425e-15	5.77710812239983e-14	No-difference
chr17	41656888	41657888	ENSMUSG00000098030.2	+	1001	Gm6771	215.003	-2.38576	0.300767	-7.93227	2.15177879322999e-15	6.25143552803687e-14	SCNT.2C-low
chr6	122424255	122475720	ENSMUSG00000040649.16	-	5622	Rimklb	2283.4	-1.02703	0.129522	-7.9294	2.20206304849613e-15	6.38847456686056e-14	SCNT.2C-low
chrX	105626792	105754163	ENSMUSG00000073010.10	+	2150	Gm5127	71.3876	-9.32059	1.176	-7.92565	2.26947237869886e-15	6.57473841235768e-14	SCNT.2C-low
chr16	3286324	3298915	ENSMUSG00000116455.2	+	2343	Gm35974	132.568	-2.5975	0.327964	-7.92009	2.37334354752666e-15	6.86595902726648e-14	SCNT.2C-low
chr12	85017671	85030077	ENSMUSG00000021243.15	+	1117	Fcf1	2589.13	1.28561	0.162367	7.9179	2.41546245922659e-15	6.97796485932345e-14	SCNT.2C-high
chr9	19533398	19561027	ENSMUSG00000057551.11	+	4838	Zfp317	272.366	2.06766	0.261213	7.9156	2.46057457352754e-15	7.09829044692312e-14	SCNT.2C-high
chr8	22618299	22656451	ENSMUSG00000031478.17	-	2153	Nek3	154.584	2.35775	0.297894	7.91472	2.47808227461213e-15	7.13875639530468e-14	SCNT.2C-high
chr7	15122873	15290791	ENSMUSG00000054310.17	+	1900	Obox1	12262.4	-0.947277	0.119721	-7.91239	2.524947873269e-15	7.26356322982054e-14	No-difference
chr8	106717969	106780472	ENSMUSG00000031901.13	+	3367	Dus2	241.481	1.79098	0.226482	7.9078	2.61979154805029e-15	7.52584656051252e-14	SCNT.2C-high
chr18	84856829	84897996	ENSMUSG00000024646.15	+	3104	Cyb5a	931.805	1.18353	0.149721	7.90488	2.68185807726144e-15	7.69336937380552e-14	SCNT.2C-high
chr5	137780168	137785917	ENSMUSG00000029726.17	-	3553	Mepce	465.635	-1.56344	0.197801	-7.9041	2.69880013619297e-15	7.73115776444887e-14	SCNT.2C-low
chr11	29495846	29498109	ENSMUSG00000020460.16	-	1972	Rps27a	1405.91	-1.18563	0.150161	-7.89571	2.88665929704627e-15	8.25777808113194e-14	SCNT.2C-low
chr3	89153273	89157213	ENSMUSG00000042747.13	+	1522	Krtcap2	188.127	2.02227	0.256158	7.89462	2.91195525207257e-15	8.31853957872708e-14	SCNT.2C-high
chr15	81924726	81931799	ENSMUSG00000063480.9	-	2924	Snu13	5939.1	-1.03253	0.130847	-7.89111	2.99516082232597e-15	8.54433151971181e-14	SCNT.2C-low
chr11	69807540	69812784	ENSMUSG00000078812.11	-	2377	Eif5a	12705.7	-0.881136	0.111683	-7.88959	3.03181883174908e-15	8.63689389694518e-14	No-difference
chr15	9436114	9466124	ENSMUSG00000039676.5	+	949	Capsl	82.1946	-2.87941	0.365409	-7.87996	3.27482730249194e-15	9.3162250764788e-14	SCNT.2C-low
chr14	73475335	73480734	ENSMUSG00000033446.8	+	5400	Lpar6	578.335	-1.36874	0.173893	-7.87115	3.51402716258631e-15	9.9828547273972e-14	SCNT.2C-low
chr10	62416030	62438060	ENSMUSG00000020075.9	-	5177	Ddx21	507.953	1.93994	0.246787	7.8608	3.81683552941626e-15	1.08131372298145e-13	SCNT.2C-high
chr3	89902753	89906087	ENSMUSG00000027944.14	-	1869	Hax1	2404.95	-0.878724	0.111785	-7.86082	3.81619422955209e-15	1.08131372298145e-13	No-difference
chr12	30634425	30641214	ENSMUSG00000043061.11	+	3257	Tmem18	97.3264	3.11864	0.396762	7.86024	3.83384103040543e-15	1.08463328792615e-13	SCNT.2C-high
chr9	58781970	58943724	ENSMUSG00000032340.9	-	8716	Neo1	798.39	-1.70419	0.216851	-7.85883	3.87744785002653e-15	1.09404579464167e-13	SCNT.2C-low
chrX	95349784	95499900	ENSMUSG00000045802.14	-	3659	Hsf3	71.293	5.53593	0.704423	7.85882	3.87777920483883e-15	1.09404579464167e-13	SCNT.2C-high
chr1	9817873	9862152	ENSMUSG00000097893.10	+	3202	1700034P13Rik	83.3511	3.10554	0.395817	7.84589	4.2988497506759e-15	1.21117729719936e-13	SCNT.2C-high
chr18	67358114	67378901	ENSMUSG00000062526.5	-	3608	Mppe1	106.696	2.60332	0.332066	7.83977	4.51378586672755e-15	1.26998987534223e-13	SCNT.2C-high
chr3	68912071	68941956	ENSMUSG00000034349.15	+	5210	Smc4	2809.25	-1.01436	0.129465	-7.83496	4.68977022255838e-15	1.31769694568349e-13	SCNT.2C-low
chr7	9887133	9910500	ENSMUSG00000091930.3	-	8292	Vmn2r52	51.8622	-5.48953	0.700889	-7.83224	4.79268543136114e-15	1.34321679413496e-13	SCNT.2C-low
chr13	61803117	61891584	ENSMUSG00000113295.2	+	378	Gm49357	54.3674	-4.50121	0.574717	-7.83204	4.80024333333783e-15	1.34321679413496e-13	SCNT.2C-low
chr12	88296024	88296452	ENSMUSG00000113583.2	+	429	Eif1ad9	52.8983	-7.55174	0.964194	-7.83217	4.79512916118127e-15	1.34321679413496e-13	SCNT.2C-low
chr9	57292378	57347407	ENSMUSG00000063849.7	-	5803	Ppcdc	81.9134	3.53639	0.451861	7.82627	5.02547501141703e-15	1.40432585775442e-13	SCNT.2C-high
chr11	70735604	70833931	ENSMUSG00000020817.17	+	6868	Rabep1	1281.64	1.17367	0.14999	7.82497	5.07779686796473e-15	1.41701621168469e-13	SCNT.2C-high
chr16	95946607	95959052	ENSMUSG00000023147.18	+	4368	Get1	101.162	3.21724	0.411186	7.82429	5.10511155945811e-15	1.42270303255496e-13	SCNT.2C-high
chr15	78810925	78814665	ENSMUSG00000068220.7	+	903	Lgals1	655.649	1.46351	0.187094	7.82231	5.18618234451742e-15	1.44333495343822e-13	SCNT.2C-high
chrX	69429483	69433023	ENSMUSG00000045237.6	+	1094	Eola1	920.486	-1.27478	0.163047	-7.81846	5.34729267186258e-15	1.48615609746034e-13	SCNT.2C-low
chrY	2106015	2170409	ENSMUSG00000000103.13	-	3107	Zfy2	67.3807	-8.39566	1.07388	-7.81807	5.36410042037025e-15	1.48881006390006e-13	SCNT.2C-low
chr11	60541896	60548683	ENSMUSG00000084335.2	-	385	Gm12619	1634.55	-1.77662	0.227253	-7.81782	5.37461538269137e-15	1.48971265019436e-13	SCNT.2C-low
chr12	87649458	87655620	ENSMUSG00000096576.3	+	2451	Oog1	12605.3	-0.782767	0.100168	-7.81457	5.5152155607684e-15	1.52662059874387e-13	No-difference
chr2	3425168	3465167	ENSMUSG00000026648.19	+	9316	Dclre1c	159.867	3.0136	0.385766	7.81198	5.62953575326444e-15	1.55616452608095e-13	SCNT.2C-high
chr9	14756909	14759131	ENSMUSG00000090023.2	+	428	Gm16302	95.9053	6.975	0.893148	7.80946	5.74352959932551e-15	1.58553883730506e-13	SCNT.2C-high
chr11	51989508	52018605	ENSMUSG00000020349.5	+	7490	Ppp2ca	1454.96	-1.12666	0.144292	-7.80815	5.80319212893484e-15	1.59985583006159e-13	SCNT.2C-low
chr5	31297998	31311595	ENSMUSG00000107283.4	-	3214	Mpv17	276.163	2.0451	0.262066	7.80376	6.00885288730677e-15	1.65432995398053e-13	SCNT.2C-high
chr10	128139204	128157227	ENSMUSG00000005682.10	+	8472	Pan2	1149.89	-1.10571	0.141818	-7.79669	6.3554198476956e-15	1.74739968493411e-13	SCNT.2C-low
chr4	147637734	147669655	ENSMUSG00000065999.14	+	2871	Zfp985	303.679	-1.89805	0.243454	-7.79632	6.37363882202056e-15	1.75006299703432e-13	SCNT.2C-low
chr5	32616187	32674777	ENSMUSG00000014956.16	+	10913	Ppp1cb	3553.83	-0.980565	0.125833	-7.79259	6.56509604742597e-15	1.80022306188174e-13	No-difference
chrX	135039745	135041192	ENSMUSG00000047844.4	+	837	Bex4	75.4165	4.30495	0.55264	7.78979	6.7119716476164e-15	1.83559000619013e-13	SCNT.2C-high
chr12	64194630	64199722	ENSMUSG00000113152.2	-	2706	Gm48422	86.249	-3.7579	0.482405	-7.78994	6.70416659430503e-15	1.83559000619013e-13	SCNT.2C-low
chr6	83520193	83549711	ENSMUSG00000006906.11	-	10426	Stambp	270.397	-1.52342	0.195599	-7.7885	6.78100265455516e-15	1.85199927360294e-13	SCNT.2C-low
chr2	125876578	125933105	ENSMUSG00000027208.15	+	3248	Fgf7	226.719	-1.62717	0.208954	-7.78724	6.84896623038e-15	1.86807375467186e-13	SCNT.2C-low
chr16	20317567	20328073	ENSMUSG00000003235.14	+	2595	Eif2b5	268.208	1.59317	0.204911	7.77494	7.54853272215399e-15	2.05614813630944e-13	SCNT.2C-high
chrY	4341127	4381726	ENSMUSG00000121459.1	+	1375	Gm21064	56.4833	-9.91085	1.27544	-7.77054	7.81548316034981e-15	2.12603945758535e-13	SCNT.2C-low
chr3	28946766	28980873	ENSMUSG00000074655.2	+	2120	Gm1527	204.554	-2.55661	0.329124	-7.76792	7.97872612686891e-15	2.16757154421468e-13	SCNT.2C-low
chr6	126900013	126916550	ENSMUSG00000030346.17	-	4813	Rad51ap1	1006.28	1.28735	0.165738	7.76738	8.01257844970656e-15	2.17388884367634e-13	SCNT.2C-high
chr11	97594225	97604326	ENSMUSG00000069744.8	+	2300	Psmb3	1524.63	-0.968816	0.124802	-7.76282	8.306179219808e-15	2.25056858622829e-13	No-difference
chr15	102367463	102371241	ENSMUSG00000023048.14	+	1562	Prr13	2280.81	-0.971279	0.125209	-7.75726	8.67839137820404e-15	2.34522378864747e-13	No-difference
chr8	26091617	26209694	ENSMUSG00000054823.18	+	16219	Nsd3	480.292	1.3286	0.171269	7.75739	8.66983245997686e-15	2.34522378864747e-13	SCNT.2C-high
chr3	115681486	115728010	ENSMUSG00000033554.18	+	8027	Dph5	104.556	2.88676	0.372332	7.75319	8.9611168857311e-15	2.41844037425303e-13	SCNT.2C-high
chr9	112063266	112177993	ENSMUSG00000087038.11	+	7308	2900079G21Rik	147.608	-3.37586	0.435444	-7.75267	8.99789047983997e-15	2.42517387164255e-13	SCNT.2C-low
chr5	107479025	107534924	ENSMUSG00000029279.16	+	5115	Brdt	31597.9	-0.737777	0.0952325	-7.74712	9.400294253098e-15	2.53030755151303e-13	No-difference
chr13	120289497	120291752	ENSMUSG00000094237.3	-	885	AF067063	2492.5	-1.18372	0.152827	-7.74549	9.52159231633121e-15	2.55959868938754e-13	SCNT.2C-low
chr19	8861096	8869991	ENSMUSG00000096740.9	+	3281	Lbhd1	103.552	2.81854	0.364017	7.74288	9.71921990181288e-15	2.60930522782833e-13	SCNT.2C-high
chr2	119593785	119618018	ENSMUSG00000034032.16	-	6636	Rpap1	181.522	2.42868	0.313866	7.73795	1.01032147794398e-14	2.70885017439334e-13	SCNT.2C-high
chr13	120297542	120308106	ENSMUSG00000095514.3	+	724	D13Ertd608e	502.919	-1.65615	0.214166	-7.733	1.05038814213516e-14	2.81259937119246e-13	SCNT.2C-low
chr4	130253925	130283819	ENSMUSG00000074088.7	+	3987	Snrnp40	536.639	1.64657	0.213109	7.72643	1.10603337566029e-14	2.95773801410276e-13	SCNT.2C-high
chr7	28004941	28011497	ENSMUSG00000003438.18	-	2684	Timm50	228.914	2.10365	0.272313	7.7251	1.11762339615847e-14	2.98484029669353e-13	SCNT.2C-high
chr13	41154499	41166491	ENSMUSG00000038683.17	+	4045	Pak1ip1	1547.54	-1.30461	0.168901	-7.72409	1.12657531341033e-14	3.00483566363579e-13	SCNT.2C-low
chr10	21758083	21875802	ENSMUSG00000019970.16	+	4903	Sgk1	413.497	1.69637	0.219628	7.72382	1.12893495199481e-14	3.00721880524228e-13	SCNT.2C-high
chr16	10954456	10994257	ENSMUSG00000037965.16	-	9160	Zc3h7a	373.446	2.01592	0.261073	7.72167	1.14815357409453e-14	3.05444590898221e-13	SCNT.2C-high
chr3	121517186	121528697	ENSMUSG00000028128.14	+	2527	F3	69.08	5.56056	0.720736	7.71511	1.20873987741152e-14	3.21145901885852e-13	SCNT.2C-high
chr2	157120937	157168239	ENSMUSG00000027642.16	+	4430	Rpn2	303.263	1.55273	0.201269	7.71471	1.21253456738717e-14	3.21737341677597e-13	SCNT.2C-high
chr11	4823951	4844200	ENSMUSG00000034285.16	+	2649	Nipsnap1	325.466	1.79138	0.232252	7.71308	1.22814464382075e-14	3.25458330612499e-13	SCNT.2C-high
chr16	22631964	22676419	ENSMUSG00000004462.8	-	6939	Tbccd1	259.809	1.7321	0.224803	7.70496	1.3088122402836e-14	3.46387714328475e-13	SCNT.2C-high
chr2	26806379	26810195	ENSMUSG00000014873.16	+	3408	Surf2	101.177	3.64127	0.472778	7.70185	1.34105459556701e-14	3.54463541361792e-13	SCNT.2C-high
chr14	66056487	66071443	ENSMUSG00000022034.11	-	6648	Esco2	9819.92	-1.06404	0.138263	-7.6958	1.40606253517726e-14	3.71167936409534e-13	SCNT.2C-low
chrX	161543398	161562088	ENSMUSG00000031353.14	+	2909	Rbbp7	11164.2	-0.898257	0.116748	-7.69395	1.42655703470147e-14	3.7609397607663e-13	No-difference
chr7	126461144	126464549	ENSMUSG00000042606.10	+	3265	Hirip3	4905.42	-0.837256	0.108862	-7.69097	1.46027867707265e-14	3.8449006348443e-13	No-difference
chrY	897788	956786	ENSMUSG00000056673.15	+	15164	Kdm5d	49.4554	-3.85344	0.50139	-7.68552	1.52373308933383e-14	4.00683197375978e-13	SCNT.2C-low
chr11	94102280	94106321	ENSMUSG00000037573.6	+	2288	Tob1	593.334	-1.44133	0.187598	-7.68306	1.55335005016422e-14	4.07885759525092e-13	SCNT.2C-low
chr6	86381201	86410387	ENSMUSG00000071337.12	+	15750	Tia1	108.069	2.61964	0.340969	7.68291	1.55510050191908e-14	4.07885759525092e-13	SCNT.2C-high
chr14	54821120	54843450	ENSMUSG00000022179.6	-	3078	4931414P19Rik	64.0623	4.20917	0.547876	7.6827	1.55766831266957e-14	4.08037480985511e-13	SCNT.2C-high
chr5	94591865	94596410	ENSMUSG00000074011.6	+	1528	Pramel41	50.3449	-9.75014	1.26926	-7.68176	1.56912658964387e-14	4.10514738267672e-13	SCNT.2C-low
chr3	93733327	93734424	ENSMUSG00000058005.4	+	1098	Tdpoz3	130.841	-2.14706	0.279912	-7.67047	1.71361238301258e-14	4.47743994751223e-13	SCNT.2C-low
chr11	58758042	58774114	ENSMUSG00000020491.16	+	3928	2810021J22Rik	109.807	2.71	0.353511	7.66595	1.77514140013065e-14	4.63230601247835e-13	SCNT.2C-high
chr12	76371665	76380927	ENSMUSG00000021057.16	+	6824	Akap5	68.5581	3.63448	0.474124	7.66568	1.77888289598853e-14	4.63617116640669e-13	SCNT.2C-high
chr19	60852489	60862994	ENSMUSG00000024997.8	-	1478	Prdx3	178.479	2.02223	0.263818	7.66522	1.78526472772969e-14	4.64689909016035e-13	SCNT.2C-high
chr13	91031552	91053474	ENSMUSG00000078958.10	-	1280	Atp6ap1l	119.939	2.59874	0.339136	7.6628	1.81916741370565e-14	4.7291435769983e-13	SCNT.2C-high
chr7	12765937	12768734	ENSMUSG00000033916.6	-	1162	Chmp2a	787.791	1.23331	0.160994	7.66059	1.85076394594766e-14	4.80519231586487e-13	SCNT.2C-high
chr8	124245573	124263389	ENSMUSG00000040220.11	+	4012	Gas8	140.534	2.34636	0.306339	7.65937	1.86848239440734e-14	4.84506224926535e-13	SCNT.2C-high
chr15	79775860	79800107	ENSMUSG00000009585.19	+	9454	Apobec3	65.3153	4.22585	0.551942	7.65633	1.91324501091456e-14	4.95486974985713e-13	SCNT.2C-high
chr6	83985572	84188042	ENSMUSG00000033788.16	+	8328	Dysf	125.125	2.72521	0.355974	7.65563	1.92370413825268e-14	4.97567409580085e-13	SCNT.2C-high
chr18	69476427	69822150	ENSMUSG00000053477.19	+	27382	Tcf4	300.449	1.91428	0.250091	7.65433	1.94318724405498e-14	5.01973722453548e-13	SCNT.2C-high
chr10	53472853	53485321	ENSMUSG00000019857.8	+	3638	Asf1a	1718.05	-1.0136	0.132453	-7.65251	1.97090131024501e-14	5.08492538043211e-13	SCNT.2C-low
chr6	134906055	134933761	ENSMUSG00000098318.9	+	7234	Lockd	108.277	3.18639	0.416413	7.652	1.97879699370317e-14	5.09888255500574e-13	SCNT.2C-high
chr5	45350011	45409271	ENSMUSG00000104781.2	-	669	Gm43303	985.634	-1.15802	0.151487	-7.64438	2.09961536574773e-14	5.40341414891488e-13	SCNT.2C-low
chr7	33900755	33929761	ENSMUSG00000036427.6	-	6452	Gpi1	221.491	1.72786	0.226099	7.64207	2.13756768542141e-14	5.49419182903239e-13	SCNT.2C-high
chr12	69737207	69771647	ENSMUSG00000020988.10	-	3466	L2hgdh	798.58	1.33379	0.174544	7.64154	2.14630546068644e-14	5.50974609563699e-13	SCNT.2C-high
chr9	59229273	59260791	ENSMUSG00000025235.9	-	6039	Bbs4	741.581	1.292	0.169236	7.63434	2.26983221822693e-14	5.81956607850657e-13	SCNT.2C-high
chr13	65324925	65353791	ENSMUSG00000032999.11	-	3870	Nlrp4f	5523.18	-0.931863	0.122141	-7.62943	2.35803022465241e-14	6.03814705840768e-13	No-difference
chr9	65995415	66033869	ENSMUSG00000032382.15	-	4339	Snx1	322.069	1.86704	0.245102	7.61741	2.58821032255619e-14	6.61929949201373e-13	SCNT.2C-high
chr8	57964941	57969033	ENSMUSG00000054717.8	+	3003	Hmgb2	7853.24	-1.0847	0.142547	-7.60945	2.75271108177344e-14	7.0312399748761e-13	SCNT.2C-low
chr2	155688814	155772230	ENSMUSG00000005882.19	-	6044	Uqcc1	265.436	1.82742	0.240269	7.60575	2.83263383547929e-14	7.22638713924324e-13	SCNT.2C-high
chr13	78346136	78427510	ENSMUSG00000087143.11	+	8919	A830082K12Rik	71.723	-3.623	0.47643	-7.60448	2.86045033539956e-14	7.28828532041993e-13	SCNT.2C-low
chr4	15997121	16013888	ENSMUSG00000041153.10	-	5571	Osgin2	133.754	2.22157	0.292147	7.60427	2.86507125962498e-14	7.29100206031861e-13	SCNT.2C-high
chr7	55443902	55481425	ENSMUSG00000033790.12	+	8934	Tubgcp5	460.975	1.92665	0.253625	7.59644	3.04380107863821e-14	7.73623344782508e-13	SCNT.2C-high
chr5	104656216	104702073	ENSMUSG00000097392.5	+	11101	Thoc2l	268.043	1.82761	0.240776	7.59051	3.18636820083529e-14	8.08856412962037e-13	SCNT.2C-high
chr4	108671492	108690811	ENSMUSG00000028568.17	-	4546	Btf3l4	4083.81	-0.849413	0.11194	-7.58808	3.24668899397125e-14	8.23150036530832e-13	No-difference
chr6	72934330	72935731	ENSMUSG00000079523.9	-	1276	Tmsb10	2458.34	1.0528	0.138805	7.58469	3.33283403413241e-14	8.43947640420863e-13	SCNT.2C-high
chr14	45825924	45895600	ENSMUSG00000037697.20	-	14076	Ddhd1	1425.73	-0.973881	0.128484	-7.57976	3.46195750735051e-14	8.75563630496501e-13	No-difference
chr6	4674350	4747207	ENSMUSG00000004631.16	-	10612	Sgce	74.9952	3.80085	0.501628	7.57703	3.53550952658727e-14	8.93064481525018e-13	SCNT.2C-high
chr11	83969746	84020426	ENSMUSG00000018651.15	-	2974	Tada2a	457.973	1.39881	0.184747	7.5715	3.68929824865611e-14	9.30765023101912e-13	SCNT.2C-high
chr4	90107057	90113939	ENSMUSG00000070902.6	+	2276	Zfp352	6771.72	-1.19299	0.157567	-7.57131	3.69466585033559e-14	9.30974094056919e-13	SCNT.2C-low
chr2	31840151	31863454	ENSMUSG00000001864.14	+	4032	Aif1l	63.8195	4.37912	0.578517	7.56955	3.74506049533112e-14	9.4251454993542e-13	SCNT.2C-high
chr1	10108212	10206993	ENSMUSG00000056763.17	+	17553	Cspp1	519.489	1.64618	0.217585	7.56569	3.85810099509558e-14	9.69773400862811e-13	SCNT.2C-high
chr11	93886917	94016911	ENSMUSG00000020859.18	+	11197	Spag9	312.996	1.54499	0.204228	7.56501	3.87849291855597e-14	9.73705853763787e-13	SCNT.2C-high
chr2	52287963	52314913	ENSMUSG00000036093.8	-	5409	Arl5a	1008.38	-1.05621	0.13963	-7.56433	3.89855709529431e-14	9.77546510777281e-13	SCNT.2C-low
chr13	120373631	120390808	ENSMUSG00000096175.4	-	1374	Gm21761	586.593	-4.61968	0.610825	-7.56301	3.9384992813977e-14	9.86356028824764e-13	SCNT.2C-low
chr10	71166310	71180784	ENSMUSG00000037710.9	-	1084	Cisd1	518.831	1.33311	0.176285	7.56225	3.96150502995709e-14	9.90907678895731e-13	SCNT.2C-high
chr12	87940299	87946994	ENSMUSG00000113481.3	+	442	Gm48388	1080.56	-4.96191	0.656258	-7.56091	4.00265023757442e-14	9.99980012459062e-13	SCNT.2C-low
chr15	8198590	8300642	ENSMUSG00000039801.8	+	13095	Cplane1	527.24	1.22305	0.161786	7.55966	4.04108954730509e-14	1.0083550815666e-12	SCNT.2C-high
chr4	143573067	143580207	ENSMUSG00000029451.15	+	1982	Pramel27	3837.58	-1.01437	0.134185	-7.55944	4.0479674297671e-14	1.0088439848354e-12	SCNT.2C-low
chr1	185819928	185849507	ENSMUSG00000039246.9	-	1578	Lyplal1	772.519	-1.02805	0.136068	-7.55547	4.17363304207959e-14	1.03890033162736e-12	SCNT.2C-low
chr13	81931196	81945274	ENSMUSG00000021537.10	+	3113	Cetn3	6671.7	-0.896158	0.118617	-7.55507	4.18620336281576e-14	1.04076626878441e-12	No-difference
chr14	67913780	67953290	ENSMUSG00000048922.19	-	5715	Cdca2	637.187	1.26263	0.167169	7.55301	4.25311554797265e-14	1.05612170707587e-12	SCNT.2C-high
chr7	6255709	6285065	ENSMUSG00000053367.16	+	1018	Eddm13	104.444	2.69054	0.356328	7.55074	4.32796621874648e-14	1.07340888890821e-12	SCNT.2C-high
chr12	51424293	51496884	ENSMUSG00000020952.11	+	13162	Scfd1	590.567	1.42971	0.189371	7.54979	4.35944529190712e-14	1.07860774888187e-12	SCNT.2C-high
chr1	64719013	64729842	ENSMUSG00000087213.4	-	2382	2810408I11Rik	7354.63	-0.765646	0.101411	-7.54992	4.35538578481123e-14	1.07860774888187e-12	No-difference
chr3	30910099	30951341	ENSMUSG00000037661.15	+	4227	Gpr160	293.444	1.6443	0.217842	7.54811	4.41629541761127e-14	1.09135705193524e-12	SCNT.2C-high
chrY	1260771	1286629	ENSMUSG00000069045.12	-	5199	Ddx3y	55.6277	-9.88677	1.3101	-7.54658	4.46843808952943e-14	1.10291376238674e-12	SCNT.2C-low
chr13	78522298	78532317	ENSMUSG00000114632.2	+	413	Gm48399	865.169	-1.55191	0.205798	-7.54093	4.66627781706205e-14	1.15036086905961e-12	SCNT.2C-low
chr4	155949180	155953897	ENSMUSG00000029073.10	-	2709	Cptp	460.823	-1.32657	0.175978	-7.53829	4.76165348268847e-14	1.17246428071336e-12	SCNT.2C-low
chr17	53873889	53979748	ENSMUSG00000000708.15	+	4867	Kat2b	159.595	2.37287	0.314823	7.53715	4.80340715468095e-14	1.18132714807747e-12	SCNT.2C-high
chr2	90507559	90566672	ENSMUSG00000051329.14	+	8761	Nup160	973.086	1.02369	0.135823	7.53698	4.80991070283534e-14	1.18150992126773e-12	SCNT.2C-high
chr17	35268942	35277725	ENSMUSG00000007041.10	+	1799	Clic1	71.0039	3.72642	0.494632	7.53372	4.93139860598163e-14	1.20990331109198e-12	SCNT.2C-high
chr11	43419611	43477824	ENSMUSG00000044707.8	+	2781	Ccnjl	430.273	1.5503	0.205932	7.52823	5.14342118578761e-14	1.26041471853871e-12	SCNT.2C-high
chr12	69343455	69357461	ENSMUSG00000020978.11	+	5438	Klhdc2	10046	-0.794339	0.105521	-7.52776	5.16185408245623e-14	1.26191643724982e-12	No-difference
chr19	6135013	6141807	ENSMUSG00000024791.11	+	2129	Cdca5	2634.64	-1.0658	0.141582	-7.52779	5.16057813764465e-14	1.26191643724982e-12	SCNT.2C-low
chr3	54710536	54715212	ENSMUSG00000036615.8	-	2242	Rfxap	624.782	-1.41497	0.187978	-7.5273	5.18020807054276e-14	1.26489580636789e-12	SCNT.2C-low
chr17	36267711	36280653	ENSMUSG00000038762.16	-	4410	Abcf1	672.499	1.5075	0.200341	7.52465	5.28628809084476e-14	1.28926343675763e-12	SCNT.2C-high
chr2	118219099	118305715	ENSMUSG00000005102.14	+	7457	Eif2ak4	671.317	-1.22146	0.162339	-7.52412	5.3074949670157e-14	1.29289820983918e-12	SCNT.2C-low
chr2	3926845	3930176	ENSMUSG00000086445.2	-	416	Gm13191	530.727	-1.37368	0.18261	-7.5225	5.37378321336463e-14	1.30749309002754e-12	SCNT.2C-low
chr7	139575868	139616582	ENSMUSG00000025474.10	-	3980	Tubgcp2	263.043	1.99442	0.265322	7.51697	5.6060364046263e-14	1.3623864063423e-12	SCNT.2C-high
chr4	141303373	141333407	ENSMUSG00000006219.13	-	4457	Fblim1	260.967	2.54408	0.33846	7.51662	5.62117429313457e-14	1.36444859084596e-12	SCNT.2C-high
chr9	59587427	59626157	ENSMUSG00000074259.11	+	6138	Gramd2a	68.6849	3.62872	0.482779	7.51632	5.63416915277608e-14	1.36598632969965e-12	SCNT.2C-high
chr13	64657304	64658910	ENSMUSG00000094597.3	+	1607	Gm4810	42.1075	-9.4915	1.26341	-7.5126	5.79645170613655e-14	1.40367203004211e-12	SCNT.2C-low
chr8	124204642	124230655	ENSMUSG00000031967.16	+	4757	Afg3l1	141.867	3.48483	0.463932	7.51152	5.84434651282705e-14	1.41360131279004e-12	SCNT.2C-high
chr5	11466303	11471202	ENSMUSG00000096732.9	+	1181	Gm8897	68.7234	-4.04374	0.538495	-7.50934	5.94249406793834e-14	1.43564777181959e-12	SCNT.2C-low
chr12	59363869	59364955	ENSMUSG00000112583.2	-	1087	Gm4930	53.399	-8.06137	1.0738	-7.50735	6.03351550758116e-14	1.45592278324703e-12	SCNT.2C-low
chr5	21990281	22008785	ENSMUSG00000028932.9	+	5031	Psmc2	814.522	1.51969	0.202582	7.5016	6.30426752214537e-14	1.51946922616597e-12	SCNT.2C-high
chr10	20223516	20237050	ENSMUSG00000019992.9	+	2140	Mtfr2	1223.8	1.22781	0.163739	7.49861	6.44958393670878e-14	1.55097405223058e-12	SCNT.2C-high
chr17	29487762	29533039	ENSMUSG00000052712.18	+	19180	BC004004	129.636	2.45549	0.32746	7.4986	6.45010417118953e-14	1.55097405223058e-12	SCNT.2C-high
chr11	86585177	86648391	ENSMUSG00000047126.18	-	8499	Cltc	1761.91	-1.01435	0.13541	-7.49094	6.83812487797195e-14	1.64235104651151e-12	SCNT.2C-low
chr2	34564606	34645244	ENSMUSG00000026867.20	-	13748	Gapvd1	473.619	1.34673	0.180042	7.48009	7.42717754254984e-14	1.78174080204959e-12	SCNT.2C-high
chr1	93720298	93729656	ENSMUSG00000026281.16	-	2631	Dtymk	593.477	1.69776	0.22698	7.47977	7.44533129974896e-14	1.78400923234989e-12	SCNT.2C-high
chr8	70155306	70169633	ENSMUSG00000054648.9	-	8031	Zfp869	363.598	1.58797	0.212425	7.47546	7.69364225733047e-14	1.84135701680403e-12	SCNT.2C-high
chr4	101692166	101701220	ENSMUSG00000035201.17	-	1976	Pramel17	1543.79	-3.47078	0.464866	-7.4662	8.25414499410114e-14	1.97320242393949e-12	SCNT.2C-low
chr17	35175412	35178214	ENSMUSG00000090877.4	-	2803	Hspa1b	85.7107	-2.73305	0.366117	-7.46496	8.33250736265393e-14	1.98961651356688e-12	SCNT.2C-low
chr2	15054206	15087267	ENSMUSG00000017418.15	+	10428	Arl5b	585.368	1.31359	0.175999	7.46359	8.4196067566863e-14	2.00807621146968e-12	SCNT.2C-high
chrX	7760758	7765508	ENSMUSG00000031157.11	-	1636	Pqbp1	424.413	1.63206	0.218722	7.46181	8.53411023018262e-14	2.03302131162922e-12	SCNT.2C-high
chr4	73586591	73590633	ENSMUSG00000095048.9	+	1322	Msantd5f2	62.6699	-3.40743	0.456698	-7.46101	8.58620698821802e-14	2.04305906653526e-12	SCNT.2C-low
chr9	36733160	36790220	ENSMUSG00000032118.17	+	4104	Fez1	74.5761	3.44537	0.462316	7.45241	9.16536034786662e-14	2.17581835758209e-12	SCNT.2C-high
chr12	87690888	87695753	ENSMUSG00000113489.3	-	689	Ubl5b	108.883	-3.73608	0.501317	-7.45252	9.15751247209515e-14	2.17581835758209e-12	SCNT.2C-low
chr9	114230144	114303966	ENSMUSG00000045594.11	+	3008	Glb1	616.835	1.28977	0.173515	7.43317	1.06025671901109e-13	2.51409544088283e-12	SCNT.2C-high
chr7	29776762	29789952	ENSMUSG00000078768.3	-	1728	Zfp566	580.429	-1.24398	0.16736	-7.43296	1.06196434028569e-13	2.51523678794456e-12	SCNT.2C-low
chr14	34032684	34067222	ENSMUSG00000021794.17	+	4210	Glud1	698.439	1.13208	0.152359	7.43034	1.08320385142855e-13	2.55963066781693e-12	SCNT.2C-high
chr1	175747895	175749791	ENSMUSG00000104158.3	+	1799	Becn2	317.886	-1.49105	0.200668	-7.43041	1.08262724026526e-13	2.55963066781693e-12	SCNT.2C-low
chr12	88237410	88241270	ENSMUSG00000079029.3	-	1840	Eif1ad7	9041.66	-3.25298	0.437959	-7.42758	1.10605552096016e-13	2.61062195516845e-12	SCNT.2C-low
chr18	42770497	43216192	ENSMUSG00000024500.21	-	4035	Ppp2r2b	184.897	-1.91735	0.258612	-7.41398	1.22560167621075e-13	2.88946160698377e-12	SCNT.2C-low
chr14	59514362	59534971	ENSMUSG00000044703.6	-	1354	Phf11a	320.678	-2.38034	0.321165	-7.41157	1.24810634456727e-13	2.93913998087477e-12	SCNT.2C-low
chr14	57124110	57200158	ENSMUSG00000021945.10	+	7860	Zmym2	1440.23	-1.26902	0.171319	-7.40735	1.28846765907956e-13	3.03070643983724e-12	SCNT.2C-low
chr13	5911481	5920393	ENSMUSG00000000078.8	+	4391	Klf6	235.381	1.84449	0.249079	7.40525	1.3090242401042e-13	3.07553220948194e-12	SCNT.2C-high
chr19	41755027	41790486	ENSMUSG00000025154.16	-	5103	Arhgap19	387.995	1.32271	0.178634	7.4046	1.31549748914319e-13	3.08720469105447e-12	SCNT.2C-high
chr9	44345070	44352433	ENSMUSG00000074397.6	-	2290	Foxr1	532.593	-1.43398	0.19368	-7.40387	1.32268493586303e-13	3.1005246536556e-12	SCNT.2C-low
chr6	71789981	71803953	ENSMUSG00000052962.4	-	4171	Mrpl35	432.79	1.44891	0.195758	7.40155	1.34606169906094e-13	3.15172049194508e-12	SCNT.2C-high
chr3	121552423	121608951	ENSMUSG00000028127.11	-	6593	Abcd3	257.043	2.58672	0.349492	7.40139	1.3476969125997e-13	3.15195112592161e-12	SCNT.2C-high
chr7	6998299	7006090	ENSMUSG00000070837.7	+	1523	Aurkc	1252.45	-0.960509	0.12984	-7.39766	1.38605996115221e-13	3.23798130560284e-12	No-difference
chr17	80830979	80885242	ENSMUSG00000033966.9	-	3341	Cdkl4	115.791	2.67091	0.361483	7.38877	1.48193609986557e-13	3.45801949309927e-12	SCNT.2C-high
chr18	32948436	32952850	ENSMUSG00000024379.5	+	1331	Tslp	329.951	-1.33466	0.1807	-7.38605	1.51258206726769e-13	3.5255194070145e-12	SCNT.2C-low
chr12	108758899	108786074	ENSMUSG00000021264.13	+	6418	Yy1	1318.3	-1.11506	0.151081	-7.38056	1.57628928024802e-13	3.66983761942873e-12	SCNT.2C-low
chr12	78887499	78908412	ENSMUSG00000021114.10	-	4602	Atp6v1d	1160.37	1.13697	0.15421	7.37282	1.67053438829437e-13	3.88044516855105e-12	SCNT.2C-high
chr2	150153351	150168932	ENSMUSG00000095315.4	+	2159	Zfp1001	819.655	-1.22024	0.165502	-7.37294	1.6691079512259e-13	3.88044516855105e-12	SCNT.2C-low
chr3	93349637	93356384	ENSMUSG00000052415.6	+	5823	Tchh	771.701	-1.30623	0.17719	-7.37191	1.68195465224648e-13	3.90255337921125e-12	SCNT.2C-low
chr5	25426902	25470916	ENSMUSG00000038072.15	+	6853	Galnt11	325.509	1.62891	0.220992	7.37089	1.69494723157721e-13	3.92825566857402e-12	SCNT.2C-high
chr8	57976862	58106066	ENSMUSG00000031608.14	-	5253	Galnt7	68.2402	3.26522	0.443083	7.36933	1.71481806614701e-13	3.96982317773605e-12	SCNT.2C-high
chr11	76297778	76307118	ENSMUSG00000020843.16	+	3183	Timm22	198.513	1.91394	0.259774	7.36773	1.73559828615447e-13	4.01339982495088e-12	SCNT.2C-high
chr4	12125290	12127252	ENSMUSG00000081593.2	+	1963	Gm11841	76.3713	-3.54009	0.480656	-7.36512	1.76982954736069e-13	4.08794750517061e-12	SCNT.2C-low
chr15	81284339	81341683	ENSMUSG00000022401.13	+	7595	Xpnpep3	111.666	2.848	0.387091	7.35743	1.8748205881766e-13	4.32072416675172e-12	SCNT.2C-high
chr14	59639458	59678333	ENSMUSG00000071350.13	-	4047	Setdb2	1399.21	-1.08643	0.147661	-7.35757	1.87283333964081e-13	4.32072416675172e-12	SCNT.2C-low
chr1	161067682	161078789	ENSMUSG00000026701.16	-	4804	Prdx6	1018.1	1.09254	0.148559	7.35428	1.91963475616643e-13	4.41903798919524e-12	SCNT.2C-high
chr9	100374346	100428187	ENSMUSG00000032475.16	-	4792	Nck1	345.52	1.62065	0.220404	7.35311	1.93642828999169e-13	4.4526996251143e-12	SCNT.2C-high
chr15	34484167	34495401	ENSMUSG00000022323.12	-	3192	Rida	597.028	1.14532	0.155775	7.35243	1.94635675377348e-13	4.4705177353469e-12	SCNT.2C-high
chr3	94104021	94107109	ENSMUSG00000090268.2	+	1593	Spopfm3	477.233	-1.88038	0.255849	-7.34956	1.98857360220406e-13	4.56237507324468e-12	SCNT.2C-low
chr8	112667335	112680244	ENSMUSG00000031950.8	+	2325	Gabarapl2	3112.1	-1.04147	0.141718	-7.34892	1.99815092388056e-13	4.57922610052673e-12	SCNT.2C-low
chr2	59682708	59712935	ENSMUSG00000026988.16	-	3598	Wdsub1	191.584	2.07088	0.281904	7.34606	2.0412884923624e-13	4.67286476192469e-12	SCNT.2C-high
chr1	191549551	191551650	ENSMUSG00000121164.1	+	1143	5430414B12Rik	57.1769	5.26866	0.717401	7.34409	2.07160150380734e-13	4.73696972626449e-12	SCNT.2C-high
chr7	103065013	103065133	ENSMUSG00002076059.1	+	121	Gm56389	235.735	-2.54438	0.34686	-7.33547	2.20940876949092e-13	5.04645693441295e-12	SCNT.2C-low
chr9	108765701	108778691	ENSMUSG00000025651.15	+	4135	Uqcrc1	144.449	2.28438	0.311445	7.33478	2.22080822990186e-13	5.06685179126998e-12	SCNT.2C-high
chr18	9993066	9997774	ENSMUSG00000047879.18	-	8345	Usp14	572.824	1.22113	0.166586	7.33032	2.2959930169016e-13	5.23256808551876e-12	SCNT.2C-high
chr1	84698910	84818237	ENSMUSG00000026219.15	-	16601	Trip12	14185.6	-0.713272	0.0973122	-7.32973	2.3062092048431e-13	5.25001742514282e-12	No-difference
chr16	59292138	59312824	ENSMUSG00000022724.16	+	5290	Riox2	388.525	1.63692	0.223472	7.32497	2.38946822089952e-13	5.4335235785887e-12	SCNT.2C-high
chr6	87605406	87649175	ENSMUSG00000030051.11	-	5925	Aplf	317.059	-1.35702	0.185367	-7.32075	2.46590294413224e-13	5.6011224016718e-12	SCNT.2C-low
chr9	78234871	78236902	ENSMUSG00000038750.13	+	1546	Omt2b	138643	-0.753465	0.102928	-7.32032	2.47380813325258e-13	5.61286267933005e-12	No-difference
chr1	182103337	182110369	ENSMUSG00000038633.6	-	2591	Degs1	5864.27	-0.863303	0.117945	-7.31954	2.48814597038853e-13	5.63915602194909e-12	No-difference
chr7	109660424	109694601	ENSMUSG00000061079.15	+	3484	Zfp143	739.778	1.29074	0.176432	7.31577	2.55901890613622e-13	5.79338154346136e-12	SCNT.2C-high
chr9	122780111	122847798	ENSMUSG00000036768.7	+	11020	Kif15	280.696	1.88783	0.258223	7.31083	2.6550645824587e-13	6.00419290527127e-12	SCNT.2C-high
chr8	123769156	123771349	ENSMUSG00000099881.3	+	2194	2810013P06Rik	211.662	2.0378	0.279054	7.30252	2.82434344836492e-13	6.37996789310714e-12	SCNT.2C-high
chr5	149363125	149394444	ENSMUSG00000029660.11	+	2065	Tex26	929.254	-1.07436	0.147166	-7.30034	2.87051071110754e-13	6.47712268377632e-12	SCNT.2C-low
chr2	126469362	126518257	ENSMUSG00000027361.16	-	7752	Gabpb1	2730.59	-1.01295	0.138773	-7.29937	2.89118296672099e-13	6.51659932202354e-12	SCNT.2C-low
chr12	79127438	79136425	ENSMUSG00000021120.12	-	3638	Pigh	73.1863	3.72606	0.510664	7.29649	2.95365226887024e-13	6.65009458691521e-12	SCNT.2C-high
chrX	108048140	108057010	ENSMUSG00000031245.9	-	1934	Hmgn5	4553.1	-1.25022	0.171363	-7.29578	2.96937018285876e-13	6.67815261190966e-12	SCNT.2C-low
chr9	71017941	71075964	ENSMUSG00000032204.14	-	4143	Aqp9	1330.81	-1.20817	0.165616	-7.29504	2.98574932215538e-13	6.70763464914886e-12	SCNT.2C-low
chr5	66456046	66776127	ENSMUSG00000029207.18	-	10963	Apbb2	416.387	1.503	0.206046	7.29446	2.99866339521005e-13	6.72927624717213e-12	SCNT.2C-high
chr3	94791404	94794272	ENSMUSG00000005779.13	-	1951	Psmb4	305.964	1.72735	0.236845	7.29315	3.02794882738035e-13	6.78756922386868e-12	SCNT.2C-high
chr19	44382894	44396318	ENSMUSG00000037071.4	-	4892	Scd1	339.307	1.605	0.220089	7.2925	3.04261187118092e-13	6.81299258622182e-12	SCNT.2C-high
chr16	18883980	18884431	ENSMUSG00000105547.2	-	452	Iglc3	708.403	-1.16475	0.159728	-7.29208	3.0519626013816e-13	6.82647818069116e-12	SCNT.2C-low
chr4	112423604	112450250	ENSMUSG00000083753.2	+	846	Gm12814	37.7543	-9.34092	1.28104	-7.29167	3.06142492511033e-13	6.8401837297318e-12	SCNT.2C-low
chr4	141473983	141486574	ENSMUSG00000040706.5	+	1407	Agmat	224.846	2.15097	0.295105	7.28884	3.12639220232651e-13	6.97773998497487e-12	SCNT.2C-high
chr13	82237876	82407079	ENSMUSG00000114461.2	+	526	Gm48155	232.543	-1.74467	0.239416	-7.28719	3.16485801883066e-13	7.0559133504604e-12	SCNT.2C-low
chr11	80251319	80268860	ENSMUSG00000057181.17	-	4839	5730455P16Rik	281.575	1.85997	0.25526	7.28659	3.17899617571918e-13	7.07973838872705e-12	SCNT.2C-high
chr3	122087785	122323840	ENSMUSG00000028121.9	+	5604	Bcar3	393.832	-1.40585	0.192979	-7.28497	3.21745797342091e-13	7.15762261310589e-12	SCNT.2C-low
chr1	76465770	76478665	ENSMUSG00000100553.7	+	2188	Gm17751	3847.64	-0.857518	0.117886	-7.27413	3.48669959006227e-13	7.74817933821963e-12	No-difference
chr7	42309529	42342166	ENSMUSG00000069727.6	-	4460	Zfp975	148.657	2.41872	0.33253	7.2737	3.49764820690905e-13	7.76409765929778e-12	SCNT.2C-high
chr4	132495643	132506063	ENSMUSG00000028884.15	+	2993	Rpa2	1379.44	1.1671	0.160492	7.27206	3.54055515560245e-13	7.85084614016886e-12	SCNT.2C-high
chr8	124679198	124709861	ENSMUSG00000031974.9	-	4306	Abcb10	123.822	3.25442	0.448049	7.26353	3.77108106760185e-13	8.35298528915568e-12	SCNT.2C-high
chr6	30479052	30509782	ENSMUSG00000029782.21	-	9856	Tmem209	807.394	1.03253	0.142251	7.25852	3.91342166438789e-13	8.65892036227184e-12	SCNT.2C-high
chr3	93998125	93999213	ENSMUSG00000102462.2	-	1089	Gm5542	300.368	-1.93217	0.266246	-7.25709	3.95495162149891e-13	8.74138067980217e-12	SCNT.2C-low
chr7	26021898	26103125	ENSMUSG00000040614.15	-	5935	Nlrp9c	27138.9	-0.705546	0.0972515	-7.25486	4.02069506967629e-13	8.87712342025084e-12	No-difference
chr10	24025200	24066120	ENSMUSG00000019998.7	+	4473	Stx7	1241.42	-1.04811	0.144608	-7.24796	4.23095774903404e-13	9.33130907424055e-12	SCNT.2C-low
chr10	100176698	100177624	ENSMUSG00000091101.3	+	927	Gm4302	38.3435	-9.35185	1.29034	-7.24756	4.24347143322164e-13	9.34885527033394e-12	SCNT.2C-low
chr2	176766113	176779140	ENSMUSG00000078872.11	+	1325	Gm14401	146.31	-2.28785	0.315705	-7.24681	4.26686705490971e-13	9.38049811513789e-12	SCNT.2C-low
chr9	117979299	117999444	ENSMUSG00000097402.2	+	1181	Gm17399	265.253	1.57387	0.217181	7.24681	4.26698100600832e-13	9.38049811513789e-12	SCNT.2C-high
chr5	108254232	108280486	ENSMUSG00000063406.12	-	7688	Tmed5	2728.54	-1.10258	0.152177	-7.24535	4.31336639134026e-13	9.47231884933405e-12	SCNT.2C-low
chr5	110434172	110485340	ENSMUSG00000007080.15	+	11160	Pole	162.197	1.94694	0.268876	7.24104	4.4527226032587e-13	9.75745655079479e-12	SCNT.2C-high
chr11	59102238	59119096	ENSMUSG00000048076.15	-	2089	Arf1	1546.79	-0.99005	0.136725	-7.24116	4.44864087516006e-13	9.75745655079479e-12	No-difference
chr1	58317485	58419418	ENSMUSG00000079554.3	+	5771	Aox2	82.7862	2.90745	0.40162	7.23929	4.51041063146589e-13	9.87332256798258e-12	SCNT.2C-high
chr12	72697127	72711683	ENSMUSG00000021094.11	-	3541	Dhrs7	88.9634	2.96306	0.409354	7.23839	4.54050428157833e-13	9.92860163320395e-12	SCNT.2C-high
chr13	51254916	51306582	ENSMUSG00000021395.12	+	4498	Spin1	96260.4	-0.8956	0.123735	-7.23808	4.55086340160688e-13	9.94065593507547e-12	No-difference
chr8	121394961	121400946	ENSMUSG00000031818.13	+	1550	Cox4i1	1331.77	1.33872	0.18496	7.23792	4.55634769189547e-13	9.94204760728383e-12	SCNT.2C-high
chr5	21850811	21867692	ENSMUSG00000038525.17	+	3407	Armc10	718.254	-1.06011	0.146497	-7.23641	4.60705010792604e-13	1.00419983808365e-11	SCNT.2C-low
chr2	11476244	11558888	ENSMUSG00000026773.20	-	7561	Pfkfb3	102.903	2.49458	0.344734	7.23625	4.612627928272e-13	1.00434831673871e-11	SCNT.2C-high
chr13	38150581	38178193	ENSMUSG00000021427.11	-	10431	Ssr1	228.956	1.83236	0.253235	7.23582	4.62739328802855e-13	1.00649484338021e-11	SCNT.2C-high
chr5	143489389	143513791	ENSMUSG00000001847.15	-	4496	Rac1	5024.11	-0.772011	0.106732	-7.23318	4.71827788570688e-13	1.0251758232387e-11	No-difference
chr18	77845267	77861586	ENSMUSG00000041840.9	-	7167	Haus1	1203.42	1.13028	0.156307	7.23115	4.78914288767393e-13	1.03947206104847e-11	SCNT.2C-high
chr6	122482804	122506249	ENSMUSG00000030116.15	+	3589	Mfap5	1077.66	1.05006	0.145234	7.23015	4.8246861392089e-13	1.04607967654666e-11	SCNT.2C-high
chr2	29967696	29981034	ENSMUSG00000026785.15	+	4255	Pkn3	90.7232	3.27244	0.452693	7.22883	4.8717922071484e-13	1.05517771869927e-11	SCNT.2C-high
chr3	14643701	14671369	ENSMUSG00000027552.16	+	1779	E2f5	14122.2	-0.904772	0.125186	-7.22745	4.92156415359407e-13	1.06483335816844e-11	No-difference
chr13	35056495	35059415	ENSMUSG00000113170.2	-	2093	Gm36839	127.589	3.06565	0.424296	7.22525	5.00183542570887e-13	1.0810605523363e-11	SCNT.2C-high
chr4	11051045	11076205	ENSMUSG00000050323.15	-	1235	Ndufaf6	115.379	2.58921	0.358501	7.22231	5.11129823774884e-13	1.10355619109965e-11	SCNT.2C-high
chr10	83379616	83432337	ENSMUSG00000034560.7	+	6098	Washc4	264.242	2.10008	0.291034	7.21591	5.35747809337513e-13	1.15549141086454e-11	SCNT.2C-high
chrX	134619416	134626010	ENSMUSG00000060726.11	-	565	Tmsb15a	59.2095	4.20081	0.582573	7.21079	5.56275844898009e-13	1.19850565700662e-11	SCNT.2C-high
chr2	37260081	37312915	ENSMUSG00000075376.11	-	19624	Rc3h2	599.242	1.1319	0.157007	7.20925	5.62614807774577e-13	1.21089111461326e-11	SCNT.2C-high
chr2	18677234	18681042	ENSMUSG00000051154.13	+	2306	Commd3	2094.52	-0.833144	0.115595	-7.20745	5.70079493046663e-13	1.22567091005032e-11	No-difference
chrX	132837134	132882561	ENSMUSG00000031255.15	-	5125	Sytl4	1723.64	-1.06369	0.147597	-7.20671	5.7321319222066e-13	1.23111788331287e-11	SCNT.2C-low
chr4	8535644	8607778	ENSMUSG00000047187.10	+	2133	Rab2a	3196.78	-0.861845	0.1196	-7.20605	5.75996469524139e-13	1.23580163037758e-11	No-difference
chr9	22322809	22355977	ENSMUSG00000036411.11	+	4856	Matcap2	175.008	2.28757	0.317804	7.19806	6.10765540007671e-13	1.30902946615437e-11	SCNT.2C-high
chr9	32027432	32179742	ENSMUSG00000041444.15	+	17179	Arhgap32	171.816	1.98936	0.276673	7.1903	6.46501102115611e-13	1.38417370621016e-11	SCNT.2C-high
chr10	66844968	66932724	ENSMUSG00000019873.9	-	8294	Reep3	99.5363	2.61993	0.364763	7.18256	6.84185968389001e-13	1.4633303855711e-11	SCNT.2C-high
chr2	121290716	121304548	ENSMUSG00000048222.4	-	3362	Mfap1b	581.573	-1.11854	0.155737	-7.18223	6.85838989640657e-13	1.46533786630412e-11	SCNT.2C-low
chr4	42735545	42846248	ENSMUSG00000054885.13	+	1019	4930578G10Rik	341.07	-1.77355	0.246968	-7.18128	6.90642150009263e-13	1.47406463463475e-11	SCNT.2C-low
chr2	172862291	172876527	ENSMUSG00000027510.18	+	2869	Rbm38	1768.41	-1.03426	0.144094	-7.17771	7.08868122908722e-13	1.51139231486287e-11	SCNT.2C-low
chr2	179712381	179727695	ENSMUSG00000039069.20	+	5949	Mtg2	63.3485	4.26744	0.594981	7.1724	7.36950509597305e-13	1.56963571156286e-11	SCNT.2C-high
chrX	102604513	102667396	ENSMUSG00000086370.11	-	12258	Ftx	93.5209	3.42176	0.477341	7.16838	7.58888109066046e-13	1.6146840254205e-11	SCNT.2C-high
chr17	66272693	66384084	ENSMUSG00000034647.16	-	13748	Ankrd12	5316.95	-0.802686	0.111991	-7.16741	7.64296576101496e-13	1.6245064323749e-11	No-difference
chr4	115951461	115980887	ENSMUSG00000028702.16	-	7706	Rad54l	272.782	1.6269	0.227004	7.16682	7.67601738652934e-13	1.62984257365531e-11	SCNT.2C-high
chr19	52291959	52297090	ENSMUSG00000118128.2	+	2705	Gm50331	53.0184	-3.15491	0.440298	-7.1654	7.75579176861632e-13	1.64507802446835e-11	SCNT.2C-low
chr18	36916061	36925615	ENSMUSG00000019143.16	+	4279	Hars2	109.28	3.28005	0.457842	7.16415	7.82679315679911e-13	1.65842308304862e-11	SCNT.2C-high
chr1	151304293	151333912	ENSMUSG00000053286.12	+	8211	Trmt1l	215.136	1.89134	0.264025	7.16348	7.86558805909013e-13	1.66492339195044e-11	SCNT.2C-high
chr12	88048491	88051974	ENSMUSG00000114075.3	+	2008	Eif1ad18	1062.85	-6.04989	0.844618	-7.16287	7.90033963765549e-13	1.67055532276239e-11	SCNT.2C-low
chr5	143166772	143190830	ENSMUSG00000029586.10	+	2538	Spdye4b	859.705	-1.18089	0.164874	-7.16236	7.9300265019866e-13	1.67504647873917e-11	SCNT.2C-low
chr1	63152237	63197452	ENSMUSG00000084799.9	+	3711	Ino80dos	97.9219	2.68719	0.37519	7.16222	7.93791222921592e-13	1.67504647873917e-11	SCNT.2C-high
chr6	82595973	82682346	ENSMUSG00000030042.16	-	2509	Pole4	10381.1	-0.69483	0.0970538	-7.15923	8.11312924491513e-13	1.71026098604783e-11	No-difference
chr2	142904959	142914773	ENSMUSG00000008333.13	+	2857	Snrpb2	2990.98	-0.795716	0.111201	-7.15568	8.32572135573836e-13	1.75327382677156e-11	No-difference
chr13	120724650	120726053	ENSMUSG00000095071.3	+	1404	AF067061	1430.28	-3.87364	0.54137	-7.15526	8.3517491674738e-13	1.75695104793903e-11	SCNT.2C-low
chr9	14362132	14363318	ENSMUSG00000098832.3	-	1187	Kdm4dl	301.397	-2.02427	0.283237	-7.14692	8.87478516250785e-13	1.86506883676433e-11	SCNT.2C-low
chr4	114816533	114844438	ENSMUSG00000028719.9	-	3420	Cmpk1	1612.22	-0.9201	0.128757	-7.14603	8.93214908783358e-13	1.87520276295348e-11	No-difference
chr1	83189765	83190605	ENSMUSG00000101896.2	-	841	Gm6244	33.8184	-9.17501	1.28413	-7.14493	9.00390885686978e-13	1.8883351182337e-11	SCNT.2C-low
chr10	88158666	88214942	ENSMUSG00000020057.3	-	3045	Dram1	88.9032	2.92667	0.409672	7.14394	9.06951352445588e-13	1.90015109193171e-11	SCNT.2C-high
chr3	137795615	137850729	ENSMUSG00000028158.15	-	6206	Mttp	270.235	2.27171	0.318066	7.14227	9.17997792007121e-13	1.9199529243376e-11	SCNT.2C-high
chr6	130544602	130545764	ENSMUSG00000098115.2	+	1163	Gm8816	34.4763	-9.19916	1.288	-7.14223	9.18274983557696e-13	1.9199529243376e-11	SCNT.2C-low
chr14	49409683	49428488	ENSMUSG00000036282.16	+	6970	Naa30	11561.7	-0.735126	0.102939	-7.14137	9.2402339253331e-13	1.930004460718e-11	No-difference
chr11	55337467	55352065	ENSMUSG00000018585.10	-	541	Atox1	1704.97	0.846418	0.118535	7.14065	9.28908955793262e-13	1.93823515689477e-11	No-difference
chr15	81748721	81756112	ENSMUSG00000061360.9	-	2166	Phf5a	3501.86	-0.818857	0.114791	-7.13347	9.78671701981148e-13	2.03999342269668e-11	No-difference
chr11	53241660	53312657	ENSMUSG00000049470.14	+	13450	Aff4	670.012	1.18324	0.165877	7.13326	9.80167463925895e-13	2.04103704087147e-11	SCNT.2C-high
chr2	113331024	113334379	ENSMUSG00000087106.2	-	734	Gm13964	173.596	-1.69111	0.237139	-7.13131	9.94197931878448e-13	2.06815352746033e-11	SCNT.2C-low
chr11	53458206	53492794	ENSMUSG00000018395.20	+	3586	Kif3a	288.056	1.84049	0.258097	7.131	9.96406915341205e-13	2.07064865659204e-11	SCNT.2C-high
chr9	18341950	18357612	ENSMUSG00000047508.10	+	2168	Mbd3l2	4878.34	-0.803616	0.112717	-7.12949	1.00741042354149e-12	2.09139627502627e-11	No-difference
chrX	78310165	78560891	ENSMUSG00000073077.8	-	9967	Cfap47	1568.39	-1.064	0.149246	-7.12913	1.01006554080224e-12	2.09478809983769e-11	SCNT.2C-low
chr17	57339773	57348654	ENSMUSG00000011486.15	-	1331	Slc25a41	51.9581	4.47218	0.627598	7.12587	1.03426756163133e-12	2.14281433905254e-11	SCNT.2C-high
chr14	70004921	70021860	ENSMUSG00000022074.7	+	5451	Tnfrsf10b	75.6501	3.14974	0.442209	7.12274	1.05803734788097e-12	2.18984904564951e-11	SCNT.2C-high
chr17	87332978	87343238	ENSMUSG00000024146.10	+	1712	Cript	11913.8	-0.735977	0.103331	-7.12252	1.05973713946139e-12	2.19115609551336e-11	No-difference
chr17	74702603	74731216	ENSMUSG00000024069.15	+	3075	Slc30a6	497.874	1.40737	0.197619	7.12163	1.06656428980632e-12	2.20305137444284e-11	SCNT.2C-high
chr11	46327752	46333548	ENSMUSG00000020397.16	+	2871	Med7	4030.78	-1.01871	0.143079	-7.11992	1.07992404573989e-12	2.22840262597293e-11	SCNT.2C-low
chr9	95634695	95727364	ENSMUSG00000049493.14	-	3890	Pls1	1425.76	-0.919151	0.129199	-7.11421	1.12559061360175e-12	2.32030040960658e-11	No-difference
chr8	30929775	30932252	ENSMUSG00000110006.2	-	742	Gm45490	790.715	-1.1557	0.16255	-7.10982	1.1619086591465e-12	2.39276189836885e-11	SCNT.2C-low
chr8	123301374	123303648	ENSMUSG00000006589.9	-	1615	Aprt	332.925	1.37795	0.193852	7.10828	1.17496138183474e-12	2.4172149350865e-11	SCNT.2C-high
chr3	57551770	57559136	ENSMUSG00000036513.16	-	3312	Commd2	2697.17	-0.864411	0.121667	-7.10474	1.20546876378145e-12	2.47749196532277e-11	No-difference
chr17	27341637	27352890	ENSMUSG00000024208.17	-	837	Uqcc2	202.652	1.79867	0.253171	7.10457	1.20702036846906e-12	2.47819767544234e-11	SCNT.2C-high
chr6	128460530	128503683	ENSMUSG00000030359.15	-	6414	Pzp	301.397	1.61327	0.227116	7.1033	1.21815455808361e-12	2.4985568140853e-11	SCNT.2C-high
chr7	50802565	50805172	ENSMUSG00000109202.2	-	2608	Gm21037	482.202	-1.73269	0.243934	-7.10311	1.21984084096484e-12	2.49951603287011e-11	SCNT.2C-low
chr13	108180980	108185706	ENSMUSG00000071180.6	+	2208	Smim15	839.686	0.978868	0.137815	7.10278	1.22267881484935e-12	2.50283085542665e-11	No-difference
chr10	127637021	127682434	ENSMUSG00000069456.5	+	6217	Rdh16	104.726	-2.67905	0.377404	-7.09863	1.2599773322868e-12	2.57660967722178e-11	SCNT.2C-low
chr16	93508792	93607478	ENSMUSG00000022946.11	+	9890	Dop1b	169.473	2.12748	0.299834	7.09555	1.28841680764663e-12	2.63214314159761e-11	SCNT.2C-high
chr2	109721198	109731348	ENSMUSG00000027162.8	+	4521	Lin7c	4147.29	-0.737037	0.103883	-7.0949	1.29447144805637e-12	2.64188098219744e-11	No-difference
chr6	145561483	145567205	ENSMUSG00000067338.7	+	1775	Tuba3b	191.235	-1.92291	0.271048	-7.09434	1.29974302814327e-12	2.65000290757919e-11	SCNT.2C-low
chr5	45677571	45686618	ENSMUSG00000015804.15	+	5011	Med28	7989.51	-0.715934	0.100943	-7.09246	1.31748595719595e-12	2.68351087070965e-11	No-difference
chr12	105183009	105189052	ENSMUSG00000041359.15	-	1845	Tcl1	116323	-0.909508	0.128267	-7.09072	1.33417213363792e-12	2.7148020469293e-11	No-difference
chr15	79496518	79543157	ENSMUSG00000042564.15	-	6480	Fam227a	88.7149	2.67783	0.377804	7.08789	1.36173309822527e-12	2.76813752008904e-11	SCNT.2C-high
chr15	97572978	97603706	ENSMUSG00000022466.7	-	3224	Rpap3	1760.75	1.06932	0.150886	7.08693	1.37124215962538e-12	2.78470771644318e-11	SCNT.2C-high
chr14	19861419	19873892	ENSMUSG00000021807.7	-	1927	Rtraf	7252.85	-0.740366	0.104541	-7.08207	1.42015058066366e-12	2.88117789910904e-11	No-difference
chrX	47391753	47392100	ENSMUSG00000081180.2	-	348	Gm7212	54.728	-3.53803	0.499988	-7.07623	1.481285762791e-12	3.00223836764883e-11	SCNT.2C-low
chr18	32154793	32159663	ENSMUSG00000084824.2	+	1567	Gm16344	156.36	-2.28675	0.323187	-7.07561	1.48790074451584e-12	3.01266852623538e-11	SCNT.2C-low
chr14	63284440	63295598	ENSMUSG00000054763.10	+	2425	Defb42	60.2775	3.51468	0.496825	7.07428	1.50231241128129e-12	3.03884909938762e-11	SCNT.2C-high
chr5	93842853	93845580	ENSMUSG00000107346.2	-	1439	Gm43225	40.8075	-9.44511	1.33521	-7.07388	1.50664601619512e-12	3.04461245696336e-11	SCNT.2C-low
chr11	84409110	84416361	ENSMUSG00000018698.16	-	4072	Lhx1	35.6584	-4.5765	0.647387	-7.06918	1.55852859606003e-12	3.14635630253812e-11	SCNT.2C-low
chrX	71425476	71430464	ENSMUSG00000043453.6	-	1821	Magea10	367.633	-1.56631	0.221714	-7.06456	1.61128839895895e-12	3.2496692577234e-11	SCNT.2C-low
chr11	102210585	102211099	ENSMUSG00000120603.1	-	515	C030013E06Rik	73.0963	-2.59596	0.367492	-7.064	1.61773056014545e-12	3.2594569272243e-11	SCNT.2C-low
chr12	9553584	9559637	ENSMUSG00000112496.3	-	3666	Gm48764	84.8886	-2.56442	0.363088	-7.06281	1.63163516253686e-12	3.28424620400328e-11	SCNT.2C-low
chr7	11343235	11348039	ENSMUSG00000109969.2	+	2277	Zscan4-ps3	5271.33	-6.87256	0.973193	-7.06187	1.64277690031697e-12	3.30343107866681e-11	SCNT.2C-low
chr7	92292751	92319142	ENSMUSG00000041328.17	-	7827	Pcf11	816.507	-1.29566	0.183485	-7.06136	1.64874914232784e-12	3.31219330639436e-11	SCNT.2C-low
chr4	40970906	41025993	ENSMUSG00000028423.16	+	8564	Nfx1	167.513	2.15999	0.30594	7.06017	1.66297650220315e-12	3.33750597227875e-11	SCNT.2C-high
chr9	7818228	7837065	ENSMUSG00000057367.13	-	4580	Birc2	216.514	2.33685	0.331012	7.05972	1.66835538055908e-12	3.34502807533209e-11	SCNT.2C-high
chr7	10916327	10922730	ENSMUSG00000110379.2	+	989	Gm6909	101.248	-2.51718	0.35664	-7.05805	1.68860021173926e-12	3.38231239677577e-11	SCNT.2C-low
chr4	44126210	44233789	ENSMUSG00000035696.16	-	8336	Rnf38	6164.25	-0.76768	0.108771	-7.05778	1.6918501309925e-12	3.38551590602802e-11	No-difference
chr4	40722150	40737149	ENSMUSG00000028410.14	+	8629	Dnaja1	2852.22	-0.928016	0.131519	-7.05616	1.71161724766587e-12	3.42173307669343e-11	No-difference
chr5	66903170	67214501	ENSMUSG00000037736.21	+	11703	Limch1	267.396	-1.44549	0.205069	-7.04878	1.80487305677225e-12	3.60464958787298e-11	SCNT.2C-low
chr7	99127103	99132945	ENSMUSG00000030744.14	-	4483	Rps3	1220.62	0.922895	0.130962	7.04703	1.82775687283719e-12	3.646801674977e-11	No-difference
chr16	3172178	3172298	ENSMUSG00002075353.1	-	121	Gm54876	292.918	-2.3465	0.333263	-7.041	1.90866157448008e-12	3.80452454365024e-11	SCNT.2C-low
chr6	95094221	95106771	ENSMUSG00000030031.15	+	5093	Kbtbd8	17303.6	-0.737838	0.104819	-7.03913	1.93437281967255e-12	3.85203115575764e-11	No-difference
chr11	100332743	100347848	ENSMUSG00000001558.6	+	2161	Klhl10	92.6886	3.40607	0.484026	7.03696	1.96481071483439e-12	3.90884894005512e-11	SCNT.2C-high
chr10	76304761	76351691	ENSMUSG00000001150.8	+	7197	Mcm3ap	216.578	1.74303	0.24772	7.03628	1.97445493816461e-12	3.92422918960216e-11	SCNT.2C-high
chr11	52122822	52137685	ENSMUSG00000036309.15	+	2211	Skp1	15574.9	-0.704488	0.100145	-7.0347	1.99693581424689e-12	3.96506781084394e-11	No-difference
chr8	107877272	107914103	ENSMUSG00000031924.5	+	4374	Cyb5b	2447.13	-0.82228	0.11692	-7.03286	2.02346827079742e-12	4.01386438126942e-11	No-difference
chr14	55976477	55983147	ENSMUSG00000002332.17	-	2760	Dhrs1	690.259	-1.11049	0.157912	-7.03236	2.0306542439312e-12	4.02422697558192e-11	SCNT.2C-low
chr5	31398208	31408910	ENSMUSG00000029148.16	+	3559	Nrbp1	847.108	-1.32626	0.1886	-7.03213	2.03400173927561e-12	4.02697004578012e-11	SCNT.2C-low
chr12	66330153	66331175	ENSMUSG00000060499.8	-	1023	Rpl10l	128.808	-2.25327	0.320462	-7.03132	2.04588805820442e-12	4.04659691049478e-11	SCNT.2C-low
chr9	114319384	114333984	ENSMUSG00000047898.8	-	3093	Ccr4	59.1559	3.60101	0.512483	7.0266	2.11628382704025e-12	4.18180130794052e-11	SCNT.2C-high
chr13	68329413	68330988	ENSMUSG00000113342.2	+	1576	AA414992	736.85	-1.2711	0.180949	-7.02462	2.14654462130636e-12	4.23751460323529e-11	SCNT.2C-low
chr2	5875798	5900243	ENSMUSG00000025816.16	-	4572	Sec61a2	1066.8	1.54457	0.21989	7.02426	2.15205357161629e-12	4.244304885329e-11	SCNT.2C-high
chr16	57122363	57427227	ENSMUSG00000022748.9	-	1997	Cmss1	393.966	-1.33866	0.190752	-7.01781	2.25380536641874e-12	4.44071103464119e-11	SCNT.2C-low
chr2	27430429	27436104	ENSMUSG00000085929.3	+	5676	Gm13421	61.4639	4.12839	0.588324	7.0172	2.26358019128931e-12	4.45569033623177e-11	SCNT.2C-high
chr7	140595612	140597837	ENSMUSG00000059108.5	-	905	Ifitm6	1871.92	-0.991187	0.141284	-7.01556	2.29026151625596e-12	4.50388820325272e-11	No-difference
chr14	6157837	6220483	ENSMUSG00000021785.9	-	7555	Ngly1	699.665	-0.995161	0.142064	-7.00501	2.4696820397118e-12	4.85207359353724e-11	No-difference
chr14	54664366	54667213	ENSMUSG00000010406.13	+	1109	Mrpl52	54.8061	3.77982	0.539656	7.00414	2.48508164873054e-12	4.87765643034565e-11	SCNT.2C-high
chr12	84648238	84664187	ENSMUSG00000021240.7	-	8006	Abcd4	88.4687	2.80942	0.401609	6.99541	2.64492940334201e-12	5.18643852695488e-11	SCNT.2C-high
chr4	133692049	133695961	ENSMUSG00000003038.16	-	3060	Hmgn2	1168.12	-1.23817	0.177356	-6.98126	2.92539334087087e-12	5.73092099470892e-11	SCNT.2C-low
chr1	135222951	135241516	ENSMUSG00000062580.10	-	7893	Timm17a	2621.9	1.05398	0.150982	6.98083	2.93447784271577e-12	5.74323235037626e-11	SCNT.2C-high
chr7	35096460	35138114	ENSMUSG00000023072.15	+	5087	Cep89	578.864	1.31541	0.188544	6.97668	3.02243521783246e-12	5.90973963326613e-11	SCNT.2C-high
chr12	36207113	36247290	ENSMUSG00000036188.5	+	6020	Ankmy2	354.084	1.30935	0.187731	6.97458	3.0677834501999e-12	5.9926958425762e-11	SCNT.2C-high
chr17	53786262	53814708	ENSMUSG00000017831.9	+	5270	Rab5a	978.984	-1.21164	0.173739	-6.97391	3.08245951964616e-12	6.01563531945407e-11	SCNT.2C-low
chr11	84801776	84807192	ENSMUSG00000020526.13	-	2136	Znhit3	3063.06	-1.0091	0.144728	-6.97236	3.11669102517136e-12	6.07665870886785e-11	SCNT.2C-low
chr10	111309084	111334011	ENSMUSG00000058799.17	+	4994	Nap1l1	4722.25	-0.733679	0.105249	-6.97087	3.1498689094383e-12	6.13551388428196e-11	No-difference
chr17	46977250	46985278	ENSMUSG00000023971.10	-	2339	Rrp36	224.876	1.68914	0.242415	6.96798	3.21528454339043e-12	6.2569925303113e-11	SCNT.2C-high
chr7	126385038	126391668	ENSMUSG00000030697.8	-	4281	Ppp4c	1416.99	-1.02461	0.147072	-6.96674	3.24358255804703e-12	6.30607790029409e-11	SCNT.2C-low
chr7	45283452	45288217	ENSMUSG00000110357.3	-	3222	A030001D20Rik	51.8336	4.78684	0.687153	6.96618	3.25660186357272e-12	6.32539401739963e-11	SCNT.2C-high
chr5	48485294	48571636	ENSMUSG00000029089.9	+	9317	5730480H06Rik	1187.59	-0.947669	0.136149	-6.96055	3.38941896965851e-12	6.57714025417841e-11	No-difference
chr7	35033595	35091714	ENSMUSG00000030494.15	+	6304	Rhpn2	2305	-0.902209	0.129627	-6.96005	3.40159348069668e-12	6.59452588682132e-11	No-difference
chr4	109308295	109341925	ENSMUSG00000028557.11	-	4263	Rnf11	3008.93	-1.1161	0.160429	-6.95702	3.47552805609304e-12	6.72087025366906e-11	SCNT.2C-low
chr7	73076386	73191578	ENSMUSG00000078671.12	-	14300	Chd2	167.375	1.97449	0.283815	6.95697	3.47659467560961e-12	6.72087025366906e-11	SCNT.2C-high
chrX	74448452	74460190	ENSMUSG00000090110.9	-	1310	Cmc4	434.913	-1.25426	0.180284	-6.95716	3.47209538193245e-12	6.72087025366906e-11	SCNT.2C-low
chr13	81031503	81044161	ENSMUSG00000074794.11	+	6266	Arrdc3	848.622	-1.42103	0.204322	-6.95486	3.52917504894842e-12	6.81609316657072e-11	SCNT.2C-low
chr6	115521625	115555589	ENSMUSG00000042389.14	+	6715	Tsen2	137.501	1.96983	0.283261	6.9541	3.54824994172332e-12	6.84648678783509e-11	SCNT.2C-high
chr18	3266048	3337748	ENSMUSG00000063889.17	-	5895	Crem	322.479	2.31416	0.332805	6.95349	3.56362834612246e-12	6.86969746309377e-11	SCNT.2C-high
chr5	144920329	145020840	ENSMUSG00000038770.18	-	3135	Kpna7	1013.72	-0.988726	0.142204	-6.95286	3.57961331811058e-12	6.89403274814706e-11	No-difference
chr9	78283391	78286007	ENSMUSG00000032346.8	-	2138	Ooep	1590.72	-0.907014	0.130474	-6.95168	3.60955921949561e-12	6.94518472336533e-11	No-difference
chr13	93753183	93774469	ENSMUSG00000074768.7	-	5758	Bhmt	152.008	2.19162	0.315281	6.95133	3.61850440946015e-12	6.95587103490508e-11	SCNT.2C-high
chr2	31441913	31442707	ENSMUSG00000084226.2	-	795	Gm13426	51.0114	5.30581	0.763874	6.94592	3.76005769989732e-12	7.22121193657246e-11	SCNT.2C-high
chr8	117648469	117668246	ENSMUSG00000031756.6	+	3294	Cenpn	11670.2	-0.748283	0.107801	-6.94137	3.88317965919917e-12	7.45069204769262e-11	No-difference
chr17	36221271	36227281	ENSMUSG00000024436.17	-	2089	Mrps18b	280.877	1.56086	0.22489	6.94055	3.9058423451371e-12	7.48717124683244e-11	SCNT.2C-high
chr15	81872036	81924286	ENSMUSG00000022471.15	+	4476	Xrcc6	136.31	2.06537	0.297652	6.93888	3.95210962121696e-12	7.55672367982008e-11	SCNT.2C-high
chr17	47794289	47813217	ENSMUSG00000023980.8	-	4537	Taf8	340.55	1.45141	0.209176	6.93871	3.95686277223283e-12	7.55672367982008e-11	SCNT.2C-high
chr17	28749780	28758084	ENSMUSG00000024223.4	+	1593	Armc12	95.1719	3.03545	0.437461	6.93879	3.95471598505766e-12	7.55672367982008e-11	SCNT.2C-high
chr3	100846176	100876979	ENSMUSG00000033222.17	-	7672	Ttf2	79.4128	2.74431	0.39549	6.939	3.94882979075284e-12	7.55672367982008e-11	SCNT.2C-high
chr9	24629434	24685599	ENSMUSG00000031965.16	-	11997	Tbx20	31.1677	-9.06547	1.30745	-6.93369	4.09994138749454e-12	7.82268816733957e-11	SCNT.2C-low
chr10	110777641	110846001	ENSMUSG00000035798.15	-	7048	Zdhhc17	214.408	1.92863	0.278215	6.93214	4.14526165539553e-12	7.8960955306223e-11	SCNT.2C-high
chr16	92098174	92109929	ENSMUSG00000051989.12	+	972	Smim11	3949.71	-0.792158	0.114274	-6.93211	4.14611422479655e-12	7.8960955306223e-11	No-difference
chr14	62530038	62610441	ENSMUSG00000021932.14	+	6243	Rnaseh2b	95.9527	2.97943	0.429903	6.93047	4.19430361941122e-12	7.98046025396507e-11	SCNT.2C-high
chr14	103307652	103315064	ENSMUSG00000022125.8	+	2563	Cln5	54.3607	5.74277	0.829371	6.92425	4.38286649217915e-12	8.33150830593944e-11	SCNT.2C-high
chr7	133287972	133311801	ENSMUSG00000030979.14	-	3576	Uros	80.4148	2.93508	0.423943	6.92329	4.41288308414634e-12	8.38080045730793e-11	SCNT.2C-high
chr13	69681865	69783899	ENSMUSG00000021595.19	+	5737	Nsun2	623.366	1.2854	0.185672	6.92297	4.42260441134748e-12	8.39149297697948e-11	SCNT.2C-high
chr3	120397758	120680412	ENSMUSG00000098097.9	-	7738	6530403H02Rik	206.909	-2.30405	0.33341	-6.91056	4.82733661919224e-12	9.15097055418226e-11	SCNT.2C-low
chrX	73547621	73548008	ENSMUSG00000083768.2	+	388	Gm15362	34.4103	-5.21082	0.755111	-6.90074	5.17334733093563e-12	9.79783260432324e-11	SCNT.2C-low
chr4	48585174	48663131	ENSMUSG00000028347.15	+	2549	Tmeff1	72.3733	3.80591	0.55157	6.90014	5.19502973519179e-12	9.82982056259398e-11	SCNT.2C-high
chr5	95428321	95431051	ENSMUSG00000107348.2	+	1443	Gm6468	31.7298	-9.07949	1.31646	-6.89693	5.31394924971673e-12	1.00455680240498e-10	SCNT.2C-low
chr18	77017713	77029308	ENSMUSG00000090000.3	+	1901	Ier3ip1	1108.96	0.952228	0.138075	6.89646	5.33147192651279e-12	1.00694125860685e-10	No-difference
chrX	161684234	161815504	ENSMUSG00000031360.15	+	4720	Ctps2	469.544	1.4762	0.214092	6.89518	5.37975151327484e-12	1.01512496125833e-10	SCNT.2C-high
chr2	29825438	29850383	ENSMUSG00000019715.15	+	6087	Gle1	1998.1	0.81377	0.118049	6.89347	5.44486382046469e-12	1.02646692850691e-10	No-difference
chr5	72913059	73025826	ENSMUSG00000029217.17	-	3744	Tec	113.49	2.62732	0.381254	6.89125	5.53059977248287e-12	1.0416724695445e-10	SCNT.2C-high
chr17	79226435	79244495	ENSMUSG00000024081.10	-	4658	Cebpz	622.35	1.17286	0.170232	6.88977	5.58826099429191e-12	1.05156716746717e-10	SCNT.2C-high
chr12	102360343	102406072	ENSMUSG00000021190.15	-	2323	Lgmn	1000.89	1.047	0.152011	6.88765	5.67198446681423e-12	1.06634347753278e-10	SCNT.2C-high
chr10	128393635	128401856	ENSMUSG00000025364.14	-	2804	Pa2g4	2322.41	-0.978191	0.142025	-6.88746	5.67983913045924e-12	1.06684231139972e-10	No-difference
chr14	26381113	26391038	ENSMUSG00000043702.10	-	7725	Pde12	225.419	-1.6975	0.246555	-6.88486	5.78429932813408e-12	1.08546901664554e-10	SCNT.2C-low
chr11	69231287	69233467	ENSMUSG00000043419.12	+	2081	Rnf227	89.8114	2.77169	0.402696	6.88284	5.86713621760798e-12	1.10000759560656e-10	SCNT.2C-high
chr7	24994474	24997411	ENSMUSG00000005447.13	-	2107	Pafah1b3	95.9502	2.34168	0.340462	6.87795	6.07200589117907e-12	1.13737819939702e-10	SCNT.2C-high
chr10	128383983	128385174	ENSMUSG00000093674.8	-	1168	Rpl41	10177.1	-1.11451	0.162155	-6.87314	6.28026796598574e-12	1.17531547673662e-10	SCNT.2C-low
chr14	25979001	25990512	ENSMUSG00000048502.15	+	4781	Duxbl1	1597.99	-1.01794	0.148141	-6.87142	6.35648683307691e-12	1.18849499939144e-10	SCNT.2C-low
chr16	55868701	56010375	ENSMUSG00000052917.16	+	13966	Senp7	843.406	1.34846	0.196264	6.87067	6.39009355749678e-12	1.19369042766682e-10	SCNT.2C-high
chr8	27750357	27766702	ENSMUSG00000031490.7	+	2196	Eif4ebp1	330.335	1.66096	0.241801	6.86911	6.46038284176902e-12	1.20572258842151e-10	SCNT.2C-high
chr5	77352954	77359318	ENSMUSG00000053030.12	-	788	Spink2	176.001	1.9061	0.277568	6.86715	6.54980428497504e-12	1.22130032444657e-10	SCNT.2C-high
chr4	135598229	135601161	ENSMUSG00000028675.13	-	2213	Pnrc2	307.902	1.60198	0.233546	6.85941	6.91451829162919e-12	1.288135192367e-10	SCNT.2C-high
chr5	17186034	17186286	ENSMUSG00000105706.2	+	253	Gm42855	34.4695	-4.15145	0.605279	-6.85874	6.94704258129564e-12	1.2930198764515e-10	SCNT.2C-low
chr14	21081510	21102576	ENSMUSG00000021824.14	-	7015	Ap3m1	4526.02	-0.934708	0.136338	-6.85581	7.09105418645838e-12	1.318627492461e-10	No-difference
chr2	150776439	150881302	ENSMUSG00000068115.14	-	5952	Ninl	72.234	3.02586	0.441472	6.85403	7.17974323431751e-12	1.33391044818013e-10	SCNT.2C-high
chr11	99276080	99280190	ENSMUSG00000019761.11	-	2114	Krt10	128.542	-2.35142	0.34309	-6.85365	7.19905690961074e-12	1.33628829206358e-10	SCNT.2C-low
chr14	8507911	8520751	ENSMUSG00000053453.10	+	6561	Thoc7	1608.31	-0.898952	0.131172	-6.85321	7.22095838885091e-12	1.33914174967198e-10	No-difference
chr9	108911561	108921557	ENSMUSG00000025645.9	+	1526	Ccdc51	51.0261	4.63513	0.676936	6.84721	7.53034258788617e-12	1.39525615917013e-10	SCNT.2C-high
chr5	104719508	104732487	ENSMUSG00000120166.1	+	2966	Zfp33b	429.273	-1.21332	0.177243	-6.84552	7.61973888325507e-12	1.41054570608705e-10	SCNT.2C-low
chr13	69950514	69964223	ENSMUSG00000021598.10	+	4491	Med10	7181.47	-0.723038	0.105635	-6.84468	7.6648147643665e-12	1.41761060082887e-10	No-difference
chr2	83642980	83713830	ENSMUSG00000048388.4	+	5744	Fam171b	184.609	-1.75954	0.257134	-6.84291	7.75997119651430e-12	1.43391683974509e-10	SCNT.2C-low
chr10	62291014	62322584	ENSMUSG00000020078.17	-	2860	Vps26a	5721.07	-0.688597	0.100656	-6.84112	7.8576313719313e-12	1.45065595922307e-10	No-difference
chr1	117893669	117914614	ENSMUSG00000100617.2	+	1794	Gm7145	2302.7	-0.830287	0.121406	-6.83894	7.97810538453493e-12	1.47157301746579e-10	No-difference
chr2	90739060	90748389	ENSMUSG00000063235.19	-	3471	Ptpmt1	178.513	1.82481	0.266874	6.83773	8.04578402180299e-12	1.48272305544655e-10	SCNT.2C-high
chr17	34043546	34057291	ENSMUSG00000041881.14	+	1828	Ndufa7	412.731	1.26345	0.184835	6.83553	8.1703257269919e-12	1.50431723089118e-10	SCNT.2C-high
chr18	37773544	37777257	ENSMUSG00000051316.9	-	3302	Taf7	4087.34	-1.00891	0.1476	-6.8354	8.17763011283537e-12	1.50431723089118e-10	SCNT.2C-low
chrX	16389108	16389928	ENSMUSG00000023257.4	+	676	Cypt1	35.9344	-7.07372	1.03527	-6.83273	8.33153994785852e-12	1.53003232031726e-10	SCNT.2C-low
chr7	11039241	11044609	ENSMUSG00000095936.5	-	5285	Zscan4e	974.157	-6.71326	0.982517	-6.83271	8.33233924135529e-12	1.53003232031726e-10	SCNT.2C-low
chr1	176561219	176641633	ENSMUSG00000057335.12	-	18049	Cep170	2136.09	-0.831077	0.121639	-6.83234	8.35404219162834e-12	1.53264543284874e-10	No-difference
chr14	14413010	14466871	ENSMUSG00000025277.15	-	2226	Abhd6	1303.07	0.97036	0.142047	6.83124	8.41815108130155e-12	1.54302678130989e-10	No-difference
chr6	39063344	39095283	ENSMUSG00000038507.7	-	3995	Parp12	7234.22	-0.789558	0.115596	-6.83033	8.47177014158653e-12	1.55146854798287e-10	No-difference
chr2	76236852	76430991	ENSMUSG00000042359.19	+	10063	Osbpl6	373.913	1.39037	0.203591	6.82925	8.53619752087724e-12	1.56187285772269e-10	SCNT.2C-high
chr7	129764181	132725079	ENSMUSG00000030849.19	-	10328	Fgfr2	93.9687	2.42399	0.35507	6.8268	8.6831185368939e-12	1.58733907584876e-10	SCNT.2C-high
chr13	73467957	73476661	ENSMUSG00000021606.9	-	898	Ndufs6	303.088	1.63334	0.239387	6.82302	8.91441838438455e-12	1.62817128657268e-10	SCNT.2C-high
chr7	73337983	73338915	ENSMUSG00000108485.2	-	655	Idi1-ps4	189.937	-2.15691	0.316154	-6.82232	8.9581245124075e-12	1.63469832628105e-10	SCNT.2C-low
chr10	4351915	4382388	ENSMUSG00000019763.12	-	5894	Rmnd1	864.332	1.0572	0.154969	6.82201	8.97771456086403e-12	1.63681691873673e-10	SCNT.2C-high
chr4	21727701	21759922	ENSMUSG00000028252.21	+	5115	Ccnc	1698.15	-1.24487	0.182641	-6.81594	9.36516365380351e-12	1.70594024603165e-10	SCNT.2C-low
chr18	3507923	3516404	ENSMUSG00000024232.3	+	5074	Bambi	357.135	-1.67188	0.245314	-6.81529	9.40761088908563e-12	1.71215179189029e-10	SCNT.2C-low
chr7	140589499	140590683	ENSMUSG00000025492.7	-	678	Ifitm3	1146.6	-1.06737	0.156637	-6.81429	9.47320348579053e-12	1.72256096362633e-10	SCNT.2C-low
chr6	24444864	24515066	ENSMUSG00000046192.5	-	3651	Iqub	154.853	-2.58517	0.379425	-6.81339	9.53221872418431e-12	1.73175676042289e-10	SCNT.2C-low
chr18	84964316	84969649	ENSMUSG00000024645.6	-	3722	Timm21	2873.3	-0.86018	0.126264	-6.81253	9.58938241541428e-12	1.74060020108462e-10	No-difference
chr14	47391352	47426870	ENSMUSG00000037580.11	-	6251	Gch1	1593.27	-0.889689	0.130685	-6.80791	9.90240656043043e-12	1.79582900938098e-10	No-difference
chr13	6598185	6630551	ENSMUSG00000021193.11	+	4787	Pitrm1	171.502	1.93589	0.284402	6.80688	9.97357483048335e-12	1.80713775042442e-10	SCNT.2C-high
chr13	38894030	39092231	ENSMUSG00000114767.2	+	4359	Gm46392	76.69	-2.53512	0.372479	-6.80608	1.00294878873327e-11	1.81566483722048e-10	SCNT.2C-low
chr2	121859027	121887079	ENSMUSG00000027236.9	+	5830	Eif3j1	3310.96	-1.00648	0.147993	-6.8009	1.03967393698126e-11	1.88048960506372e-10	SCNT.2C-low
chr2	30842971	30849027	ENSMUSG00000026848.15	+	5327	Tor1b	149.557	2.3059	0.339234	6.79737	1.06543809141091e-11	1.92499965504451e-10	SCNT.2C-high
chr17	29251602	29262347	ENSMUSG00000071172.14	+	7899	Srsf3	3172.62	-0.763673	0.11235	-6.79728	1.06615943061312e-11	1.92499965504451e-10	No-difference
chr5	137011018	137016875	ENSMUSG00000059518.15	-	1860	Znhit1	127.934	1.96532	0.289143	6.79703	1.06795288453192e-11	1.92539888520761e-10	SCNT.2C-high
chr11	48642694	48644541	ENSMUSG00000082454.4	-	1848	Gm12183	2008.13	-1.30216	0.191579	-6.79699	1.06825797443628e-11	1.92539888520761e-10	SCNT.2C-low
chr11	58430627	58437248	ENSMUSG00000064252.10	-	4075	Or2t29	29.1641	-8.97126	1.32012	-6.79581	1.07703609794433e-11	1.93951601448079e-10	SCNT.2C-low
chr11	99255698	99265729	ENSMUSG00000055937.2	-	1624	Krt28	34.2918	-5.43282	0.799477	-6.79547	1.07961523368479e-11	1.94245509281655e-10	SCNT.2C-low
chr7	19311212	19314581	ENSMUSG00000011267.9	+	2037	Zfp296	395.398	-1.22513	0.180317	-6.7943	1.08838593090282e-11	1.95651917868079e-10	SCNT.2C-low
chr8	34109614	34131995	ENSMUSG00000052906.8	-	2928	Ubxn8	496.375	1.3789	0.202997	6.79271	1.10048266739562e-11	1.97653239850714e-10	SCNT.2C-high
chr6	34279369	34294413	ENSMUSG00000001642.19	-	8384	Akr1b1	1882.53	-0.973068	0.143261	-6.79229	1.10367005357002e-11	1.97978820630292e-10	No-difference
chr7	140877093	140907603	ENSMUSG00000058886.10	-	4389	Deaf1	96.611	2.44321	0.359707	6.79222	1.10422588270223e-11	1.97978820630292e-10	SCNT.2C-high
chr2	152596093	152606957	ENSMUSG00000009876.14	+	788	Cox4i2	64.7709	3.12237	0.459786	6.7909	1.11432977955302e-11	1.99615878676088e-10	SCNT.2C-high
chr11	11737431	11758962	ENSMUSG00000035455.13	-	4839	Fignl1	357.238	1.57515	0.232099	6.78654	1.14852653804197e-11	2.0556219739772e-10	SCNT.2C-high
chr7	143055282	143056887	ENSMUSG00000010760.6	-	1121	Phlda2	380.801	-1.9267	0.283907	-6.78636	1.14994853456399e-11	2.05637265845179e-10	SCNT.2C-low
chr3	87950415	87963300	ENSMUSG00000028069.17	+	2447	Gpatch4	121.34	2.50954	0.369863	6.78505	1.16045706374417e-11	2.07335669289693e-10	SCNT.2C-high
chr1	155911149	155944607	ENSMUSG00000050565.17	+	9218	Tor1aip2	2688.39	0.759799	0.112126	6.77628	1.23305422267974e-11	2.20114666330584e-10	No-difference
chrX	105011690	105055512	ENSMUSG00000031232.18	-	4672	Magt1	702.053	1.29208	0.190748	6.77377	1.25471324838855e-11	2.23786290762587e-10	SCNT.2C-high
chr9	72569628	72657134	ENSMUSG00000032216.16	+	12601	Nedd4	579.592	1.28861	0.190291	6.77181	1.27177407051936e-11	2.26632128239987e-10	SCNT.2C-high
chr6	142702412	142721440	ENSMUSG00000030282.15	+	4713	Cmas	933.554	-1.08791	0.160679	-6.77071	1.28152023227649e-11	2.28170672606103e-10	SCNT.2C-low
chr2	113116077	113127535	ENSMUSG00000041255.3	+	1237	Tmco5b	65.1133	-2.93211	0.433117	-6.76978	1.2897564394256e-11	2.28842511497045e-10	SCNT.2C-low
chr13	97870006	97883919	ENSMUSG00000054944.8	-	3675	5330416C01Rik	63.9941	-3.41621	0.504618	-6.76989	1.28881385216807e-11	2.28842511497045e-10	SCNT.2C-low
chrX	52718510	52740410	ENSMUSG00000055555.3	+	1620	Ct55	92.1468	8.40043	1.24082	6.77004	1.28750383217815e-11	2.28842511497045e-10	SCNT.2C-high
chr7	92383374	92390718	ENSMUSG00000074024.7	-	7345	4632427E13Rik	555.766	1.39926	0.206684	6.77002	1.28763989021473e-11	2.28842511497045e-10	SCNT.2C-high
chr5	122781974	122829495	ENSMUSG00000029468.18	+	5970	P2rx7	88.2007	2.94136	0.434576	6.76835	1.30259725526066e-11	2.30921108925249e-10	SCNT.2C-high
chr6	127077260	127087430	ENSMUSG00000097525.3	+	1466	Platr31	152.496	-2.12588	0.314153	-6.76702	1.31464546516796e-11	2.32855726563558e-10	SCNT.2C-low
chr16	13489793	13496252	ENSMUSG00000121810.1	+	1705	Pphln1-ps1	1382.56	-0.900754	0.133143	-6.7653	1.33032582005355e-11	2.35429792020002e-10	No-difference
chr1	36179108	36283801	ENSMUSG00000037470.15	-	12853	Uggt1	174.232	1.78309	0.263611	6.7641	1.34138124328763e-11	2.37181643802351e-10	SCNT.2C-high
chr6	120301284	120341335	ENSMUSG00000030177.15	-	6685	Ccdc77	771.437	1.02423	0.151489	6.76107	1.36971834098267e-11	2.41983573573605e-10	SCNT.2C-high
chr9	57428557	57439709	ENSMUSG00000000088.8	+	2101	Cox5a	1904.48	-0.844025	0.124884	-6.75847	1.39455904236489e-11	2.46160073304185e-10	No-difference
chr16	20470402	20482164	ENSMUSG00000006998.17	+	4038	Psmd2	599.005	1.04288	0.154339	6.75705	1.40832202664371e-11	2.48375692936278e-10	SCNT.2C-high
chr5	123666722	123711101	ENSMUSG00000029434.13	-	4790	Vps33a	167.243	2.24681	0.33258	6.75572	1.42129932959123e-11	2.50449059701424e-10	SCNT.2C-high
chr2	60122447	60213647	ENSMUSG00000026980.16	-	6905	Ly75	71.7778	3.64589	0.539917	6.75269	1.45130154385199e-11	2.55516274385822e-10	SCNT.2C-high
chr4	119394201	119486316	ENSMUSG00000032998.17	+	10973	Foxj3	4553.11	-0.833627	0.123529	-6.74842	1.49461134355555e-11	2.62915722707272e-10	No-difference
chr14	79526196	79539085	ENSMUSG00000022018.8	-	918	Rgcc	161.373	1.99243	0.295363	6.74571	1.52285432690242e-11	2.67654371029097e-10	SCNT.2C-high
chr1	88132454	88133504	ENSMUSG00000081984.4	-	1051	Dnajb3	51.7404	4.16255	0.617502	6.74095	1.57358640334369e-11	2.76334167114575e-10	SCNT.2C-high
chr1	66758407	66856721	ENSMUSG00000026004.16	-	6664	Kansl1l	639.289	-1.03207	0.153154	-6.73879	1.59712573061704e-11	2.80227937217161e-10	SCNT.2C-low
chr3	159197055	159197276	ENSMUSG00000104864.2	+	222	Gm43655	162.736	-2.0664	0.306719	-6.7371	1.61573876084813e-11	2.83251433536376e-10	SCNT.2C-low
chr12	87472610	87490787	ENSMUSG00000079036.11	-	6574	Alkbh1	259.082	1.78905	0.265619	6.73542	1.63460172060672e-11	2.86313543051789e-10	SCNT.2C-high
chr10	33913593	33985811	ENSMUSG00000071340.3	+	1343	Trappc3l	546.556	-1.17042	0.173899	-6.73042	1.69177310211145e-11	2.96074727793582e-10	SCNT.2C-low
chr13	18176895	18182929	ENSMUSG00000113847.2	-	3661	Gm48799	73.1343	-3.0125	0.447634	-6.72984	1.69852067650313e-11	2.97002196042248e-10	SCNT.2C-low
chr3	151942619	151971987	ENSMUSG00000039103.13	-	3826	Nexn	26625.6	-0.64382	0.095732	-6.72524	1.75306165687392e-11	3.06017426758646e-10	No-difference
chr10	34002063	34003980	ENSMUSG00000046031.8	-	1094	Calhm6	85.8583	-2.23531	0.332374	-6.7253	1.75236965368691e-11	3.06017426758646e-10	SCNT.2C-low
chr11	72981409	73038272	ENSMUSG00000005947.12	+	4581	Itgae	516.972	1.13749	0.16924	6.72116	1.8028453196195e-11	3.14440139036697e-10	SCNT.2C-high
chr7	118441445	118455224	ENSMUSG00000030980.19	-	5714	Knop1	294.511	1.47109	0.218973	6.71815	1.8404634355933e-11	3.20728509154242e-10	SCNT.2C-high
chr18	80062769	80063014	ENSMUSG00000118304.2	+	246	Gm36718	155.133	-2.04288	0.304146	-6.71677	1.85790940606595e-11	3.23493886484029e-10	SCNT.2C-low
chr19	23950114	24008383	ENSMUSG00000071604.6	-	2886	Entrep1	45.8926	4.69033	0.699054	6.70954	1.95238846023982e-11	3.39655977166911e-10	SCNT.2C-high
chr17	38320538	38323287	ENSMUSG00000092390.2	+	1406	Gm20541	299.294	-2.00756	0.299549	-6.70191	2.05705702004683e-11	3.57561835069326e-10	SCNT.2C-low
chr10	13375284	13394779	ENSMUSG00000019810.16	+	6161	Fuca2	89.5811	3.11097	0.464225	6.70143	2.0638804194869e-11	3.58444126029601e-10	SCNT.2C-high
chr14	30853010	30861081	ENSMUSG00000071547.5	+	2378	Nt5dc2	51.5794	4.71459	0.70361	6.70058	2.07600072605613e-11	3.60244085381873e-10	SCNT.2C-high
chr17	40157244	40159092	ENSMUSG00000119584.1	+	1849	Rn18s-rs5	7213	0.940846	0.140427	6.69988	2.08589500809097e-11	3.61655050811106e-10	No-difference
chr1	9615633	9617680	ENSMUSG00000061024.9	+	2048	Rrs1	229.355	-1.4453	0.215797	-6.6975	2.12021945058379e-11	3.6729578674767e-10	SCNT.2C-low
chr5	135081811	135093813	ENSMUSG00000005378.18	-	3386	Bud23	136.412	2.03441	0.303836	6.69577	2.14532750867975e-11	3.71331751312493e-10	SCNT.2C-high
chr16	90516200	90524292	ENSMUSG00000022978.12	-	2863	Mis18a	1450.86	-1.10428	0.164987	-6.69313	2.1844574208038e-11	3.77472083320346e-10	SCNT.2C-low
chrX	167437113	167456894	ENSMUSG00000031358.18	-	2877	Msl3	2139.39	-0.986469	0.147385	-6.69313	2.18448326703355e-11	3.77472083320346e-10	No-difference
chr2	23961733	23986607	ENSMUSG00000061809.9	-	1379	Tbpl2	381.267	-1.28328	0.191736	-6.69295	2.18711653068689e-11	3.77608982836017e-10	SCNT.2C-low
chr1	86287296	86301513	ENSMUSG00000073627.8	+	6437	C130036L24Rik	94.853	2.70103	0.403671	6.69118	2.21378321088252e-11	3.81891568027009e-10	SCNT.2C-high
chr19	46318251	46327141	ENSMUSG00000036748.17	-	2358	Cuedc2	138.774	1.8799	0.280988	6.69032	2.22676159209364e-11	3.83807621978425e-10	SCNT.2C-high
chr17	25459141	25461773	ENSMUSG00000015126.11	+	2007	Tsr3	229.991	-1.6638	0.248835	-6.68634	2.28814860569327e-11	3.94057229650501e-10	SCNT.2C-low
chr2	156685045	156704926	ENSMUSG00000085741.10	-	6903	5430405H02Rik	73.7191	2.88825	0.431972	6.68619	2.29048269837847e-11	3.94128277067456e-10	SCNT.2C-high
chr1	16758275	16779835	ENSMUSG00000025779.11	+	1021	Ly96	318.368	1.45499	0.217682	6.68403	2.32466324142457e-11	3.99674499118687e-10	SCNT.2C-high
chr11	20012304	20062913	ENSMUSG00000020152.8	-	5204	Actr2	2920.85	-1.00076	0.149755	-6.68266	2.34641342100318e-11	4.03076094457255e-10	SCNT.2C-low
chr4	46138613	46172403	ENSMUSG00000028330.9	+	3386	Ncbp1	898.161	-1.51667	0.227007	-6.68114	2.37094468647393e-11	4.06269394020609e-10	SCNT.2C-low
chr7	35091577	35096261	ENSMUSG00000030493.14	-	1966	Faap24	580.538	1.07789	0.16133	6.68126	2.36899330086175e-11	4.06269394020609e-10	SCNT.2C-high
chr7	19994376	19996759	ENSMUSG00000109166.2	-	1336	Gm5890	396.49	-3.61689	0.541339	-6.68137	2.36713388849867e-11	4.06269394020609e-10	SCNT.2C-low
chr5	115417725	115435031	ENSMUSG00000041733.11	+	3034	Coq5	70.0128	3.06201	0.458739	6.67484	2.47493845167924e-11	4.23735079986585e-10	SCNT.2C-high
chr4	15957925	15992589	ENSMUSG00000028224.15	+	2533	Nbn	256.659	1.57619	0.236147	6.67464	2.47833970844372e-11	4.23963517597074e-10	SCNT.2C-high
chr16	55932346	55936675	ENSMUSG00000120961.1	-	2001	Gm56624	93.8218	2.65298	0.397662	6.67143	2.5332279965338e-11	4.32991995307539e-10	SCNT.2C-high
chr11	89015282	89017532	ENSMUSG00000086919.2	-	2154	Gm11497	65.4615	3.12818	0.46907	6.66891	2.57716125080173e-11	4.40134508036588e-10	SCNT.2C-high
chr4	144084512	144090989	ENSMUSG00000070619.6	+	2094	Pramel31	175.961	-1.91446	0.287136	-6.66742	2.60338752895835e-11	4.44243607374915e-10	SCNT.2C-low
chr7	143067316	143102843	ENSMUSG00000059119.10	-	3094	Nap1l4	1069.8	0.962423	0.144403	6.66484	2.64952858807879e-11	4.51741320615828e-10	No-difference
chr18	61859455	61868995	ENSMUSG00000098702.3	+	2321	1500015A07Rik	116.393	2.30283	0.345745	6.66047	2.72955655497231e-11	4.64999455972068e-10	SCNT.2C-high
chr5	68239832	68241717	ENSMUSG00000106747.2	-	1886	Gm43025	285.771	-1.95371	0.293453	-6.65765	2.78238253011e-11	4.73605378216484e-10	SCNT.2C-low
chr13	25001931	25015523	ENSMUSG00000006717.8	-	744	Acot13	1195.59	1.00126	0.150405	6.65711	2.79262093799006e-11	4.74953964005922e-10	SCNT.2C-high
chr3	157599885	157630714	ENSMUSG00000028179.13	-	2791	Cth	3278.25	-0.820483	0.123341	-6.65214	2.88865463540774e-11	4.9087982789435e-10	No-difference
chr13	68637117	68639508	ENSMUSG00000113394.2	-	504	Gm48436	357.591	-1.29833	0.195181	-6.65195	2.89234779528265e-11	4.91100543286776e-10	SCNT.2C-low
chr6	115921899	115927197	ENSMUSG00000042279.14	+	1201	H1f8	1961.17	-1.22893	0.184778	-6.65083	2.91436686477198e-11	4.9442993187211e-10	SCNT.2C-low
chr2	121244256	121269168	ENSMUSG00000027248.14	+	3139	Pdia3	2390.04	0.916329	0.1378	6.64971	2.93663647558344e-11	4.97796287195801e-10	No-difference
chr7	29821367	29834375	ENSMUSG00000074220.11	+	2298	Zfp382	137.559	2.52172	0.379416	6.64631	3.00527110851887e-11	5.09010038867304e-10	SCNT.2C-high
chr8	40945581	40968888	ENSMUSG00000031601.17	-	5821	Cnot7	20077.4	-0.775909	0.116748	-6.64603	3.01104180730927e-11	5.09566654370631e-10	No-difference
chr8	23067102	23083774	ENSMUSG00000008892.14	-	5351	Vdac3	2628.48	-0.771833	0.11616	-6.64455	3.04149110765239e-11	5.14295334782013e-10	No-difference
chr2	40485258	42543636	ENSMUSG00000049252.18	-	23774	Lrp1b	2396.16	-0.948481	0.142771	-6.64337	3.06582338729261e-11	5.17982730615805e-10	No-difference
chr4	32983037	33022180	ENSMUSG00000028278.15	+	5173	Rragd	257.599	2.08981	0.314587	6.64301	3.07333211659053e-11	5.18823992126654e-10	SCNT.2C-high
chr7	141929648	141941775	ENSMUSG00000007891.17	-	2351	Ctsd	82.2277	2.64696	0.398534	6.64175	3.09973032161835e-11	5.22850070943372e-10	SCNT.2C-high
chr7	28670797	28681289	ENSMUSG00000053565.11	-	2698	Eif3k	859.547	1.19601	0.180164	6.63845	3.17005224862257e-11	5.34272322691023e-10	SCNT.2C-high
chr10	127502770	127536918	ENSMUSG00000040195.12	+	7822	Nemp1	444.768	1.22406	0.184393	6.63831	3.17295136077466e-11	5.34321883093999e-10	SCNT.2C-high
chr7	90125880	92098455	ENSMUSG00000052572.20	+	17870	Dlg2	312.999	-1.29197	0.194636	-6.63787	3.18248354802719e-11	5.35487449168053e-10	SCNT.2C-low
chr5	76331727	76357092	ENSMUSG00000029234.14	+	2588	Tmem165	88.8136	3.10822	0.468317	6.63699	3.20158670365719e-11	5.38260203923874e-10	SCNT.2C-high
chr17	35069367	35075348	ENSMUSG00000024369.17	+	2076	Nelfe	321.233	1.72618	0.260125	6.63596	3.22386727919083e-11	5.41562176605103e-10	SCNT.2C-high
chr19	8718777	8733433	ENSMUSG00000010110.18	+	5808	Stx5a	312.055	-1.4181	0.213734	-6.63487	3.24785926636339e-11	5.44700256846929e-10	SCNT.2C-low
chr10	20828446	20956328	ENSMUSG00000019986.18	+	7040	Ahi1	108.861	2.56487	0.38657	6.63495	3.24607407521064e-11	5.44700256846929e-10	SCNT.2C-high
chr17	87979758	88031141	ENSMUSG00000024151.14	+	5518	Msh2	311.786	1.77141	0.266993	6.63468	3.25206637131435e-11	5.44960239722456e-10	SCNT.2C-high
chr8	26068506	26087598	ENSMUSG00000037363.10	-	7238	Letm2	222.621	1.83784	0.277257	6.62867	3.38731330814318e-11	5.67160679700611e-10	SCNT.2C-high
chr18	9615524	9619478	ENSMUSG00000050996.8	-	1384	Cetn1	25.5129	-8.76567	1.32351	-6.62303	3.51908520974569e-11	5.88743529666345e-10	SCNT.2C-low
chr17	35946644	35954587	ENSMUSG00000073408.3	-	2611	Mucl3	65.1245	3.10841	0.469429	6.62168	3.55142349000572e-11	5.93669496361102e-10	SCNT.2C-high
chr3	145693625	145727475	ENSMUSG00000036863.13	+	5751	Syde2	162.836	2.22317	0.335773	6.62104	3.56670029550113e-11	5.95737701637001e-10	SCNT.2C-high
chrX	103000769	103024890	ENSMUSG00000056537.12	-	8917	Rlim	4674.11	-1.09066	0.164773	-6.6192	3.61151785689765e-11	6.0273265063326e-10	SCNT.2C-low
chr10	127851041	127865906	ENSMUSG00000025395.16	+	3864	Prim1	1203.79	1.2556	0.189792	6.61567	3.69864607276969e-11	6.16771785354301e-10	SCNT.2C-high
chr5	129097133	129101387	ENSMUSG00000029430.14	+	2646	Ran	4244.74	-0.848877	0.128353	-6.6136	3.75076674496321e-11	6.24955131648581e-10	No-difference
chr7	50820265	50826285	ENSMUSG00000108963.2	+	5084	Gm16478	402.008	-1.39252	0.21069	-6.60933	3.86059153213831e-11	6.42732085354618e-10	SCNT.2C-low
chr9	7848700	7873187	ENSMUSG00000032000.18	-	5009	Birc3	2224.17	-0.90255	0.13657	-6.60868	3.87753043475581e-11	6.45028602978723e-10	No-difference
chr6	39778738	39787922	ENSMUSG00000029918.10	-	1667	Mrps33	928.522	-0.973089	0.147345	-6.60416	3.99767072473704e-11	6.64475074838585e-10	No-difference
chr14	45680211	45684530	ENSMUSG00000115209.2	-	671	Gm34250	45.6336	4.67463	0.708031	6.6023	4.04823148738308e-11	6.72334218928862e-10	SCNT.2C-high
chr17	33548316	33577852	ENSMUSG00000003929.12	-	6790	Zfp81	461.707	1.42222	0.215448	6.60122	4.07796683676147e-11	6.76724739391704e-10	SCNT.2C-high
chr11	74661656	74719351	ENSMUSG00000010554.15	+	13817	Mettl16	263.917	2.38638	0.361597	6.59953	4.12449845092398e-11	6.83893191001632e-10	SCNT.2C-high
chrX	72117951	72126084	ENSMUSG00000079845.9	-	1535	Xlr4a	343.321	-1.45794	0.221025	-6.59625	4.21673865379792e-11	6.98622992956778e-10	SCNT.2C-low
chr6	120868891	120893814	ENSMUSG00000004446.13	-	3550	Bid	230.913	2.30321	0.349318	6.59346	4.29701060795559e-11	7.10774069191751e-10	SCNT.2C-high
chr5	110987845	111022011	ENSMUSG00000029521.8	+	3001	Chek2	582.627	1.09564	0.16617	6.59349	4.29609182018583e-11	7.10774069191751e-10	SCNT.2C-high
chr13	74317607	74356851	ENSMUSG00000034152.7	-	6001	Exoc3	98.1179	2.40698	0.365233	6.59027	4.39036236427268e-11	7.25630317917783e-10	SCNT.2C-high
chrX	99811328	99862016	ENSMUSG00000000881.13	+	5844	Dlg3	106.593	2.79531	0.424501	6.58494	4.55073671466247e-11	7.51531084979403e-10	SCNT.2C-high
chr18	61688345	61723132	ENSMUSG00000024576.15	+	10502	Csnk1a1	3608.45	-0.678938	0.103167	-6.58095	4.67438516822305e-11	7.71329961266476e-10	No-difference
chr19	13994947	13995735	ENSMUSG00000098074.2	-	789	Gm26993	31.3345	-8.10286	1.2314	-6.58022	4.69759662390373e-11	7.74537012483033e-10	SCNT.2C-low
chr3	16237376	16271201	ENSMUSG00000047213.15	+	5363	Ythdf3	5649.2	-0.734046	0.111585	-6.57835	4.75712904975012e-11	7.83722682244375e-10	No-difference
chr17	35335172	35341029	ENSMUSG00000024387.14	-	2067	Csnk2b	5717.65	-0.70845	0.107697	-6.57821	4.76152458516133e-11	7.83817261366325e-10	No-difference
chr4	12131551	12131975	ENSMUSG00000082676.2	-	425	Gm11843	479.456	-1.25855	0.191347	-6.57735	4.78917923261089e-11	7.87737411708756e-10	SCNT.2C-low
chr1	166028770	166066316	ENSMUSG00000040629.9	-	1733	Mael	926.222	-0.99189	0.150853	-6.5752	4.85865503048076e-11	7.98524626043196e-10	No-difference
chr13	36077455	36090342	ENSMUSG00000021418.16	-	6540	Rpp40	795.428	1.29305	0.19672	6.57306	4.92928074651208e-11	8.0948340585836e-10	SCNT.2C-high
chrX	52001143	52045820	ENSMUSG00000025626.17	+	6946	Phf6	3121.92	-0.709441	0.107946	-6.57219	4.95791456582461e-11	8.13534285277028e-10	No-difference
chr6	40448286	40461634	ENSMUSG00000029911.15	+	8360	Ssbp1	2072.81	0.921165	0.140185	6.57108	4.99528421340164e-11	8.19010987218872e-10	No-difference
chr18	57487813	57526028	ENSMUSG00000024594.10	+	11993	Prrc1	115.781	2.5801	0.392751	6.56931	5.05495161502864e-11	8.28131889583485e-10	SCNT.2C-high
chr5	64960731	64990244	ENSMUSG00000029178.16	+	11242	Klf3	156.601	-1.99914	0.304354	-6.56848	5.08331616307214e-11	8.32114108705289e-10	SCNT.2C-low
chr1	117553252	117555757	ENSMUSG00000101373.3	+	2506	Zfp813-ps	3200.8	-0.88144	0.134326	-6.56196	5.3106382115434e-11	8.68632379242159e-10	No-difference
chrX	36064828	36147875	ENSMUSG00000016308.14	+	2562	Ube2a	3000.75	-0.853983	0.130152	-6.56141	5.32996537639954e-11	8.71098962831322e-10	No-difference
chr5	57765911	57766409	ENSMUSG00000051116.7	+	499	Gm8121	275.149	-1.25685	0.191769	-6.55398	5.60247577078773e-11	9.14907488333018e-10	SCNT.2C-low
chr4	3549041	3574853	ENSMUSG00000028232.14	-	3462	Tmem68	713.105	1.15762	0.176645	6.55336	5.62558036403592e-11	9.17949712384573e-10	SCNT.2C-high
chr11	79823147	79853216	ENSMUSG00000035575.12	-	4517	Utp6	581.004	1.27323	0.194296	6.55307	5.63669809836234e-11	9.19032708231399e-10	SCNT.2C-high
chr7	41282627	41300954	ENSMUSG00000074165.11	+	4346	Zfp788	1230.44	1.02695	0.156797	6.54953	5.77174161796546e-11	9.40303354456628e-10	SCNT.2C-high
chr13	74059466	74085903	ENSMUSG00000021569.11	-	3472	Trip13	278.603	1.64575	0.251393	6.54653	5.88903106560826e-11	9.58650128465802e-10	SCNT.2C-high
chr6	95449990	95695781	ENSMUSG00000061838.8	-	4623	Suclg2	1459.54	-0.887651	0.1358	-6.53644	6.29993437568331e-11	1.0247260426617e-09	No-difference
chr4	133854717	133856100	ENSMUSG00000028843.9	-	821	Sh3bgrl3	886.463	-1.01359	0.155126	-6.53401	6.40331465493168e-11	1.04071621939226e-09	SCNT.2C-low
chrX	73356639	73363755	ENSMUSG00000001962.9	+	2288	Fam50a	288.041	1.57617	0.241316	6.53158	6.50787062292353e-11	1.05603587299671e-09	SCNT.2C-high
chr5	115281040	115296238	ENSMUSG00000048578.12	-	6007	Mlec	73.9705	2.5844	0.395675	6.53162	6.50629244356218e-11	1.05603587299671e-09	SCNT.2C-high
chr4	63552658	63557677	ENSMUSG00000086817.2	+	719	Gm11482	24.3437	-8.70616	1.33321	-6.53023	6.56673525271776e-11	1.06474550805134e-09	SCNT.2C-low
chr13	49356426	49369513	ENSMUSG00000037960.12	-	1477	Card19	64.7748	2.98483	0.457555	6.52343	6.871591731605e-11	1.11329556087638e-09	SCNT.2C-high
chr4	143933346	143939660	ENSMUSG00000046262.16	-	1885	Pramel29	9055.66	-0.659795	0.101144	-6.52331	6.87706500577883e-11	1.11330292291657e-09	No-difference
chr7	19645750	19646322	ENSMUSG00000089886.2	+	573	Gm16184	41.3236	-3.50093	0.537056	-6.51874	7.0898367689941e-11	1.1468426022779e-09	SCNT.2C-low
chr8	107620268	107649720	ENSMUSG00000041438.9	+	3451	Utp4	843.3	1.24285	0.190683	6.51788	7.13102224217764e-11	1.15259572268956e-09	SCNT.2C-high
chr14	63382599	63417027	ENSMUSG00000021273.12	-	4116	Fdft1	1987.3	-1.04559	0.160557	-6.51228	7.40177565002129e-11	1.19541590832745e-09	SCNT.2C-low
chr11	94751844	94752585	ENSMUSG00000043522.9	-	378	A430060F13Rik	400.383	-2.12689	0.326628	-6.51166	7.43231151894900e-11	1.19940315944267e-09	SCNT.2C-low
chr18	7347959	7626866	ENSMUSG00000057440.9	-	20164	Mpp7	111.675	2.01832	0.309987	6.51097	7.4665305054229e-11	1.20397804399944e-09	SCNT.2C-high
chr16	4298080	4359680	ENSMUSG00000022519.15	-	5325	Srl	197.727	1.73683	0.266893	6.50757	7.63763564065437e-11	1.23060129320865e-09	SCNT.2C-high
chr2	172391513	172400542	ENSMUSG00000028640.12	+	3679	Tfap2c	141.942	-1.93939	0.298028	-6.50742	7.64537917637703e-11	1.23088204306648e-09	SCNT.2C-low
chr12	105157302	105161871	ENSMUSG00000068940.8	+	1045	Tcl1b3	21260.6	-0.874728	0.134434	-6.50675	7.67949850070123e-11	1.23540544115987e-09	No-difference
chr5	122591576	122640288	ENSMUSG00000029467.16	-	6081	Atp2a2	2768.16	-0.744939	0.114535	-6.50403	7.81941355410824e-11	1.25594355057411e-09	No-difference
chr1	117590021	117606103	ENSMUSG00000099615.2	+	2420	Gm28362	354.199	-1.28585	0.197697	-6.50412	7.81486717750484e-11	1.25594355057411e-09	SCNT.2C-low
chr10	79974466	79981652	ENSMUSG00000003072.16	+	1928	Atp5f1d	72.6824	3.17014	0.487507	6.50277	7.88545378871751e-11	1.26555980172445e-09	SCNT.2C-high
chr14	47013024	47025868	ENSMUSG00000015759.12	-	1623	Cnih1	2157.85	-0.749744	0.115331	-6.50082	7.98809732410608e-11	1.28103099464222e-09	No-difference
chr6	39439312	39534801	ENSMUSG00000038456.10	-	7229	Dennd2a	158.852	1.91767	0.295133	6.49763	8.15927113035719e-11	1.30745945433403e-09	SCNT.2C-high
chr11	84020498	84292477	ENSMUSG00000020532.19	+	17074	Acaca	129.126	2.2581	0.347742	6.49361	8.38016384942498e-11	1.34180749973111e-09	SCNT.2C-high
chr2	120838884	120847385	ENSMUSG00000023572.17	+	3469	Ccndbp1	17487.1	-0.683383	0.105286	-6.49076	8.54051151500874e-11	1.36641522374683e-09	No-difference
chr9	106306653	106308767	ENSMUSG00000048758.15	+	1126	Rpl29	299.205	-1.30245	0.200765	-6.48743	8.73126566843471e-11	1.39584559723511e-09	SCNT.2C-low
chr3	95785815	95789563	ENSMUSG00000038550.11	-	2261	Ciart	381.464	1.39532	0.215112	6.48647	8.78702448705595e-11	1.40366557051405e-09	SCNT.2C-high
chr3	157426041	157432045	ENSMUSG00000106632.2	-	1689	Gm33466	3319.81	-1.01105	0.155884	-6.48593	8.81832592816628e-11	1.40756951838614e-09	SCNT.2C-low
chr5	98223162	98223777	ENSMUSG00000105441.2	-	616	Gm8041	36.6531	-4.29004	0.66155	-6.48483	8.88296775594337e-11	1.41678500499343e-09	SCNT.2C-low
chr5	95750437	95753167	ENSMUSG00000106690.2	+	1443	Gm6348	23.1171	-8.62451	1.33084	-6.48053	9.14027995787801e-11	1.45669216951077e-09	SCNT.2C-low
chr3	79363281	79475103	ENSMUSG00000061175.13	-	8698	Fnip2	195.11	1.57817	0.24359	6.47878	9.24646920994431e-11	1.47247150594074e-09	SCNT.2C-high
chr2	25447859	25452094	ENSMUSG00000015092.10	+	1317	Edf1	169.975	2.28108	0.352136	6.47785	9.30372271075397e-11	1.48043953855915e-09	SCNT.2C-high
chr8	71125898	71131402	ENSMUSG00000031848.16	+	1038	Lsm4	144.215	1.92307	0.296898	6.47721	9.34345057175259e-11	1.48560864090866e-09	SCNT.2C-high
chr15	98622247	98626079	ENSMUSG00000003355.8	-	2706	Fkbp11	76.1115	2.67784	0.413521	6.4757	9.43729180754592e-11	1.49770680714885e-09	SCNT.2C-high
chr5	92153933	92191742	ENSMUSG00000029403.15	-	6064	Cdkl2	723.664	1.11463	0.172121	6.47584	9.42830484314053e-11	1.49770680714885e-09	SCNT.2C-high
chr12	105125949	105132884	ENSMUSG00000066359.7	+	1040	Tcl1b1	48949.2	-0.788226	0.121722	-6.47563	9.44144557380654e-11	1.49770680714885e-09	No-difference
chr7	97020813	97041392	ENSMUSG00000035704.18	+	2784	Alg8	120.061	2.24378	0.346564	6.47435	9.52202410073292e-11	1.50932176452962e-09	SCNT.2C-high
chr5	66226398	66230238	ENSMUSG00000107304.3	-	3841	Gm43775	188.44	1.87472	0.289639	6.47263	9.63105299520493e-11	1.52542492652238e-09	SCNT.2C-high
chr9	96957014	96993210	ENSMUSG00000032449.14	-	9594	Slc25a36	1022.88	1.26115	0.194976	6.46822	9.91666541986857e-11	1.56945003415837e-09	SCNT.2C-high
chr4	146976153	146993984	ENSMUSG00000045699.6	-	1296	Gm21411	1025.64	-0.90394	0.139814	-6.46531	1.01089177204001e-10	1.59864310997014e-09	No-difference
chr12	87920850	87927453	ENSMUSG00000096276.10	+	3073	Gm2042	5036.8	-0.870053	0.134732	-6.45766	1.06332046091373e-10	1.68025932001552e-09	No-difference
chr17	49611507	49619988	ENSMUSG00000117221.2	-	3128	Gm17830	603.902	-0.968922	0.150092	-6.45553	1.07843436181605e-10	1.70283042303379e-09	No-difference
chr2	30850639	30857945	ENSMUSG00000026849.19	-	1995	Tor1a	4312.45	-0.743209	0.115153	-6.45411	1.08855841152016e-10	1.71617383387318e-09	No-difference
chr5	92507403	92513344	ENSMUSG00000060183.8	-	3794	Cxcl11	105.583	2.37479	0.367947	6.45415	1.08827080819316e-10	1.71617383387318e-09	SCNT.2C-high
chrX	6845891	6907858	ENSMUSG00000051592.15	-	4566	Ccnb3	98.0891	-2.27923	0.353196	-6.45318	1.09528179923727e-10	1.72544738741595e-09	SCNT.2C-low
chrX	73220865	73252106	ENSMUSG00000031397.12	+	2473	Tktl1	716.403	-1.76312	0.273279	-6.4517	1.10602353901076e-10	1.73978377764797e-09	SCNT.2C-low
chr18	80250010	80269070	ENSMUSG00000057130.13	+	4507	Txnl4a	869.988	0.955056	0.148032	6.45169	1.1060787119365e-10	1.73978377764797e-09	No-difference
chr9	55445956	55453464	ENSMUSG00000032318.13	+	2193	Isl2	140.927	-1.72595	0.267559	-6.45073	1.11315066794215e-10	1.74956577395872e-09	SCNT.2C-low
chr19	35677749	35743527	ENSMUSG00000118212.2	-	1149	Gm41836	29.2983	-8.00179	1.24081	-6.44883	1.12713332569699e-10	1.77018619015091e-09	SCNT.2C-low
chr2	144441817	144610678	ENSMUSG00000027430.13	+	2353	Dtd1	71.5698	2.6815	0.415836	6.44846	1.1299040231614e-10	1.77317990964525e-09	SCNT.2C-high
chr13	120676129	120677483	ENSMUSG00000094027.3	-	830	Gm21762	393.45	-1.50185	0.233002	-6.44564	1.15112048553696e-10	1.80371522374702e-09	SCNT.2C-low
chr19	61163124	61164747	ENSMUSG00000094649.2	-	1624	Mplkipl1	190.762	-2.2914	0.355493	-6.44569	1.15074021155152e-10	1.80371522374702e-09	SCNT.2C-low
chr8	123891994	123905504	ENSMUSG00000110537.2	+	3533	Gm4316	108.87	-2.60717	0.404762	-6.44125	1.18495138259952e-10	1.8553082296564e-09	SCNT.2C-low
chr3	107232737	107240989	ENSMUSG00000048109.11	-	7423	Rbm15	643.303	-1.2427	0.192946	-6.44067	1.1894857794142e-10	1.86098724802171e-09	SCNT.2C-low
chr1	130366764	130390481	ENSMUSG00000026399.13	-	4853	Cd55	2624.83	-0.882443	0.137039	-6.43937	1.19967155716118e-10	1.87549263025404e-09	No-difference
chr6	113615428	113671987	ENSMUSG00000060477.15	+	4412	Irak2	104.994	2.13866	0.332206	6.43777	1.21241266876666e-10	1.89396772650974e-09	SCNT.2C-high
chr1	3143476	3144545	ENSMUSG00000102693.2	+	1070	4933401J01Rik	24.1318	-8.69401	1.3516	-6.43237	1.2563012877278e-10	1.96103468132306e-09	SCNT.2C-low
chr5	69730451	69749683	ENSMUSG00000029209.16	-	6862	Gnpda2	1132.64	-0.978791	0.152259	-6.42848	1.28889957509923e-10	2.01038929162436e-09	No-difference
chr7	140461881	140478556	ENSMUSG00000025487.16	+	3377	Psmd13	123.525	2.23211	0.347246	6.42805	1.2925490033199e-10	2.01454959020475e-09	SCNT.2C-high
chr8	23277370	23295638	ENSMUSG00000031539.7	-	4525	Ap3m2	329.497	1.21137	0.188467	6.42746	1.29757122988479e-10	2.02084157146294e-09	SCNT.2C-high
chr10	30484137	30505628	ENSMUSG00000019791.13	-	5519	Hint3	68.414	2.88064	0.448444	6.42364	1.33055567606005e-10	2.07063941363185e-09	SCNT.2C-high
chr14	106129381	106134253	ENSMUSG00000022114.6	-	2087	Spry2	123.859	-1.93098	0.300683	-6.42198	1.34509089615448e-10	2.09167243146508e-09	SCNT.2C-low
chr8	29718626	29725132	ENSMUSG00000110180.2	-	682	Gm32567	202.003	-2.46716	0.384229	-6.42107	1.35318202049255e-10	2.10266033502445e-09	SCNT.2C-low
chr8	118402554	118403948	ENSMUSG00000110459.2	-	668	Gm31717	195.702	-1.4663	0.228457	-6.41826	1.37840316271715e-10	2.14022916506369e-09	SCNT.2C-low
chr3	51567781	51590098	ENSMUSG00000074604.10	+	3703	Mgst2	42.079	8.23857	1.28375	6.41759	1.38445718883096e-10	2.14800313162721e-09	SCNT.2C-high
chr2	125672224	125701059	ENSMUSG00000027206.14	-	3549	Cops2	2610.16	-0.852296	0.132833	-6.4163	1.39629014321865e-10	2.16472465060905e-09	No-difference
chr11	50267817	50277355	ENSMUSG00000007850.17	+	5842	Hnrnph1	1665.93	-0.865254	0.134969	-6.41078	1.44779565492067e-10	2.24288041375211e-09	No-difference
chr18	36799734	36803868	ENSMUSG00000006050.13	-	2279	Sra1	102.421	2.78776	0.434964	6.40917	1.46312619630643e-10	2.26491935188236e-09	SCNT.2C-high
chr1	139855978	139857346	ENSMUSG00000104496.2	-	1369	Gm5837	113.423	-1.9948	0.311255	-6.40891	1.46563943955748e-10	2.26709883444671e-09	SCNT.2C-low
chr11	52251687	52280224	ENSMUSG00000020402.12	+	2620	Vdac1	1122.74	0.93614	0.146086	6.40812	1.47320672141908e-10	2.27708689246622e-09	No-difference
chr9	20311218	20313156	ENSMUSG00000110761.2	-	1939	Gm29761	339.767	-1.5369	0.239855	-6.4076	1.47826662839342e-10	2.28318726016397e-09	SCNT.2C-low
chr17	29709727	29715086	ENSMUSG00000024014.9	+	3362	Pim1	352.401	-1.51129	0.235921	-6.40592	1.49467119448751e-10	2.30678712341109e-09	SCNT.2C-low
chrX	100522954	100523165	ENSMUSG00000083897.2	+	212	Gm14843	77.3436	3.17602	0.495813	6.40568	1.4969979668339e-10	2.30864099982933e-09	SCNT.2C-high
chr16	5013153	5021876	ENSMUSG00000023143.11	-	2370	Nagpa	52.6744	3.84759	0.601236	6.39947	1.55915503400777e-10	2.40269187847733e-09	SCNT.2C-high
chr14	47625236	47655864	ENSMUSG00000037544.15	-	6805	Dlgap5	540.811	1.04485	0.163286	6.3989	1.56496275583245e-10	2.40983116252848e-09	SCNT.2C-high
chr7	45379407	45434093	ENSMUSG00000003271.18	-	3950	Sult2b1	211.433	1.58124	0.24718	6.39711	1.58343277571002e-10	2.436443335528e-09	SCNT.2C-high
chr9	98169488	98302491	ENSMUSG00000032456.14	+	5004	Nmnat3	93.6679	2.55344	0.399172	6.39686	1.58609746545372e-10	2.43871402653082e-09	SCNT.2C-high
chr11	4570275	4580011	ENSMUSG00000056288.12	-	1562	Gm11961	44.1215	4.77684	0.747105	6.39381	1.6180689497629e-10	2.48600840663572e-09	SCNT.2C-high
chr11	69983470	69997013	ENSMUSG00000040963.16	+	1574	Asgr2	226.142	-1.38676	0.216904	-6.39346	1.62175019045767e-10	2.48979926320937e-09	SCNT.2C-low
chr7	50625295	50627902	ENSMUSG00000109172.2	-	2608	Gm21035	25.9553	-5.66968	0.887333	-6.38957	1.66352174057344e-10	2.55201902923724e-09	SCNT.2C-low
chr8	22682825	22710859	ENSMUSG00000031479.10	+	3706	Vps36	337.225	1.32703	0.207704	6.38907	1.66895973601765e-10	2.55844791819567e-09	SCNT.2C-high
chr4	132612074	132613937	ENSMUSG00000083816.4	+	1057	Gm13033	71.2514	2.65182	0.41534	6.3847	1.71736787041422e-10	2.6306894988847e-09	SCNT.2C-high
chr17	79256834	79328245	ENSMUSG00000024070.16	-	11017	Prkd3	225.05	1.39381	0.218388	6.38226	1.74496827204705e-10	2.67097344984754e-09	SCNT.2C-high
chr19	61042278	61129278	ENSMUSG00000074733.15	-	10615	Zfp950	791.709	1.20915	0.189515	6.38021	1.76843559572276e-10	2.70487565278668e-09	SCNT.2C-high
chr18	10617775	10642079	ENSMUSG00000002477.6	+	2052	Snrpd1	3516.84	-0.83829	0.131462	-6.37668	1.80969956698662e-10	2.76592755726249e-09	No-difference
chr5	143924727	143951695	ENSMUSG00000029617.11	-	4480	Ccz1	1486.9	-1.00923	0.158414	-6.37082	1.88016790789815e-10	2.87149098725979e-09	SCNT.2C-low
chr7	15567166	15573603	ENSMUSG00000041583.9	-	1344	Obox6	3422.99	-0.855875	0.134375	-6.3693	1.89889674187934e-10	2.89793683576542e-09	No-difference
chr1	119398035	119432524	ENSMUSG00000004451.15	-	4930	Ralb	45.791	5.48961	0.862083	6.36785	1.91699945490823e-10	2.92338853677493e-09	SCNT.2C-high
chr9	50674128	50686820	ENSMUSG00000037971.11	-	5293	Cfap68	187.584	1.74779	0.274487	6.36746	1.92183184696616e-10	2.92858046159903e-09	SCNT.2C-high
chr11	60570533	60570914	ENSMUSG00000095136.2	-	382	Gm12616	153.776	2.09271	0.328714	6.36636	1.93565299477863e-10	2.94745201008943e-09	SCNT.2C-high
chr16	38345499	38370620	ENSMUSG00000034064.15	-	4658	Poglut1	404.018	1.67718	0.263538	6.3641	1.96441671838983e-10	2.98903199635711e-09	SCNT.2C-high
chr7	81173264	81181254	ENSMUSG00000097277.9	+	3478	2900076A07Rik	55.5085	3.40038	0.534321	6.36392	1.96672608152279e-10	2.99000749073508e-09	SCNT.2C-high
chr2	33987409	34001456	ENSMUSG00000103413.2	-	653	Gm38389	33.7554	-4.66393	0.732882	-6.36382	1.96797333747373e-10	2.99000749073508e-09	SCNT.2C-low
chr19	31060237	31064469	ENSMUSG00000053536.8	+	4233	Cstf2t	2334.83	-1.03207	0.162197	-6.36308	1.97751798290021e-10	3.00228507381689e-09	SCNT.2C-low
chr9	64894265	64928975	ENSMUSG00000033629.7	-	2709	Hacd3	352.59	1.57063	0.24692	6.36087	2.00613739630011e-10	3.04348255440174e-09	SCNT.2C-high
chr3	58322136	58374204	ENSMUSG00000027806.10	+	11244	Tsc22d2	993.326	-0.930697	0.14632	-6.36071	2.00820855099598e-10	3.04437291866065e-09	No-difference
chr2	119346986	119378108	ENSMUSG00000048647.10	-	6042	Exd1	140.398	2.14401	0.337138	6.35944	2.02489367706999e-10	3.06739986782737e-09	SCNT.2C-high
chr11	97206542	97220746	ENSMUSG00000018882.13	+	2596	Mrpl45	1145.41	0.95342	0.149929	6.35916	2.02865529808527e-10	3.0708301711459e-09	No-difference
chr13	62627641	62719013	ENSMUSG00000074865.13	-	5764	Zfp934	423.45	1.33198	0.209643	6.35357	2.10379393401493e-10	3.1822210457655e-09	SCNT.2C-high
chr2	101508774	101532014	ENSMUSG00000027164.9	+	7883	Traf6	301.275	1.71095	0.269486	6.34895	2.16793251493836e-10	3.27682120957263e-09	SCNT.2C-high
chr6	126798684	126826099	ENSMUSG00000000399.11	-	2101	Ndufa9	923.83	0.984347	0.15506	6.34816	2.1790043831455e-10	3.29113099430761e-09	No-difference
chr3	102903024	102915775	ENSMUSG00000027854.13	+	10296	Sike1	345.715	1.55315	0.244674	6.34782	2.18382532690697e-10	3.29598537749734e-09	SCNT.2C-high
chr19	14425514	14575415	ENSMUSG00000024642.19	-	5685	Tle4	850.486	-1.09019	0.171749	-6.34758	2.18729649511804e-10	3.29879694201222e-09	SCNT.2C-low
chr16	31903234	31918558	ENSMUSG00000023791.19	-	2398	Pigx	753.394	1.24738	0.196602	6.34469	2.22874978572817e-10	3.35884547061503e-09	SCNT.2C-high
chr9	44203737	44216968	ENSMUSG00000032119.6	-	8303	Hinfp	229.596	1.73487	0.273632	6.34016	2.2952093845619e-10	3.45646400049552e-09	SCNT.2C-high
chr10	62640349	62744775	ENSMUSG00000047146.18	-	15457	Tet1	469.646	1.40149	0.221106	6.33855	2.31944706402788e-10	3.49040196113543e-09	SCNT.2C-high
chr1	84970411	85248287	ENSMUSG00000052477.16	-	3827	Sp140l2	1238.73	-1.15661	0.182491	-6.33791	2.3290195085965e-10	3.50223747366737e-09	SCNT.2C-low
chr5	112424557	112463227	ENSMUSG00000029344.16	+	2793	Tpst2	63.5587	2.95842	0.46699	6.33508	2.3722223962036e-10	3.56198049550015e-09	SCNT.2C-high
chr4	147696394	147726970	ENSMUSG00000066000.13	-	4111	Zfp979	11324.1	-0.688048	0.108609	-6.33509	2.3720977919762e-10	3.56198049550015e-09	No-difference
chr18	73706115	73725646	ENSMUSG00000037253.9	+	3738	Mex3c	1364.43	-1.0182	0.1608	-6.33212	2.41821981191376e-10	3.62839111647134e-09	SCNT.2C-low
chr11	9068103	9086170	ENSMUSG00000020407.14	+	1961	Upp1	177.853	-2.30141	0.363701	-6.32775	2.48759931482759e-10	3.72976239374479e-09	SCNT.2C-low
chr3	95230836	95264513	ENSMUSG00000015697.15	-	6853	Setdb1	409.544	-1.1252	0.177946	-6.32323	2.56146153584801e-10	3.83770179414014e-09	SCNT.2C-low
chr12	87267814	87285506	ENSMUSG00000072919.5	-	1709	Noxred1	63.6179	3.69915	0.585079	6.32247	2.57410386220124e-10	3.85382805238027e-09	SCNT.2C-high
chr8	85835182	85849724	ENSMUSG00000074194.5	-	2946	Zfp791	828.318	-1.56968	0.248279	-6.32224	2.57806531047691e-10	3.85694366033493e-09	SCNT.2C-low
chr3	41475682	41482909	ENSMUSG00000106223.2	-	874	2400006E01Rik	61.4	6.96264	1.10153	6.32089	2.60063363154081e-10	3.88787145893101e-09	SCNT.2C-high
chr4	135870808	135873066	ENSMUSG00000007872.4	+	1791	Id3	67.1942	3.17379	0.50266	6.31398	2.71949263120972e-10	4.06260111862655e-09	SCNT.2C-high
chr12	113109936	113117499	ENSMUSG00000006360.12	+	2280	Crip1	49.6149	3.67292	0.582078	6.31001	2.79012340287431e-10	4.16508159507679e-09	SCNT.2C-high
chr18	59195320	59210034	ENSMUSG00000050875.12	+	5347	Minar2	98.079	2.78983	0.442418	6.30586	2.86594432599038e-10	4.27515520511918e-09	SCNT.2C-high
chr8	70213976	70243828	ENSMUSG00000043090.19	-	5601	Zfp866	81.7415	2.89094	0.458585	6.30404	2.89981591671091e-10	4.32253810084719e-09	SCNT.2C-high
chr10	95316667	95337802	ENSMUSG00000062981.6	-	3682	Mrpl42	1216.69	1.09516	0.173845	6.29963	2.98350663522756e-10	4.44405988345334e-09	SCNT.2C-high
chr8	14140440	14143225	ENSMUSG00000074461.4	+	2786	Gm10699	123.268	-2.41635	0.383663	-6.2981	3.01320242942236e-10	4.48503592379405e-09	SCNT.2C-low
chr2	20041907	20042705	ENSMUSG00000082164.2	-	799	Gm13360	106.377	-2.62324	0.416552	-6.29752	3.02443835925708e-10	4.49849566256142e-09	SCNT.2C-low
chr5	124708276	124717194	ENSMUSG00000029388.15	-	2581	Eif2b1	5418.71	-0.658344	0.10458	-6.2951	3.07197012681875e-10	4.56588255588256e-09	No-difference
chr2	71219302	71271966	ENSMUSG00000027018.12	+	2886	Hat1	1075.84	0.978633	0.155506	6.2932	3.10992733902482e-10	4.61895145914106e-09	No-difference
chr19	9876988	9880035	ENSMUSG00000118100.3	+	2201	Gm50340	800.144	0.8829	0.140313	6.29236	3.12683445519244e-10	4.64070199062607e-09	No-difference
chr7	28416229	28437569	ENSMUSG00000030598.16	+	2497	Fbxo17	277.257	1.82867	0.290664	6.29136	3.14689420758635e-10	4.66709668053532e-09	SCNT.2C-high
chr10	80008778	80010980	ENSMUSG00000035595.7	+	678	Fam174c	92.0611	2.16597	0.344364	6.28976	3.17959429469992e-10	4.71218631348194e-09	SCNT.2C-high
chr1	47788438	47788558	ENSMUSG00002075213.1	-	121	Gm54870	32.9895	-3.92587	0.624326	-6.28818	3.2120311300886e-10	4.75682097539692e-09	SCNT.2C-low
chr17	70232322	70232826	ENSMUSG00000117078.2	-	505	Gm4561	59.9193	-3.77165	0.599849	-6.28766	3.22285903744237e-10	4.76941282229296e-09	SCNT.2C-low
chr14	47069582	47091650	ENSMUSG00000055128.16	+	3796	Cgrrf1	78.5488	2.45647	0.39072	6.28703	3.2360326112941e-10	4.7854552912944e-09	SCNT.2C-high
chr12	44268528	44270156	ENSMUSG00000112795.2	+	1629	Gm2027	192.475	-2.37969	0.37856	-6.28617	3.25398964717369e-10	4.80854334677086e-09	SCNT.2C-low
chr1	190778023	190795129	ENSMUSG00000026632.18	-	2786	Tatdn3	144.522	1.69773	0.270259	6.28184	3.34584557023585e-10	4.94072271354266e-09	SCNT.2C-high
chr19	8857378	8858287	ENSMUSG00000071654.7	-	821	Uqcc3	87.6375	2.52033	0.401285	6.28066	3.37142317606548e-10	4.974910846351e-09	SCNT.2C-high
chr2	24482914	24484525	ENSMUSG00000084241.2	-	1612	Gm13416	33.747	-3.7728	0.600797	-6.27966	3.39317099506559e-10	5.00340260818047e-09	SCNT.2C-low
chr5	134266688	134343614	ENSMUSG00000060261.17	-	10199	Gtf2i	317.204	1.25998	0.200685	6.2784	3.42074583218841e-10	5.04043949454141e-09	SCNT.2C-high
chr13	120633969	120635424	ENSMUSG00000095653.4	+	894	Gm21818	1891.27	-2.68759	0.428145	-6.27728	3.44550334924038e-10	5.07327488846155e-09	SCNT.2C-low
chr15	81732473	81742997	ENSMUSG00000048546.9	-	6664	Tob2	637.378	-1.00685	0.16045	-6.27515	3.49295339267127e-10	5.13945244168439e-09	SCNT.2C-low
chr1	170532243	170695340	ENSMUSG00000026663.7	-	9231	Atf6	176.915	1.69917	0.27095	6.27118	3.58317181230834e-10	5.26841842596819e-09	SCNT.2C-high
chr9	114517858	114553370	ENSMUSG00000032435.10	+	3871	Dync1li1	376.854	1.19554	0.190761	6.26719	3.67616124710897e-10	5.40127101285473e-09	SCNT.2C-high
chr7	16186704	16189419	ENSMUSG00000019158.10	+	883	Tmem160	80.2648	2.81778	0.449912	6.26295	3.77764222677743e-10	5.54640083847042e-09	SCNT.2C-high
chr2	144398149	144432669	ENSMUSG00000027429.17	+	6302	Sec23b	580.795	1.07496	0.171649	6.26253	3.78779355251388e-10	5.55335479311024e-09	SCNT.2C-high
chr10	108167982	108250101	ENSMUSG00000035873.9	+	1745	Pawr	154.722	1.67894	0.26809	6.2626	3.78622907514936e-10	5.55335479311024e-09	SCNT.2C-high
chr3	10077608	10081667	ENSMUSG00000027533.11	+	3567	Fabp5	1055.55	-0.897046	0.143302	-6.25984	3.8536319503611e-10	5.64584606670403e-09	No-difference
chrX	37622151	37665073	ENSMUSG00000031095.16	-	3873	Cul4b	6674.08	-0.698527	0.11162	-6.25809	3.89718942483e-10	5.70558545986353e-09	No-difference
chr5	130058131	130089630	ENSMUSG00000025532.14	+	1585	Crcp	571.288	1.32525	0.211786	6.2575	3.91198612033111e-10	5.72316314651293e-09	SCNT.2C-high
chr11	60822859	60843637	ENSMUSG00000018932.10	+	3314	Map2k3	186.872	1.61346	0.257903	6.25607	3.94806464269539e-10	5.77182850223272e-09	SCNT.2C-high
chr11	98093885	98169330	ENSMUSG00000003119.15	+	11730	Cdk12	1377.7	-0.767953	0.122942	-6.24648	4.19815143804753e-10	6.13306867135277e-09	No-difference
chr3	116306719	116343630	ENSMUSG00000000340.11	+	3348	Dbt	438.086	1.28249	0.205327	6.24611	4.20801046757884e-10	6.14309627761634e-09	SCNT.2C-high
chr13	93177221	93281232	ENSMUSG00000047419.6	-	11850	Cmya5	2133.98	-0.784887	0.12569	-6.24462	4.2482869412943e-10	6.19748317588104e-09	No-difference
chr14	34336249	34342710	ENSMUSG00000120050.1	-	2123	Gm52113	35.9792	8.01169	1.28348	6.24216	4.31582792762013e-10	6.29153849491233e-09	SCNT.2C-high
chr1	33800626	33853676	ENSMUSG00000042197.14	-	15839	Zfp451	1197.46	-0.838932	0.134411	-6.24155	4.33263332818367e-10	6.31155129221415e-09	No-difference
chr5	151609276	151617391	ENSMUSG00000107241.2	+	603	Gm43129	99.1236	-3.00237	0.481267	-6.23847	4.41878140430468e-10	6.43247873553536e-09	SCNT.2C-low
chr10	72490677	72510796	ENSMUSG00000019923.15	+	4434	Zwint	2112.24	-0.762557	0.122289	-6.2357	4.49771080887362e-10	6.54273378729126e-09	No-difference
chr19	38825023	38908367	ENSMUSG00000048720.9	+	4209	Tbc1d12	777.632	1.09688	0.176052	6.23039	4.65262601878728e-10	6.76328931760071e-09	SCNT.2C-high
chr4	107171560	107217020	ENSMUSG00000057375.14	+	6783	Yipf1	343.442	1.76503	0.283487	6.22615	4.78044223530304e-10	6.944167895772e-09	SCNT.2C-high
chr5	126929821	126962380	ENSMUSG00000106644.2	+	217	Gm40331	83.0418	-2.14879	0.345236	-6.22412	4.84252394419958e-10	7.02937074447824e-09	SCNT.2C-low
chr12	80509869	80547001	ENSMUSG00000032705.10	+	8337	Exd2	391.082	1.18846	0.190956	6.22377	4.85355070361594e-10	7.04039451781235e-09	SCNT.2C-high
chr2	104830001	104847425	ENSMUSG00000027170.13	-	2590	Eif3m	574.431	1.39471	0.224117	6.22313	4.87324933611162e-10	7.06397294226045e-09	SCNT.2C-high
chr3	40904263	40994669	ENSMUSG00000025762.17	+	7701	Larp1b	1338.16	-1.00557	0.161617	-6.22191	4.91126000975625e-10	7.114043365827e-09	SCNT.2C-low
chr11	101556367	101558658	ENSMUSG00000034936.3	+	1382	Arl4d	182.616	-1.63188	0.262445	-6.21801	5.03495324980629e-10	7.28806817973019e-09	SCNT.2C-low
chr1	161796755	161801004	ENSMUSG00000026698.9	+	4250	Pigc	311.038	-1.19198	0.191734	-6.21684	5.07277308585468e-10	7.33763390436992e-09	SCNT.2C-low
chr16	96001650	96030135	ENSMUSG00000040666.21	+	1570	Sh3bgr	42.1343	4.21814	0.678888	6.21331	5.18807855094054e-10	7.49913172363223e-09	SCNT.2C-high
chr4	122910390	122948742	ENSMUSG00000028653.17	+	2087	Trit1	142.815	1.74458	0.280788	6.21318	5.19226993561566e-10	7.49990483446569e-09	SCNT.2C-high
chr17	8501736	8516493	ENSMUSG00000023861.19	+	2082	Mpc1	1786.6	-0.696509	0.112127	-6.21178	5.23871024792414e-10	7.5616598096532e-09	No-difference
chr10	95566045	95575218	ENSMUSG00000112188.2	+	908	Gm47708	66.6103	2.75442	0.443479	6.21094	5.26681369627336e-10	7.59687874291582e-09	SCNT.2C-high
chr8	81491063	81607148	ENSMUSG00000031714.11	-	5292	Gab1	137.459	2.16164	0.348088	6.21003	5.29734562915934e-10	7.63554857341443e-09	SCNT.2C-high
chr15	37233280	37363813	ENSMUSG00000022286.17	+	8613	Grhl2	285.222	1.41181	0.227364	6.20948	5.31612655524918e-10	7.65723818642668e-09	SCNT.2C-high
chr2	131164008	131164286	ENSMUSG00000082044.2	-	279	Snrpert	346.895	-1.20621	0.19429	-6.20832	5.35530571019975e-10	7.70825792434436e-09	SCNT.2C-low
chr6	113023186	113045234	ENSMUSG00000030264.15	+	6554	Thumpd3	217.513	2.33127	0.375555	6.20754	5.38217900424443e-10	7.74150585947108e-09	SCNT.2C-high
chr6	134012663	134247121	ENSMUSG00000030199.17	+	5983	Etv6	126.179	2.309	0.372004	6.20691	5.40375250297122e-10	7.76708952967363e-09	SCNT.2C-high
chr4	123628352	123644138	ENSMUSG00000023075.10	-	3450	Akirin1	465.626	-1.30277	0.210011	-6.20337	5.52655714621916e-10	7.93804016989505e-09	SCNT.2C-low
chr13	113063988	113105966	ENSMUSG00000042426.7	+	6011	Dhx29	635.593	0.959262	0.154762	6.1983	5.70774053083494e-10	8.19254485849933e-09	No-difference
chr8	94941192	95043855	ENSMUSG00000032939.15	+	4257	Nup93	308.158	1.41977	0.229084	6.19763	5.73209320589706e-10	8.22174571651431e-09	SCNT.2C-high
chr14	7457704	7666348	ENSMUSG00000042567.21	-	11849	Nek10	112.668	-2.78067	0.448808	-6.19567	5.80380504727475e-10	8.31878723442715e-09	SCNT.2C-low
chr11	60244155	60285167	ENSMUSG00000056598.18	+	4517	Drc3	82.7676	2.56069	0.41334	6.19511	5.82439540617425e-10	8.33664858171947e-09	SCNT.2C-high
chrX	55362968	55366024	ENSMUSG00000085114.2	+	1071	1600025M17Rik	263.466	-2.06128	0.332726	-6.19513	5.82367442209152e-10	8.33664858171947e-09	SCNT.2C-low
chr4	140688514	140706504	ENSMUSG00000009863.15	+	2239	Sdhb	355.384	1.26032	0.203594	6.19037	6.00227076814584e-10	8.58525632673914e-09	SCNT.2C-high
chr15	57775595	57833463	ENSMUSG00000022364.15	+	6366	Tbc1d31	83.0431	2.78699	0.450339	6.18865	6.06829568683434e-10	8.67364549356509e-09	SCNT.2C-high
chr18	80063394	80063646	ENSMUSG00000117949.2	+	253	Gm50180	351.337	-1.49269	0.241237	-6.18765	6.10694017535612e-10	8.72280292038505e-09	SCNT.2C-low
chr9	50405825	50416782	ENSMUSG00000032068.15	+	1947	Plet1	40.9246	4.49711	0.727326	6.18307	6.28650389151002e-10	8.97303279880042e-09	SCNT.2C-high
chr9	114585904	114610924	ENSMUSG00000032436.18	-	3455	Cmtm7	44.749	5.04512	0.816032	6.1825	6.30930928203158e-10	8.99306759442319e-09	SCNT.2C-high
chrX	77493219	77627502	ENSMUSG00000047996.17	-	11614	Prrg1	1292.05	-0.844429	0.136582	-6.18255	6.30725832986777e-10	8.99306759442319e-09	No-difference
chr13	111882962	111945527	ENSMUSG00000021754.18	-	7447	Map3k1	112.148	2.20416	0.356582	6.18137	6.35478649913537e-10	9.0390447908298e-09	SCNT.2C-high
chr5	140326054	140375017	ENSMUSG00000029560.13	-	3238	Snx8	47.1573	3.40104	0.550205	6.18139	6.35379369923647e-10	9.0390447908298e-09	SCNT.2C-high
chr16	16931262	16943031	ENSMUSG00000049916.13	-	2277	2610318N02Rik	591.866	1.21225	0.19611	6.1815	6.34959150504647e-10	9.0390447908298e-09	SCNT.2C-high
chr15	38713727	38728760	ENSMUSG00000115620.2	-	2766	Gm45924	35.3936	7.99222	1.29328	6.1798	6.4182158656195e-10	9.1229400983868e-09	SCNT.2C-high
chr3	108164242	108187290	ENSMUSG00000068749.10	+	1321	Psma5	727.815	1.00017	0.161858	6.17934	6.4370454477289e-10	9.14336836415287e-09	SCNT.2C-high
chr1	117626585	117656155	ENSMUSG00000100265.3	+	1514	Gm28363	431.391	-1.01344	0.164069	-6.17689	6.53754429847431e-10	9.27969350214579e-09	SCNT.2C-low
chr4	43027690	43031710	ENSMUSG00000028455.16	-	3022	Stoml2	357.016	-1.25098	0.202552	-6.17611	6.57017374332678e-10	9.31955972678946e-09	SCNT.2C-low
chr19	46678345	46691821	ENSMUSG00000062376.8	+	2176	Borcs7	105.939	2.017	0.326589	6.17595	6.57653497782916e-10	9.32213606981713e-09	SCNT.2C-high
chr4	34803113	34882960	ENSMUSG00000039967.15	-	9986	Zfp292	158.862	2.49421	0.40438	6.16797	6.91731412544224e-10	9.79841367589404e-09	SCNT.2C-high
chr10	100138736	100143056	ENSMUSG00000112069.3	-	716	Gm9476	38.9708	-3.80226	0.616538	-6.16712	6.95457419626363e-10	9.84439415731975e-09	SCNT.2C-low
chr1	82702611	82730115	ENSMUSG00000026150.15	+	9757	Mff	4825.75	-0.778087	0.126172	-6.1669	6.96421703317636e-10	9.85124521155037e-09	No-difference
chr1	131455641	131467610	ENSMUSG00000055184.5	+	2191	Fam72a	996.35	-0.988318	0.160279	-6.16622	6.99437389142455e-10	9.88708496809159e-09	No-difference
chr13	100085038	100152147	ENSMUSG00000021646.10	-	2802	Mccc2	127.067	1.7849	0.289469	6.1661	6.99952218020861e-10	9.88754817067898e-09	SCNT.2C-high
chr6	72585415	72593983	ENSMUSG00000056429.5	-	5013	Tgoln1	996.813	1.04836	0.17004	6.16535	7.03280403103314e-10	9.92772494704203e-09	SCNT.2C-high
chr7	141428550	141472244	ENSMUSG00000025139.15	-	5059	Tollip	317.794	1.43271	0.232397	6.16493	7.05135880449829e-10	9.94707155701956e-09	SCNT.2C-high
chr4	143423070	143429281	ENSMUSG00000070617.3	-	1807	Pramel23	630.234	-1.24385	0.201867	-6.16171	7.19642394325268e-10	1.01447320618595e-08	SCNT.2C-low
chr2	45623469	45643323	ENSMUSG00000086710.2	+	979	Gm13465	1932.32	-0.744959	0.120945	-6.1595	7.29763035631894e-10	1.02803362801139e-08	No-difference
chr5	94582216	94584784	ENSMUSG00000107315.2	-	1218	BC080696	20.9895	-8.48701	1.37799	-6.15897	7.32213159837384e-10	1.03077722178618e-08	SCNT.2C-low
chr11	116728258	116734275	ENSMUSG00000056962.12	-	4698	Jmjd6	845.142	-1.01508	0.164902	-6.15568	7.47576734442692e-10	1.05168356654006e-08	SCNT.2C-low
chr5	138170264	138178691	ENSMUSG00000019518.12	+	5361	Ap4m1	132.675	2.12262	0.345275	6.14762	7.86547577150801e-10	1.10564348633746e-08	SCNT.2C-high
chr4	150321178	150333336	ENSMUSG00000063524.14	+	5379	Eno1	552.956	1.21042	0.196895	6.14753	7.87011598680068e-10	1.10564348633746e-08	SCNT.2C-high
chr1	91072811	91098517	ENSMUSG00000070732.3	+	6518	Rbm44	475.552	-1.25159	0.203673	-6.14509	7.99199984507354e-10	1.12199800699728e-08	SCNT.2C-low
chr3	10269148	10273636	ENSMUSG00000062515.4	-	4489	Fabp4	175.51	1.81698	0.295719	6.14427	8.03331144278944e-10	1.12702634065016e-08	SCNT.2C-high
chr10	100133577	100134514	ENSMUSG00000112245.3	-	726	Gm8689	19.8666	-8.4177	1.37051	-6.14202	8.14789694113758e-10	1.14232067094787e-08	SCNT.2C-low
chr4	101276474	101324192	ENSMUSG00000028527.19	+	4646	Ak4	346.118	-1.49418	0.243285	-6.14171	8.16395268908231e-10	1.14378984703393e-08	SCNT.2C-low
chr2	130292198	130398044	ENSMUSG00000027303.19	+	10848	Ptpra	316.769	1.37058	0.223194	6.14074	8.21375548507801e-10	1.14998183450126e-08	SCNT.2C-high
chr15	7902536	8128693	ENSMUSG00000039828.8	-	3738	Wdr70	1319.46	0.768823	0.125287	6.13651	8.43539242081735e-10	1.18020691639417e-08	No-difference
chr10	7643711	7668588	ENSMUSG00000040006.14	-	2996	Ginm1	395.197	1.37312	0.223829	6.13467	8.53379294153804e-10	1.19316037507762e-08	SCNT.2C-high
chr10	111172985	111183046	ENSMUSG00000112246.2	+	1153	Gm40761	43.698	5.86886	0.95687	6.13339	8.60233364417802e-10	1.20192415106087e-08	SCNT.2C-high
chr5	94770074	94774605	ENSMUSG00000094195.4	+	1526	Pramel44	18.7583	-8.32724	1.35794	-6.13228	8.66304287472845e-10	1.20958252146736e-08	SCNT.2C-low
chr13	14782769	14787750	ENSMUSG00000015672.5	-	4982	Mrpl32	866.378	-0.804705	0.131233	-6.13187	8.68542077415155e-10	1.21188207822192e-08	No-difference
chr2	103634797	103640967	ENSMUSG00000086687.2	-	541	4930547E08Rik	95.6998	2.35277	0.383869	6.12909	8.83830922307893e-10	1.23237634585025e-08	SCNT.2C-high
chr16	10619245	10619577	ENSMUSG00000071671.6	+	333	Gm10343	443.775	-1.60354	0.261674	-6.128	8.89883037186886e-10	1.23997221302583e-08	SCNT.2C-low
chr4	107224981	107273543	ENSMUSG00000028614.15	+	4924	Ndc1	271.919	1.32414	0.216158	6.12579	9.02355329255979e-10	1.25649763464829e-08	SCNT.2C-high
chr9	40712280	40721383	ENSMUSG00000015656.18	+	4301	Hspa8	2028.09	-0.923755	0.150805	-6.1255	9.04020221806461e-10	1.25710906911677e-08	No-difference
chr13	18106971	18113019	ENSMUSG00000113100.2	+	3661	Gm48754	202.33	-1.63418	0.266778	-6.1256	9.03418310446178e-10	1.25710906911677e-08	SCNT.2C-low
chr10	127132090	127147655	ENSMUSG00000040354.15	-	3423	Mars1	55.2904	3.16385	0.516534	6.12515	9.05995706066573e-10	1.25900256958885e-08	SCNT.2C-high
chr4	107148662	107164366	ENSMUSG00000034785.16	-	1970	Dio1	54.7466	7.65706	1.25081	6.12169	9.25899821745316e-10	1.28579087635871e-08	SCNT.2C-high
chr7	34044071	34092740	ENSMUSG00000066568.13	-	6136	Lsm14a	7071.84	-0.627332	0.102496	-6.12058	9.32372505187679e-10	1.29390341366066e-08	No-difference
chr12	24093203	24147247	ENSMUSG00000073158.5	-	2245	9030624G23Rik	58.5222	-3.02346	0.494138	-6.11866	9.43647886519007e-10	1.30866543613194e-08	SCNT.2C-low
chr1	63215984	63219645	ENSMUSG00000025967.17	+	2532	Eef1b2	705.675	-0.982398	0.160625	-6.11609	9.59009301023226e-10	1.32907025495185e-08	No-difference
chr3	151799170	151871867	ENSMUSG00000039131.16	-	3839	Gipc2	1904.94	-0.795548	0.130102	-6.11479	9.6683109784437e-10	1.33900558054597e-08	No-difference
chr9	111057296	111100859	ENSMUSG00000032498.10	-	5300	Mlh1	69.2314	3.08767	0.505139	6.11251	9.80731317971295e-10	1.35734008521655e-08	SCNT.2C-high
chr4	118299612	118314710	ENSMUSG00000006389.14	-	3155	Mpl	77.6282	2.43785	0.398925	6.11105	9.8978866866117e-10	1.36895181273832e-08	SCNT.2C-high
chr7	34975961	35017865	ENSMUSG00000063808.15	-	3791	Gpatch1	81.5996	2.42404	0.396877	6.1078	1.01011594782581e-09	1.39612454217353e-08	SCNT.2C-high
chr12	80680796	80691115	ENSMUSG00000021131.15	-	2618	Erh	6969.87	-0.769547	0.126048	-6.10519	1.0267745636829e-09	1.41819347311112e-08	No-difference
chr11	94299217	94365024	ENSMUSG00000020866.18	-	10137	Cacna1g	46.6358	3.50199	0.573833	6.10281	1.04221702763778e-09	1.4385540682287e-08	SCNT.2C-high
chr8	95584078	95600163	ENSMUSG00000031783.11	+	5256	Polr2c	11416.9	-0.757521	0.124176	-6.10038	1.0581775945192e-09	1.45960192610513e-08	No-difference
chr16	87173539	87229500	ENSMUSG00000052299.10	-	7844	Ltn1	576.991	1.04251	0.170963	6.09787	1.0748893765785e-09	1.48165698944903e-08	SCNT.2C-high
chr5	147013860	147048407	ENSMUSG00000029642.12	+	3043	Polr1d	1482.13	-0.898544	0.147371	-6.09715	1.07973788756114e-09	1.48734075297291e-08	No-difference
chr4	57943373	57956411	ENSMUSG00000028367.6	-	1051	Txn1	407.978	1.40761	0.230883	6.09666	1.08309087489185e-09	1.49095818355078e-08	SCNT.2C-high
chr2	130509530	130523534	ENSMUSG00000074797.12	+	1963	Itpa	224.009	1.42594	0.234019	6.09325	1.10638883105487e-09	1.52200813640285e-08	SCNT.2C-high
chr5	9016033	9047324	ENSMUSG00000003623.5	-	5456	Crot	380.852	-1.44056	0.236438	-6.09276	1.10981626539105e-09	1.52569982703993e-08	SCNT.2C-low
chr4	116542741	116558019	ENSMUSG00000028691.13	+	3043	Prdx1	22053.4	-0.725632	0.119168	-6.08917	1.1349815271478e-09	1.5592502413482e-08	No-difference
chr10	129736439	129741736	ENSMUSG00000061961.4	-	2881	Or6c217	644.001	-4.53194	0.744709	-6.08553	1.16110128130133e-09	1.59406615667816e-08	SCNT.2C-low
chr6	125168764	125173232	ENSMUSG00000030335.7	+	4043	Mrpl51	1140.61	0.930802	0.152994	6.08392	1.17280600236053e-09	1.60905845581383e-08	No-difference
chr3	95566099	95570487	ENSMUSG00000038612.17	+	3418	Mcl1	855.13	-0.939458	0.154425	-6.08361	1.17508024452986e-09	1.61110099569198e-08	No-difference
chr12	4132583	4160606	ENSMUSG00000020657.17	+	5088	Dnajc27	61.656	3.04269	0.500656	6.07742	1.22134105075941e-09	1.67340856994831e-08	SCNT.2C-high
chr2	11782687	11795140	ENSMUSG00000047909.12	+	5926	Ankrd16	60.6724	2.63989	0.434389	6.07724	1.2226535136519e-09	1.67408853261109e-08	SCNT.2C-high
chr9	50507657	50515112	ENSMUSG00000000171.6	-	1231	Sdhd	166.943	1.76475	0.290452	6.07587	1.23317963264994e-09	1.68737474618298e-08	SCNT.2C-high
chr3	95466988	95494982	ENSMUSG00000028109.15	+	1729	Hormad1	1359	-1.20126	0.197717	-6.07566	1.23477582610278e-09	1.68843246461294e-08	SCNT.2C-low
chr17	70276068	71128408	ENSMUSG00000003279.18	+	17890	Dlgap1	203.718	1.81563	0.298929	6.07377	1.24942824539845e-09	1.70732996278265e-08	SCNT.2C-high
chrX	92226833	92227552	ENSMUSG00000096153.2	+	577	BC061195	70.7582	-2.83122	0.466326	-6.07133	1.26851552968947e-09	1.73225845735425e-08	SCNT.2C-low
chr13	52989155	53083717	ENSMUSG00000021460.18	-	9580	Auh	1460.66	-0.742696	0.122398	-6.0679	1.29595811648667e-09	1.76855601645097e-08	No-difference
chr18	67338437	67340960	ENSMUSG00000109901.3	+	2524	Chmp1b	383.606	-1.4607	0.240815	-6.06567	1.31407841583401e-09	1.79209191404065e-08	SCNT.2C-low
chr9	21073005	21124544	ENSMUSG00000032177.19	+	8058	Pde4a	61.2633	3.01418	0.497259	6.06158	1.34787011885125e-09	1.83695441912013e-08	SCNT.2C-high
chr2	112209556	112244585	ENSMUSG00000027132.4	+	4051	Katnbl1	7440.01	-0.624782	0.103084	-6.06088	1.35376467239291e-09	1.84376276198214e-08	No-difference
chr5	136982129	136995088	ENSMUSG00000019054.14	+	1714	Fis1	642.172	0.902683	0.149028	6.05715	1.38554262499349e-09	1.88579062914675e-08	No-difference
chr6	47430332	47503073	ENSMUSG00000029686.16	+	4040	Cul1	26823	-0.682535	0.112688	-6.05685	1.38816248177045e-09	1.88810349228075e-08	No-difference
chr2	130405662	130410615	ENSMUSG00000037740.9	+	4358	Mrps26	516.15	1.06601	0.176005	6.0567	1.38941872995969e-09	1.88855981247205e-08	SCNT.2C-high
chr4	129485753	129494441	ENSMUSG00000028798.17	-	3702	Eif3i	1885.12	-0.750046	0.123882	-6.05452	1.40840899103875e-09	1.9131044248474e-08	No-difference
chr5	11895506	11899054	ENSMUSG00000094036.3	+	546	Gm6465	34.8562	-4.04043	0.66752	-6.0529	1.42264396156791e-09	1.93116150203305e-08	SCNT.2C-low
chr6	71428976	71435982	ENSMUSG00000108213.2	+	1235	Gm44172	256.543	1.40103	0.231597	6.04942	1.45369564484007e-09	1.97200736582769e-08	SCNT.2C-high
chr2	157743456	157743932	ENSMUSG00000062846.8	+	477	Gm14176	137.358	-1.73802	0.287344	-6.04856	1.46147320406191e-09	1.98124764629966e-08	SCNT.2C-low
chr16	8331293	8439432	ENSMUSG00000057880.13	+	7748	Abat	73.0359	2.7191	0.449699	6.04649	1.48037358374266e-09	2.0055444237877e-08	SCNT.2C-high
chr2	69619967	69630349	ENSMUSG00000027088.11	+	4335	Phospho2	4452.58	-0.745892	0.123472	-6.04098	1.53181341544489e-09	2.07386303393994e-08	No-difference
chr2	5849830	5876706	ENSMUSG00000025817.14	+	6483	Nudt5	1994.65	-0.828137	0.137108	-6.04002	1.54099803076426e-09	2.08492154412966e-08	No-difference
chr4	40259601	40269850	ENSMUSG00000036822.7	-	3856	Topors	2002.32	-1.00915	0.167184	-6.0362	1.5778270439751e-09	2.1333428146983e-08	SCNT.2C-low
chr10	30410221	30476745	ENSMUSG00000019792.9	-	5308	Trmt11	1989.71	-0.81592	0.135247	-6.0328	1.61142892665164e-09	2.17733983626823e-08	No-difference
chr8	85635189	85649544	ENSMUSG00000003812.14	+	5389	Dnase2a	41.6579	4.30512	0.714734	6.02339	1.70802151842513e-09	2.30633504703212e-08	SCNT.2C-high
chr13	90237242	90292026	ENSMUSG00000012422.15	+	10807	Tmem167	1122.86	0.877684	0.145769	6.02105	1.732847595911e-09	2.33831822629806e-08	No-difference
chr12	25024924	25113151	ENSMUSG00000036333.12	+	8669	Kidins220	173.136	1.90619	0.31679	6.01723	1.77430402911951e-09	2.39268572920908e-08	SCNT.2C-high
chr12	71183622	71290077	ENSMUSG00000034601.18	+	5879	2700049A03Rik	1667.76	0.878897	0.146152	6.01358	1.81475028523879e-09	2.44562044024525e-08	No-difference
chr7	108126604	108128281	ENSMUSG00000109250.2	-	1678	Gm5053	24.7628	-6.9955	1.16341	-6.01294	1.8218794719515e-09	2.4536158797897e-08	SCNT.2C-low
chr10	128173603	128198348	ENSMUSG00000005683.9	+	5779	Cs	1698.93	-0.687733	0.114413	-6.01098	1.84405694307092e-09	2.48185380310549e-08	No-difference
chrX	7790515	7794846	ENSMUSG00000031160.5	-	1077	Eras	62.9293	-2.33161	0.388193	-6.00631	1.89789164105553e-09	2.55263314424196e-08	SCNT.2C-low
chr3	93780676	93781693	ENSMUSG00000102169.2	-	1018	Gm9113	516.001	-1.46427	0.243866	-6.00439	1.92049542832271e-09	2.58134218416298e-08	SCNT.2C-low
chr5	15782331	15787076	ENSMUSG00000096878.3	+	1141	Gm21083	100.488	-2.13832	0.35623	-6.00263	1.94150644313345e-09	2.60787417518731e-08	SCNT.2C-low
chr14	54879618	54924388	ENSMUSG00000022185.20	-	10527	Acin1	138.946	1.7844	0.297318	6.00165	1.95317435890634e-09	2.62182979551884e-08	SCNT.2C-high
chr19	23183815	23251261	ENSMUSG00000024943.10	-	6788	Smc5	523.088	1.26885	0.211674	5.99436	2.04291187733972e-09	2.74049480157718e-08	SCNT.2C-high
chr5	95453816	95491776	ENSMUSG00000079424.10	+	2504	Pramel47	248.629	-1.41658	0.23636	-5.99332	2.05598593891507e-09	2.75623056163967e-08	SCNT.2C-low
chr14	51168539	51190869	ENSMUSG00000115338.4	+	3836	Pnp	1179.3	-0.829554	0.138419	-5.99305	2.05937320075527e-09	2.75896823779826e-08	No-difference
chr8	105144312	105169679	ENSMUSG00000035770.9	-	6027	Dync1li2	63.8833	2.66948	0.445504	5.99205	2.07211319257211e-09	2.77299987458274e-08	SCNT.2C-high
chr1	97876626	97877114	ENSMUSG00000089782.2	-	489	Btf3-ps1	138.33	-1.64525	0.274573	-5.99202	2.0725507326485e-09	2.77299987458274e-08	SCNT.2C-low
chr4	137148310	137157851	ENSMUSG00000023433.9	-	1665	Cela3b	30.1939	7.75652	1.29491	5.99002	2.09815439279727e-09	2.80542664606681e-08	SCNT.2C-high
chrX	151392505	151552461	ENSMUSG00000045180.14	-	8375	Shroom2	1349.55	-0.730514	0.121964	-5.98957	2.10398858567644e-09	2.81139478050876e-08	No-difference
chr19	56814641	56858444	ENSMUSG00000025081.14	+	5443	Tdrd1	370.877	-1.24183	0.207441	-5.98643	2.14493779439268e-09	2.86424603520757e-08	SCNT.2C-low
chr17	34351952	34352588	ENSMUSG00000092246.3	-	392	Gm20493	48.7143	3.17629	0.53109	5.9807	2.22175004329165e-09	2.96488712673747e-08	SCNT.2C-high
chr6	31118914	31119598	ENSMUSG00000086922.3	-	685	Gm13835	369.739	1.43389	0.239764	5.98043	2.22546672401422e-09	2.9679159932546e-08	SCNT.2C-high
chr11	101473068	101482614	ENSMUSG00000034947.14	+	3138	Tmem106a	155.476	1.69515	0.283601	5.97723	2.26956713171817e-09	3.02476227671679e-08	SCNT.2C-high
chr3	95737436	95763197	ENSMUSG00000015748.14	-	5661	Prpf3	426.379	1.16981	0.195748	5.97612	2.28509945171096e-09	3.04348538013269e-08	SCNT.2C-high
chr7	10895301	10900086	ENSMUSG00000090714.11	-	2272	Zscan4d	9747.44	-5.46229	0.91433	-5.97409	2.31374379508393e-09	3.07963653348258e-08	SCNT.2C-low
chr8	106292809	106305274	ENSMUSG00000104168.3	+	2153	Gm38250	86.5075	2.73556	0.457947	5.97353	2.32178406948455e-09	3.0883341795848e-08	SCNT.2C-high
chr6	113705023	113717704	ENSMUSG00000030298.11	-	3184	Sec13	880.045	-1.01786	0.170424	-5.97251	2.33637301907855e-09	3.10572566392224e-08	SCNT.2C-low
chr1	150325163	150341916	ENSMUSG00000006014.18	-	4280	Prg4	202.414	-1.61453	0.270406	-5.97076	2.36157409967298e-09	3.13719212165754e-08	SCNT.2C-low
chr15	78929799	78935376	ENSMUSG00000116287.2	-	612	Gm3924	214.014	-1.54927	0.25955	-5.96906	2.38619589980563e-09	3.1678488091206e-08	SCNT.2C-low
chr14	70455314	70526920	ENSMUSG00000022092.12	-	2985	Ppp3cc	95.5131	2.12905	0.35675	5.96791	2.40315667543866e-09	3.1883018479898e-08	SCNT.2C-high
chr18	6733905	6794429	ENSMUSG00000073639.7	+	6850	Rab18	1323.26	-0.829284	0.138977	-5.96707	2.41558765085498e-09	3.20272257961774e-08	No-difference
chr5	121509788	121523695	ENSMUSG00000042726.15	-	4486	Trafd1	298.46	-1.16057	0.194502	-5.96687	2.41843291176443e-09	3.20442360808787e-08	SCNT.2C-low
chr11	69557762	69563249	ENSMUSG00000059796.17	-	4334	Eif4a1	2337.76	-0.897856	0.150526	-5.96478	2.44967991846406e-09	3.24373045885193e-08	No-difference
chr12	55092446	55126895	ENSMUSG00000062198.6	-	5021	2700097O09Rik	318.017	1.42067	0.238263	5.96261	2.48233710354295e-09	3.28485266650126e-08	SCNT.2C-high
chr7	5221492	5224735	ENSMUSG00000091652.3	+	3122	Vmn1r57	17.1664	-8.19586	1.3747	-5.96193	2.49280479072307e-09	3.2965776313682e-08	SCNT.2C-low
chr15	11981425	11997069	ENSMUSG00000022205.16	-	3930	Sub1	12111.9	-0.688216	0.115461	-5.96058	2.51348181242624e-09	3.32177999063626e-08	No-difference
chr1	50939806	51226429	ENSMUSG00000026109.15	+	6707	Tmeff2	57.1722	-3.05488	0.512547	-5.9602	2.51927553581283e-09	3.32729301449176e-08	SCNT.2C-low
chr7	117703595	117715411	ENSMUSG00000008683.17	-	6270	Rps15a	1163.1	-0.888912	0.149184	-5.95851	2.54548177566353e-09	3.35974110042694e-08	No-difference
chr9	106377166	106379453	ENSMUSG00000066383.8	+	738	Iqcf1	99.5015	-1.96942	0.330591	-5.95728	2.56476669203606e-09	3.38301798201618e-08	SCNT.2C-low
chr11	115366493	115381293	ENSMUSG00000057219.12	+	3069	Armc7	100.128	-1.95867	0.328808	-5.95688	2.5710422627051e-09	3.38911618575478e-08	SCNT.2C-low
chr10	82790178	82790834	ENSMUSG00000071151.4	+	657	Gm4799	139.384	-2.13463	0.358544	-5.95361	2.62284000839907e-09	3.45517478563091e-08	SCNT.2C-low
chr12	112897911	112905744	ENSMUSG00000002804.5	-	1587	Nudt14	534.02	-0.928557	0.156016	-5.95166	2.65434301878629e-09	3.49443065842911e-08	No-difference
chr17	31786137	31787828	ENSMUSG00000118239.2	+	1692	Gm50107	116.882	-2.00446	0.336882	-5.95004	2.68073853527775e-09	3.52691649115343e-08	SCNT.2C-low
chrX	99882254	99998457	ENSMUSG00000009670.12	-	3624	Tex11	3931.38	-0.815803	0.137115	-5.94976	2.68542905957915e-09	3.53082278468128e-08	No-difference
chr10	118089164	118091573	ENSMUSG00000112614.2	+	2410	Cdc5lrt3-ps	339.703	-1.61776	0.271943	-5.9489	2.69954173813893e-09	3.5471044581017e-08	SCNT.2C-low
chr13	35236710	35267243	ENSMUSG00000113738.2	+	663	Gm40910	367.327	-1.65484	0.278189	-5.94863	2.70391767732071e-09	3.55057973620519e-08	SCNT.2C-low
chr3	62245765	62369642	ENSMUSG00000036885.15	+	10116	Arhgef26	906.825	-1.04871	0.176368	-5.94615	2.74526606009767e-09	3.6025689161013e-08	SCNT.2C-low
chr12	115308157	115308640	ENSMUSG00000104320.2	-	405	Ighv1-60	644.301	-4.63472	0.779479	-5.94592	2.74910704423954e-09	3.60530272278754e-08	SCNT.2C-low
chr11	93847805	93859347	ENSMUSG00000037601.12	-	3342	Nme1	186.365	1.47999	0.248937	5.94522	2.76087742535662e-09	3.61842535920061e-08	SCNT.2C-high
chr17	56482744	56490920	ENSMUSG00000019579.14	-	2222	Mydgf	61.1024	2.88871	0.485926	5.94475	2.76884368625708e-09	3.62654871320683e-08	SCNT.2C-high
chr7	79975040	79997741	ENSMUSG00000030533.17	-	9263	Unc45a	59.354	2.62953	0.442512	5.94228	2.81086806696685e-09	3.67924153934633e-08	SCNT.2C-high
chr12	65109198	65120781	ENSMUSG00000020949.10	-	7849	Fkbp3	1639.25	0.923198	0.15537	5.94192	2.81697034628076e-09	3.68487747274009e-08	No-difference
chr10	75868484	75879068	ENSMUSG00000049764.9	+	5224	Zfp280b	2514.68	-0.658456	0.110936	-5.93546	2.93022774065408e-09	3.83058643649177e-08	No-difference
chr1	45834326	45862779	ENSMUSG00000025995.17	+	4900	Wdr75	1288.88	0.916502	0.154523	5.93116	3.00792844864378e-09	3.92965735096386e-08	No-difference
chr7	14757916	14759623	ENSMUSG00000093707.2	+	1136	Obox4-ps9	17.6028	-8.22818	1.38819	-5.92726	3.08023952931909e-09	4.0215654351282e-08	SCNT.2C-low
chr2	101716592	101731991	ENSMUSG00000027163.14	+	1602	Commd9	60.9259	3.29842	0.556653	5.92546	3.11420633066526e-09	4.06332608449588e-08	SCNT.2C-high
chr4	143535815	143542663	ENSMUSG00000059218.15	-	2124	Pramel26	2942.78	-0.636476	0.107491	-5.92119	3.1962662217585e-09	4.1677442132542e-08	No-difference
chr14	55855494	55862852	ENSMUSG00000002324.9	+	2935	Rec8	28.3158	7.66594	1.29569	5.91651	3.2885083367815e-09	4.28529825258739e-08	SCNT.2C-high
chr13	120151915	120169796	ENSMUSG00000093930.3	+	4594	Hmgcs1	1286.41	-0.809623	0.13693	-5.91267	3.36600443476276e-09	4.38349948961391e-08	No-difference
chr14	46321483	46322457	ENSMUSG00000121785.1	+	975	Ubb-ps	184.939	-1.47046	0.248793	-5.91038	3.41319841051801e-09	4.44213912424714e-08	SCNT.2C-low
chr11	97973382	98041229	ENSMUSG00000020883.19	-	12106	Fbxl20	597.52	0.904757	0.153107	5.90932	3.4353288858507e-09	4.46810594658743e-08	No-difference
chr7	97373213	97387496	ENSMUSG00000042797.10	-	9418	Aqp11	208.471	1.61907	0.274073	5.90744	3.47472710426157e-09	4.51648464103352e-08	SCNT.2C-high
chr5	113873864	113878661	ENSMUSG00000053334.7	+	3133	Ficd	678.727	-1.07336	0.181759	-5.90544	3.51714815098411e-09	4.56872867161716e-08	SCNT.2C-low
chr16	15455730	15660099	ENSMUSG00000022672.9	+	13187	Prkdc	521.547	1.43814	0.243574	5.90431	3.54135762936802e-09	4.59726495797262e-08	SCNT.2C-high
chr7	121478586	121580934	ENSMUSG00000034951.11	-	6483	Cog7	61.5094	2.84397	0.482037	5.89989	3.63734179046872e-09	4.71888156004452e-08	SCNT.2C-high
chr15	78043663	78058307	ENSMUSG00000016637.8	-	2864	Ift27	62.0891	2.77719	0.470761	5.89937	3.64881443071685e-09	4.72778476237734e-08	SCNT.2C-high
chr14	4137837	4186974	ENSMUSG00000021774.14	+	4457	Ube2e1	213.069	1.47601	0.250195	5.89941	3.64801188585323e-09	4.72778476237734e-08	SCNT.2C-high
chr6	47507073	47572275	ENSMUSG00000029687.17	-	6678	Ezh2	3678.85	-0.614012	0.104138	-5.89615	3.72086374225409e-09	4.81505591276805e-08	No-difference
chr13	120761928	120770315	ENSMUSG00000094796.3	+	1595	BC147527	988.219	-2.8379	0.481311	-5.8962	3.71970605728527e-09	4.81505591276805e-08	SCNT.2C-low
chr5	115697526	115701786	ENSMUSG00000067274.11	+	1659	Rplp0	10034.8	-0.755223	0.128203	-5.89084	3.84226854666987e-09	4.96902712236732e-08	No-difference
chr9	92420854	92424922	ENSMUSG00000103622.2	-	4069	B430319G15Rik	45.5739	5.93203	1.00729	5.8891	3.88301285330343e-09	5.01855555350388e-08	SCNT.2C-high
chr12	103374241	103392089	ENSMUSG00000041645.15	-	8242	Ddx24	691.087	1.06851	0.181507	5.8869	3.9350533428169e-09	5.08261203491924e-08	SCNT.2C-high
chr15	103347384	103356896	ENSMUSG00000053508.9	-	736	Gtsf2	887.574	-0.987502	0.167762	-5.88633	3.94868337794209e-09	5.09700722246508e-08	No-difference
chr6	13069758	13089268	ENSMUSG00000029571.15	+	6931	Tmem106b	139.892	1.97563	0.335666	5.88569	3.96395222972452e-09	5.11349837634463e-08	SCNT.2C-high
chr4	143515922	143522145	ENSMUSG00000066031.14	+	1810	Pramel25	18598.7	-0.713618	0.121258	-5.88513	3.9775182907422e-09	5.1277735802271e-08	No-difference
chr2	129942444	129943763	ENSMUSG00000074804.4	+	1320	AU015228	678.772	-1.22104	0.207612	-5.88137	4.06878955734212e-09	5.24214463634699e-08	SCNT.2C-low
chr3	94320580	94341975	ENSMUSG00000041912.13	+	6142	Tdrkh	741.284	-1.28121	0.217914	-5.87943	4.11689066580711e-09	5.30078747309288e-08	SCNT.2C-low
chr9	87071630	87137589	ENSMUSG00000056919.10	-	11607	Cep162	506.691	1.09613	0.186477	5.87807	4.15066414042955e-09	5.34092046325913e-08	SCNT.2C-high
chr14	104699112	104705435	ENSMUSG00000048349.10	-	4672	Pou4f1	1235.62	-0.74906	0.127451	-5.87723	4.17196162029553e-09	5.36495954820574e-08	No-difference
chr9	21983542	21996734	ENSMUSG00000066839.13	-	2490	Ecsit	203.423	1.33213	0.22676	5.87462	4.23824256132519e-09	5.44677902101134e-08	SCNT.2C-high
chr7	112806672	112913333	ENSMUSG00000055116.9	+	7523	Bmal1	1141.88	-0.815269	0.138821	-5.87282	4.28450109413781e-09	5.50278033449347e-08	No-difference
chr3	93843940	93850850	ENSMUSG00000095822.4	-	2325	Tdpoz9-ps1	190.922	-1.97358	0.336075	-5.87245	4.29394742287931e-09	5.51146155135654e-08	SCNT.2C-low
chr4	124812258	124833104	ENSMUSG00000028873.17	-	5177	Cdca8	4754.98	-0.708541	0.120666	-5.87192	4.30786936078692e-09	5.52587294928709e-08	No-difference
chr9	110134241	110151170	ENSMUSG00000054836.13	+	2872	Elp6	509.692	1.03568	0.176388	5.87162	4.31554093124842e-09	5.53225375255227e-08	SCNT.2C-high
chr14	30741095	30843549	ENSMUSG00000042323.18	+	8846	Pbrm1	970.599	0.854877	0.145611	5.87095	4.33302597852335e-09	5.55119899097392e-08	No-difference
chr11	88890202	88911119	ENSMUSG00000000275.17	+	5754	Trim25	74.3736	2.57632	0.438846	5.87067	4.34034459622586e-09	5.55710412067344e-08	SCNT.2C-high
chr9	21634779	21661215	ENSMUSG00000032193.10	+	9622	Ldlr	108.976	3.03264	0.516758	5.86858	4.39531849257819e-09	5.62397864012921e-08	SCNT.2C-high
chr9	20799471	20803474	ENSMUSG00000004100.13	+	4004	Ppan	140.273	1.83732	0.313219	5.86591	4.46667338345478e-09	5.70824310331706e-08	SCNT.2C-high
chr2	151557732	151586106	ENSMUSG00000032869.16	-	6441	Psmf1	554.437	-1.07954	0.184037	-5.86591	4.46673988631656e-09	5.70824310331706e-08	SCNT.2C-low
chr1	39574073	39585970	ENSMUSG00000003135.16	+	3508	Cnot11	225.566	-1.27803	0.217879	-5.86579	4.4699576831154e-09	5.70879838346077e-08	SCNT.2C-low
chr10	43454280	43460261	ENSMUSG00000047139.10	+	2580	Cd24a	675.614	-0.950536	0.162053	-5.86559	4.47547676896406e-09	5.71229023075432e-08	No-difference
chr9	61964530	62029937	ENSMUSG00000032252.15	-	6828	Glce	506.996	-1.18513	0.202118	-5.86355	4.53077860856792e-09	5.77927860947366e-08	SCNT.2C-low
chr19	29308570	29312070	ENSMUSG00000039097.6	-	3501	Rln1	51.5269	-3.24126	0.552906	-5.86223	4.56688423166668e-09	5.82171301900033e-08	SCNT.2C-low
chr8	111881053	111985848	ENSMUSG00000003316.15	-	7090	Glg1	133.27	1.83312	0.312779	5.86073	4.60828288805325e-09	5.87083790787952e-08	SCNT.2C-high
chr18	74400676	74415803	ENSMUSG00000024561.12	+	6778	Mbd1	75.7174	2.21033	0.377215	5.85959	4.64002793745514e-09	5.90761098852528e-08	SCNT.2C-high
chr1	182236737	182289997	ENSMUSG00000026510.11	+	4418	Trp53bp2	75.5668	2.23562	0.381624	5.85817	4.67988486687968e-09	5.95465995685913e-08	SCNT.2C-high
chr15	38740784	38816307	ENSMUSG00000022296.11	+	4363	Baalc	47.8355	6.5979	1.12673	5.85581	4.74683554010254e-09	6.03246334552437e-08	SCNT.2C-high
chr16	19017146	19019101	ENSMUSG00000076937.4	-	612	Iglc2	288.367	-1.27534	0.217791	-5.85581	4.74691426048283e-09	6.03246334552437e-08	SCNT.2C-low
chr7	100194958	100257508	ENSMUSG00000030706.18	-	8152	Mrpl48	1345.23	-0.796196	0.135977	-5.85536	4.75980366851315e-09	6.04509802135438e-08	No-difference
chr17	21670636	21685849	ENSMUSG00000023892.9	+	2574	Zfp51	3255.74	-0.906272	0.154819	-5.85374	4.80639171570228e-09	6.10048889113673e-08	No-difference
chr7	29630240	29653514	ENSMUSG00000059975.16	-	5628	Zfp74	278.613	1.20557	0.20604	5.85112	4.88276840476815e-09	6.19359695424858e-08	SCNT.2C-high
chr14	30810089	30850913	ENSMUSG00000058351.12	-	1533	Uqcc5	442.721	0.993542	0.169836	5.85	4.91570104337556e-09	6.23151694070928e-08	No-difference
chr14	55952873	55959720	ENSMUSG00000040472.16	-	3768	Rabggta	57.0532	2.57047	0.439431	5.84954	4.92944880103546e-09	6.24508488931676e-08	SCNT.2C-high
chrX	91533555	91534287	ENSMUSG00000071726.3	+	560	Gm5941	18.7619	-8.32376	1.42376	-5.84634	5.02508453789097e-09	6.36231536769639e-08	SCNT.2C-low
chrX	94673438	94673972	ENSMUSG00000083556.2	+	314	Gm9043	279.122	-1.42901	0.244445	-5.84593	5.03734438344697e-09	6.37390318623571e-08	SCNT.2C-low
chr7	38199856	38236501	ENSMUSG00000100169.2	+	645	Gm29087	52.1124	-3.2925	0.56324	-5.84564	5.04636355889264e-09	6.38137872727786e-08	SCNT.2C-low
chr5	65357039	65417758	ENSMUSG00000037890.14	+	11278	Wdr19	163.63	1.49657	0.256352	5.83797	5.28413711377571e-09	6.67793816023743e-08	SCNT.2C-high
chr3	34704554	34706610	ENSMUSG00000074637.8	+	2057	Sox2	20.701	-6.09151	1.04373	-5.83628	5.33789980077642e-09	6.74172800577126e-08	SCNT.2C-low
chr1	165474085	165537326	ENSMUSG00000040723.15	-	10131	Rcsd1	27.8734	7.63905	1.30908	5.83541	5.36577087425162e-09	6.77275854780154e-08	SCNT.2C-high
chr15	99829592	99850925	ENSMUSG00000096111.8	+	1241	Gm21917	45.2434	3.87485	0.664211	5.83376	5.41915775559443e-09	6.83593755996293e-08	SCNT.2C-high
chr1	39590377	39616486	ENSMUSG00000048234.14	-	2838	Rnf149	102.731	2.16647	0.371375	5.83363	5.42327225690834e-09	6.83692300316207e-08	SCNT.2C-high
chr8	3617990	3634939	ENSMUSG00000065952.14	+	2773	Rps23rg1	44.6883	6.46264	1.10803	5.83257	5.45799603007744e-09	6.87647153396305e-08	SCNT.2C-high
chr4	33303569	33310137	ENSMUSG00000086127.2	-	1536	Gm11934	175.863	2.06578	0.354274	5.83102	5.50889313789019e-09	6.93633561395124e-08	SCNT.2C-high
chr16	92188841	92267755	ENSMUSG00000022951.19	-	3085	Rcan1	252.483	1.60419	0.275137	5.83052	5.52562102747832e-09	6.95312962543606e-08	SCNT.2C-high
chr1	152246486	152262439	ENSMUSG00000014980.15	-	4195	Tsen15	97.0287	2.77204	0.475482	5.82995	5.54432960268387e-09	6.97239389826173e-08	SCNT.2C-high
chr15	75812801	75821249	ENSMUSG00000050846.10	+	2486	Zfp623	86.1618	2.45815	0.421669	5.82958	5.55666139327949e-09	6.98362021063454e-08	SCNT.2C-high
chr1	74275243	74307368	ENSMUSG00000006304.15	+	2033	Arpc2	3329.75	-0.619268	0.106243	-5.82881	5.58236789098537e-09	7.01163183172081e-08	No-difference
chr2	154427678	154445628	ENSMUSG00000000876.12	-	3114	Pxmp4	77.7181	2.40598	0.413066	5.8247	5.72159876121912e-09	7.18211212921453e-08	SCNT.2C-high
chr2	76493388	76503460	ENSMUSG00000002732.15	-	1485	Fkbp7	182.725	1.84565	0.316946	5.82324	5.77171833917829e-09	7.24059418072697e-08	SCNT.2C-high
chr7	42763653	42841533	ENSMUSG00000064194.11	+	3274	Zfp936	2303.85	-1.02415	0.175954	-5.82052	5.86649911363005e-09	7.35499775792579e-08	SCNT.2C-low
chr5	149942140	150005649	ENSMUSG00000053368.14	+	5690	Rxfp2	45.8959	-2.81313	0.483476	-5.81855	5.9361823179044e-09	7.43781524267179e-08	SCNT.2C-low
chr19	4245195	4251661	ENSMUSG00000024824.8	-	2362	Rad9a	162.178	1.4429	0.248016	5.81776	5.96401230123979e-09	7.46812309589313e-08	SCNT.2C-high
chr17	85012675	85098217	ENSMUSG00000024120.13	-	8504	Lrpprc	194.441	1.38728	0.238557	5.81531	6.05207540648587e-09	7.57377173047174e-08	SCNT.2C-high
chr7	69255590	69256588	ENSMUSG00000098246.2	-	999	Gm7627	33.2985	-4.39417	0.755637	-5.81519	6.05663012864875e-09	7.57485003467772e-08	SCNT.2C-low
chr6	113214804	113258353	ENSMUSG00000030269.15	+	3006	Mtmr14	1132.34	-0.803829	0.138242	-5.81464	6.07656137007233e-09	7.59514626822386e-08	No-difference
chr18	77861429	77870569	ENSMUSG00000025428.16	+	3135	Atp5f1a	1471.37	0.945606	0.162699	5.81201	6.17262784888195e-09	7.71052191281472e-08	No-difference
chr7	133311062	133322874	ENSMUSG00000030983.5	+	2038	Bccip	1545.56	-0.712819	0.122699	-5.8095	6.26599693417682e-09	7.822389721053e-08	No-difference
chr5	145120508	145128872	ENSMUSG00000038690.16	-	3306	Atp5mf	777.826	1.04741	0.180314	5.80879	6.29246950124214e-09	7.85065948540009e-08	SCNT.2C-high
chr1	99718154	99718750	ENSMUSG00000082431.4	-	597	Prdx2-ps1	911.895	0.825861	0.142216	5.8071	6.35652497093314e-09	7.92575584673614e-08	No-difference
chr5	92357752	92363267	ENSMUSG00000029409.9	-	800	U90926	40.0729	3.97855	0.685188	5.8065	6.37921572043212e-09	7.94921589561259e-08	SCNT.2C-high
chr4	123798625	123806062	ENSMUSG00000028647.14	+	2934	Mycbp	1584.03	-0.666573	0.114801	-5.80635	6.38488154149494e-09	7.95144537326064e-08	No-difference
chr9	88570655	88602349	ENSMUSG00000079427.11	-	4728	Mthfsl	595.173	-0.970943	0.167246	-5.80547	6.41857688775166e-09	7.98855767868169e-08	No-difference
chr16	91855158	91909115	ENSMUSG00000039680.11	+	1533	Mrps6	536.824	1.3148	0.226562	5.80328	6.50317560104952e-09	8.08894085828543e-08	SCNT.2C-high
chr16	13981139	14010792	ENSMUSG00000022678.17	+	3205	Nde1	1001.47	0.802129	0.138226	5.80302	6.51326036741137e-09	8.09657475127119e-08	No-difference
chr11	113552145	113574981	ENSMUSG00000041629.8	-	2619	Vcf1	3547.72	-0.630296	0.108672	-5.79998	6.63242014439898e-09	8.23970742469822e-08	No-difference
chr9	110306026	110354247	ENSMUSG00000032489.18	+	4298	Kif9	119.228	1.96465	0.33874	5.79986	6.63692755221131e-09	8.24031604257906e-08	SCNT.2C-high
chr9	107069992	107071260	ENSMUSG00000092125.2	+	1269	AA543401	268.45	-1.44509	0.24927	-5.79729	6.73942088784433e-09	8.36250827771174e-08	SCNT.2C-low
chr4	63525326	63540665	ENSMUSG00000058935.15	-	689	Tex48	22.9573	-5.35338	0.923473	-5.79701	6.75078020546026e-09	8.3715388630106e-08	SCNT.2C-low
chr9	22322343	22381039	ENSMUSG00000032239.11	-	3570	Rp9	192.015	1.47342	0.254197	5.79638	6.7762414670393e-09	8.39803557283644e-08	SCNT.2C-high
chr17	32540398	32569581	ENSMUSG00000002625.11	-	5073	Akap8l	394.925	1.05625	0.182231	5.79625	6.78144011040738e-09	8.39940326718393e-08	SCNT.2C-high
chr11	76011813	76134551	ENSMUSG00000017286.16	-	6005	Glod4	465.244	-0.969146	0.167209	-5.796	6.79132511804961e-09	8.40657027738778e-08	No-difference
chr18	67476674	67500855	ENSMUSG00000024526.10	+	1115	Cidea	43.3857	6.41686	1.10795	5.79163	6.97076717335771e-09	8.623486459152e-08	SCNT.2C-high
chr5	115435169	115439058	ENSMUSG00000009013.6	-	3890	Dynll1	8950.32	-0.675093	0.116592	-5.79021	7.02991278518635e-09	8.69141296786963e-08	No-difference
chr6	148889569	149003178	ENSMUSG00000030313.16	-	18081	Dennd5b	397.979	1.1274	0.194911	5.78418	7.28675661472034e-09	9.00353403159813e-08	SCNT.2C-high
chr17	29152958	29162814	ENSMUSG00000045378.6	-	1100	Pxt1	629.531	-0.940138	0.162659	-5.77982	7.47803174444122e-09	9.23431120471005e-08	No-difference
chr7	23781349	23807138	ENSMUSG00000057101.9	+	4560	Zfp180	70.3814	2.7766	0.480471	5.77891	7.51860328540174e-09	9.27882502929453e-08	SCNT.2C-high
chr7	15425575	15427285	ENSMUSG00000093420.2	+	1139	Obox4-ps33	16.3815	-8.12232	1.40572	-5.77807	7.55630284413105e-09	9.31974309296284e-08	SCNT.2C-low
chr17	78676641	78725581	ENSMUSG00000056121.17	-	7762	Fez2	175.406	2.36099	0.408692	5.77694	7.60701484206408e-09	9.37665152797935e-08	SCNT.2C-high
chr6	51377946	51379199	ENSMUSG00000108236.2	-	1102	0610033M10Rik	348.717	-1.30065	0.225165	-5.77645	7.62926859790396e-09	9.39843412682331e-08	SCNT.2C-low
chr4	147056433	147075212	ENSMUSG00000086147.3	+	2395	Zfp989	54.5918	-2.45426	0.425202	-5.77198	7.83443654504882e-09	9.64538583286293e-08	SCNT.2C-low
chr3	19241491	19274981	ENSMUSG00000027601.14	+	4372	Mtfr1	1142.49	0.765164	0.132595	5.77069	7.89454163699172e-09	9.7123869079689e-08	No-difference
chr10	81919187	81947050	ENSMUSG00000112160.2	+	2726	BC024063	493.605	-1.11344	0.19295	-5.77061	7.8983283908596e-09	9.7123869079689e-08	SCNT.2C-low
chr3	65435831	65462939	ENSMUSG00000034640.10	+	4358	Tiparp	48294.2	-0.674268	0.116872	-5.76931	7.95972117298481e-09	9.78201563685389e-08	No-difference
chr7	13011239	13045350	ENSMUSG00000056394.21	+	4227	Lig1	173.352	1.54715	0.268179	5.7691	7.96952875999841e-09	9.78820385606751e-08	SCNT.2C-high
chr12	49429443	49433644	ENSMUSG00000020950.11	+	4202	Foxg1	21.7638	-7.56361	1.31119	-5.7685	7.99810403974432e-09	9.81742142185493e-08	SCNT.2C-low
chr6	86501474	86503303	ENSMUSG00000051695.7	-	1830	Pcbp1	1315.82	-0.753282	0.130588	-5.76839	8.00342166583491e-09	9.81807307344137e-08	No-difference
chr17	84497504	84773633	ENSMUSG00000024251.11	-	11486	Thada	145.714	1.71411	0.297331	5.76498	8.16686659783067e-09	1.00125882120804e-07	SCNT.2C-high
chr8	8766924	8771308	ENSMUSG00000109190.2	-	1166	Gm44621	1236.28	-0.735446	0.127631	-5.76226	8.29930831070945e-09	1.01688836774768e-07	No-difference
chr6	86460343	86465355	ENSMUSG00000101655.3	-	936	2310040G24Rik	570.931	-1.5321	0.265904	-5.76185	8.31986113025347e-09	1.01879803965749e-07	SCNT.2C-low
chr12	108072690	108145573	ENSMUSG00000056770.16	-	6035	Setd3	428.148	-1.194	0.207236	-5.76155	8.33433609851497e-09	1.01996162122101e-07	SCNT.2C-low
chr8	57004125	57046974	ENSMUSG00000038206.14	+	5476	Fbxo8	6137.18	-0.668757	0.116082	-5.76105	8.35916013470166e-09	1.02238958570582e-07	No-difference
chr4	153457678	153567268	ENSMUSG00000039546.10	-	3048	Ajap1	72.6589	-2.60082	0.451589	-5.75926	8.44857060662225e-09	1.03270936658182e-07	SCNT.2C-low
chr11	107370310	107395188	ENSMUSG00000020720.14	+	2649	Psmd12	2358.82	0.718267	0.124745	5.75786	8.51875084320859e-09	1.04066765065546e-07	No-difference
chr1	5140241	5232752	ENSMUSG00000033793.13	+	9746	Atp6v1h	2082.72	-0.650874	0.113097	-5.75499	8.66455411224326e-09	1.05784922259656e-07	No-difference
chr17	36559713	36564571	ENSMUSG00000092392.2	+	1889	Gm20546	43.752	-4.08963	0.710792	-5.75362	8.73518769012827e-09	1.06583839805009e-07	SCNT.2C-low
chr1	191618242	191639639	ENSMUSG00000055833.15	-	6099	1700034H15Rik	73.4221	2.3461	0.40789	5.75179	8.83052212684902e-09	1.076830198239e-07	SCNT.2C-high
chr13	16543529	16547765	ENSMUSG00000113322.2	-	2705	Gm48492	78.6798	-2.33733	0.406449	-5.75061	8.89212556429843e-09	1.08369808347787e-07	SCNT.2C-low
chr14	79718634	79819934	ENSMUSG00000036461.17	+	6737	Elf1	544.509	0.900507	0.156644	5.74876	8.98994487293643e-09	1.09496887938717e-07	No-difference
chr3	94965841	95014241	ENSMUSG00000028126.17	-	4383	Pip5k1a	1065.01	0.892303	0.155261	5.74713	9.07714542252977e-09	1.10493370778343e-07	No-difference
chr5	151566221	151574707	ENSMUSG00000033970.16	-	3611	Rfc3	250.217	1.24243	0.216187	5.74703	9.08271270594127e-09	1.10495563648613e-07	SCNT.2C-high
chr12	111132804	111233587	ENSMUSG00000021277.17	+	7350	Traf3	100.642	1.99132	0.346503	5.74691	9.08868842475641e-09	1.10502719786709e-07	SCNT.2C-high
chr13	116787984	116800127	ENSMUSG00000114347.2	-	561	Gm47913	447.969	-1.09229	0.190094	-5.74602	9.1369473262792e-09	1.11023653204569e-07	SCNT.2C-low
chr4	143640427	143643012	ENSMUSG00000083749.2	+	1439	Gm13100	113.144	-2.34479	0.408135	-5.74513	9.18484547996567e-09	1.11539588892585e-07	SCNT.2C-low
chr6	17636233	17666971	ENSMUSG00000015733.14	+	5890	Capza2	3940.77	-0.614941	0.107068	-5.74348	9.27481909789453e-09	1.12565570720068e-07	No-difference
chr1	33758968	33781645	ENSMUSG00000004768.15	+	8285	Rab23	214.042	1.41383	0.246177	5.74316	9.29264452507538e-09	1.12715216944897e-07	SCNT.2C-high
chr7	5127937	5128949	ENSMUSG00000083649.6	-	1013	Rasl2-9	361.83	-1.06422	0.185482	-5.73758	9.60362844465704e-09	1.16418453326454e-07	SCNT.2C-low
chr1	186699613	186702824	ENSMUSG00000039224.2	+	3212	D1Pas1	534.993	-2.90059	0.505585	-5.7371	9.63123749676356e-09	1.16684177375143e-07	SCNT.2C-low
chr5	52932751	52982007	ENSMUSG00000029179.15	+	10897	Zcchc4	99.21	1.89312	0.330057	5.73575	9.7080575860024e-09	1.17545436332052e-07	SCNT.2C-high
chr8	26434481	26466781	ENSMUSG00000037260.9	-	3305	Hgsnat	60.8869	2.64471	0.46134	5.73267	9.88634944048502e-09	1.19633577211674e-07	SCNT.2C-high
chr14	104052061	104081838	ENSMUSG00000022122.16	-	4266	Ednrb	110.296	-2.07093	0.361338	-5.73127	9.96808657599415e-09	1.20551547028429e-07	SCNT.2C-low
chr16	12927548	12968481	ENSMUSG00000022545.14	+	6730	Ercc4	758.624	-1.12422	0.196216	-5.72951	1.00724006297283e-08	1.21741313680823e-07	SCNT.2C-low
chr9	26911006	26918632	ENSMUSG00000035443.11	+	2813	Thyn1	420.044	1.24393	0.217114	5.72938	1.00798823673387e-08	1.21759992483207e-07	SCNT.2C-high
chr3	105634583	105708652	ENSMUSG00000068798.11	-	2607	Rap1a	3847.47	-0.697267	0.121719	-5.7285	1.01323205978061e-08	1.22321381860859e-07	No-difference
chr8	108307013	108315096	ENSMUSG00000039067.6	-	2261	Psmd7	1487.51	0.95954	0.167526	5.72771	1.01795594838885e-08	1.22819379161199e-07	No-difference
chr7	45456061	45464005	ENSMUSG00000003269.20	-	3440	Cyth2	370.512	-1.19988	0.209509	-5.72711	1.02154218108428e-08	1.23179610089475e-07	SCNT.2C-low
chr9	119231184	119264061	ENSMUSG00000061393.15	+	3928	Acvr2b	72.7247	2.23828	0.391006	5.72442	1.03786668341296e-08	1.2507452140707e-07	SCNT.2C-high
chr18	52598765	52625003	ENSMUSG00000024528.9	+	3887	Srfbp1	177.381	1.60912	0.281286	5.72061	1.06142964311067e-08	1.27839010040182e-07	SCNT.2C-high
chr10	127894823	127913141	ENSMUSG00000071072.13	+	2217	Ptges3	12992.3	-0.759054	0.132695	-5.72029	1.06345370691071e-08	1.28007623136418e-07	No-difference
chr13	43691869	43713667	ENSMUSG00000021371.6	-	7076	Mcur1	1656.05	-0.87912	0.153759	-5.71751	1.08093806263806e-08	1.30035897963455e-07	No-difference
chr12	80629785	80643914	ENSMUSG00000112421.2	-	1182	4933406B15Rik	59.4678	2.64634	0.462946	5.7163	1.08871095630266e-08	1.30894199441523e-07	SCNT.2C-high
chr8	107662382	107746346	ENSMUSG00000041308.7	+	10350	Sntb2	165.529	1.76228	0.308357	5.71507	1.09660659277313e-08	1.31766243845165e-07	SCNT.2C-high
chr7	65340917	65351661	ENSMUSG00000078681.11	+	1489	Tm2d3	4090.54	-0.6407	0.112125	-5.71416	1.10249332382206e-08	1.32396022042823e-07	No-difference
chr1	118285042	118291179	ENSMUSG00000099936.2	+	2166	Gm28867	97.5882	2.48583	0.435195	5.71198	1.11667402229265e-08	1.34020484910735e-07	SCNT.2C-high
chr10	10106480	10110594	ENSMUSG00000112219.2	-	877	Gm31904	31.8861	-3.89366	0.681722	-5.71151	1.1198051350945e-08	1.34317679098967e-07	SCNT.2C-low
chrX	47563821	47602440	ENSMUSG00000036932.15	-	4006	Aifm1	548.008	0.980507	0.171693	5.71082	1.12434473768822e-08	1.34783371798498e-07	No-difference
chr4	147026933	147030282	ENSMUSG00000083027.2	+	3151	Gm13140	300.48	-3.4609	0.606043	-5.71065	1.1254763401782e-08	1.34840217367961e-07	SCNT.2C-low
chr4	133311673	133319046	ENSMUSG00000028848.14	+	1482	Gpn2	1053.89	-0.855046	0.149739	-5.71024	1.12816551913306e-08	1.35083496572902e-07	No-difference
chr2	153583194	153615230	ENSMUSG00000027479.15	+	7811	Mapre1	4534.64	-0.57096	0.100026	-5.70811	1.14238668077889e-08	1.36706494804293e-07	No-difference
chr5	123271786	123279729	ENSMUSG00000090086.9	-	6082	AI480526	49.7328	-2.458	0.430653	-5.70761	1.14576219063993e-08	1.37030485668896e-07	SCNT.2C-low
chr2	74522268	74525449	ENSMUSG00000050368.5	+	1816	Hoxd10	15.0214	-8.00417	1.40348	-5.7031	1.17648575896127e-08	1.4062295688843e-07	SCNT.2C-low
chr9	36679157	36693973	ENSMUSG00000096993.5	+	2111	Gm26787	151.113	1.52272	0.267065	5.70169	1.18623966180577e-08	1.41623758459244e-07	SCNT.2C-high
chr13	67375061	67378033	ENSMUSG00000114771.2	-	1289	Gm49064	1033.74	-0.983681	0.172523	-5.70173	1.18595420842664e-08	1.41623758459244e-07	No-difference
chr11	29476408	29495279	ENSMUSG00000020459.15	+	3868	Mtif2	451.506	1.15657	0.202884	5.70063	1.19364104205904e-08	1.4242449920694e-07	SCNT.2C-high
chr5	21688845	21850632	ENSMUSG00000048520.17	-	5439	Fbxl13	98.4039	2.44817	0.429595	5.69879	1.20661804373298e-08	1.43889201715157e-07	SCNT.2C-high
chr11	59708621	59730664	ENSMUSG00000019373.12	-	3454	Cops3	276.889	1.22865	0.215806	5.69333	1.24587016428968e-08	1.48483689365169e-07	SCNT.2C-high
chr13	55875181	55924643	ENSMUSG00000021496.13	+	546	Pcbd2	260.083	1.43061	0.251396	5.69068	1.26533699656664e-08	1.50716185462127e-07	SCNT.2C-high
chr17	80507509	80514736	ENSMUSG00000024097.12	-	3550	Srsf7	5938.87	-0.750815	0.132119	-5.68285	1.32467055148643e-08	1.57691919219607e-07	No-difference
chr12	83567240	83588694	ENSMUSG00000021222.10	+	3633	Dcaf4	163.078	1.47934	0.260335	5.68245	1.3278227584717e-08	1.57975479112605e-07	SCNT.2C-high
chr5	77061096	77099425	ENSMUSG00000029246.15	-	4421	Ppat	2778.03	-1.05618	0.186018	-5.67787	1.36379968267867e-08	1.62161711834331e-07	SCNT.2C-low
chr15	103099971	103148243	ENSMUSG00000009575.15	-	9006	Cbx5	1581.38	0.704156	0.124057	5.67609	1.37804905833033e-08	1.63761090587564e-07	No-difference
chr2	177401081	177412265	ENSMUSG00000078864.11	+	1254	Gm14322	49.5266	-2.87587	0.506695	-5.67575	1.38081213796023e-08	1.6399442826695e-07	SCNT.2C-low
chr5	136112770	136140714	ENSMUSG00000004952.14	+	7485	Rasa4	1438.35	-0.721167	0.127064	-5.67562	1.38190613325051e-08	1.64029379045725e-07	No-difference
chr16	95959607	95993471	ENSMUSG00000045275.18	-	6583	Lca5l	98.1982	2.21209	0.38983	5.67449	1.39104940819544e-08	1.6501916952861e-07	SCNT.2C-high
chr6	81934832	81942939	ENSMUSG00000030045.11	-	5450	Mrpl19	70.3521	2.37369	0.418326	5.67427	1.39285359646499e-08	1.65137688538112e-07	SCNT.2C-high
chr13	58379957	58384564	ENSMUSG00000114929.2	+	474	Gm48441	36.7925	3.66145	0.645394	5.6732	1.40151454792851e-08	1.66068543573435e-07	SCNT.2C-high
chr2	72306503	72317237	ENSMUSG00000055612.16	+	3202	Cdca7	276.547	1.2589	0.221936	5.67238	1.40827766222411e-08	1.66773574652879e-07	SCNT.2C-high
chr17	57182477	57195904	ENSMUSG00000024209.10	+	2906	Acsbg3	58.0311	2.75827	0.486305	5.6719	1.41220189358917e-08	1.67141794803275e-07	SCNT.2C-high
chr6	82018024	82070080	ENSMUSG00000035104.15	+	2805	Eva1a	339.857	1.61538	0.28481	5.67179	1.41312211606688e-08	1.6715425445587e-07	SCNT.2C-high
chr4	141617749	141742393	ENSMUSG00000051435.12	-	6141	Fhad1	34.4775	4.48312	0.790711	5.66973	1.43020468840367e-08	1.69077396909784e-07	SCNT.2C-high
chr15	83411063	83428835	ENSMUSG00000016758.5	+	1591	Bik	659.282	-0.841312	0.148394	-5.66945	1.43258636411559e-08	1.69210562135069e-07	No-difference
chr19	21249642	21264204	ENSMUSG00000024750.12	+	10751	Zfand5	3853.72	-0.677749	0.119545	-5.6694	1.4329810659091e-08	1.69210562135069e-07	No-difference
chr4	143675150	143681269	ENSMUSG00000078511.5	-	1693	Pramel16	670.027	-2.86693	0.505824	-5.66784	1.44611953575156e-08	1.7066373876755e-07	SCNT.2C-low
chr10	43750184	43777741	ENSMUSG00000019863.8	-	3876	Qrsl1	174.083	1.70438	0.300802	5.66613	1.4605949484529e-08	1.72272932649324e-07	SCNT.2C-high
chr10	59282806	59452514	ENSMUSG00000009647.14	-	6936	Mcu	2305.87	-0.799766	0.141191	-5.66443	1.47511310272456e-08	1.73885315229789e-07	No-difference
chr4	129409897	129436506	ENSMUSG00000028800.16	-	3445	Hdac1	1348.3	-1.06536	0.188144	-5.66247	1.49206221182445e-08	1.75782240245441e-07	SCNT.2C-low
chr7	5010058	5017696	ENSMUSG00000061374.15	-	3785	Fiz1	495.012	-0.910983	0.160933	-5.66065	1.50803065491694e-08	1.77459648668969e-07	No-difference
chr2	32378000	32382160	ENSMUSG00000103175.2	+	4161	Gm37169	35.6283	4.80722	0.849222	5.66073	1.50726419256008e-08	1.77459648668969e-07	SCNT.2C-high
chr13	74727467	74766064	ENSMUSG00000113204.3	-	8308	Gm46430	316.519	1.29115	0.228101	5.66041	1.51009450042312e-08	1.77600620975795e-07	SCNT.2C-high
chr7	27430814	27453127	ENSMUSG00000037640.16	+	8390	Zfp60	343.303	1.16172	0.205311	5.65835	1.52837741422686e-08	1.79647846092877e-07	SCNT.2C-high
chr1	171509577	171532826	ENSMUSG00000015355.14	+	1189	Cd48	72.9862	-2.2468	0.397346	-5.65452	1.56281843951715e-08	1.83590887817505e-07	SCNT.2C-low
chr16	87151073	87165630	ENSMUSG00000044442.12	+	6135	N6amt1	57.4471	3.06265	0.541702	5.65375	1.56983146739418e-08	1.84309177033325e-07	SCNT.2C-high
chr16	16120829	16127504	ENSMUSG00000022792.17	+	3149	Yars2	33.0697	4.73555	0.837964	5.65126	1.5927653358632e-08	1.86873896071101e-07	SCNT.2C-high
chr19	8770491	8775941	ENSMUSG00000071662.5	-	1247	Polr2g	3677.54	-0.722304	0.127815	-5.65118	1.59349833859078e-08	1.86873896071101e-07	No-difference
chr12	78935465	78953738	ENSMUSG00000021118.8	-	1583	Plek2	39.5322	4.6083	0.815628	5.65001	1.60440589487342e-08	1.87963193302828e-07	SCNT.2C-high
chr16	32734470	32836017	ENSMUSG00000022801.14	+	6610	Lrch3	65.8309	2.67354	0.473194	5.64998	1.60461972343256e-08	1.87963193302828e-07	SCNT.2C-high
chr5	92096763	92110927	ENSMUSG00000029397.16	-	3773	Rchy1	8896.02	-0.619011	0.109623	-5.64673	1.63530941437654e-08	1.91448809350897e-07	No-difference
chr4	15881264	15908064	ENSMUSG00000028222.3	+	4846	Calb1	495.193	-1.00357	0.177743	-5.64621	1.64022185212721e-08	1.91914377689568e-07	SCNT.2C-low
chr10	90918802	90938469	ENSMUSG00000019975.13	+	4933	Ikbip	366.903	1.12344	0.198989	5.64572	1.64490399603678e-08	1.92352484964142e-07	SCNT.2C-high
chr1	134422386	134436512	ENSMUSG00000042229.10	+	2861	Rabif	883.169	0.950184	0.168364	5.64362	1.66511115586828e-08	1.94604529447375e-07	No-difference
chr11	59352023	59363300	ENSMUSG00000054519.9	-	3412	Zfp867	406.095	-1.3152	0.233131	-5.64149	1.68584517280966e-08	1.96915548630403e-07	SCNT.2C-low
chr9	103065231	103079336	ENSMUSG00000032553.15	-	4287	Srprb	265.286	1.14612	0.203222	5.63975	1.70297957356513e-08	1.98803722443907e-07	SCNT.2C-high
chr5	67549490	67585653	ENSMUSG00000092060.5	-	9886	Bend4	58.4999	3.08898	0.548095	5.63584	1.74207222127511e-08	2.03251668547064e-07	SCNT.2C-high
chr10	116886906	116899719	ENSMUSG00000034024.9	-	2557	Cct2	1004.13	1.08005	0.191696	5.63419	1.75883843479153e-08	2.05091160523076e-07	SCNT.2C-high
chr2	166789469	166838219	ENSMUSG00000039536.17	-	6065	Stau1	601.322	-0.946957	0.16812	-5.63262	1.774882946968e-08	2.06844455257163e-07	No-difference
chr7	35341407	35346946	ENSMUSG00000030417.16	-	2486	Pdcd5	625.645	1.09937	0.195234	5.63103	1.79133599695789e-08	2.086433426099e-07	SCNT.2C-high
chr7	27231425	27252643	ENSMUSG00000003363.16	-	2924	Pld3	46.6353	2.97105	0.527937	5.62765	1.82680185338874e-08	2.12653421196689e-07	SCNT.2C-high
chr1	162474762	162485788	ENSMUSG00000091060.3	-	969	Myocos	771.275	-0.888859	0.157956	-5.62725	1.83109243006939e-08	2.13031972961732e-07	No-difference
chr7	41195098	41223086	ENSMUSG00000090744.8	-	1892	Gm6871	713.06	-0.932393	0.165756	-5.62508	1.85422691695971e-08	2.15601180803631e-07	No-difference
chr1	53228346	53336177	ENSMUSG00000026098.14	-	7542	Pms1	185.338	1.36815	0.243356	5.622	1.88758486920429e-08	2.19355542505661e-07	SCNT.2C-high
chr11	23017998	23025574	ENSMUSG00000085665.2	+	3105	Gm12059	70.8252	2.46481	0.438629	5.61935	1.91679068420532e-08	2.2262340726917e-07	SCNT.2C-high
chr10	81578655	81606995	ENSMUSG00000094622.4	-	4147	Gm3055	95.9495	-1.75857	0.312965	-5.61908	1.91979639441744e-08	2.22846314917352e-07	SCNT.2C-low
chr15	57732898	57755844	ENSMUSG00000022365.7	-	3328	Derl1	112.056	1.82071	0.324323	5.6139	1.97817875407242e-08	2.29493350818888e-07	SCNT.2C-high
chr5	73177330	73413962	ENSMUSG00000070733.14	-	15192	Fryl	726.03	-1.04387	0.186061	-5.61035	2.01915425931568e-08	2.3411460154225e-07	SCNT.2C-low
chr17	34820065	34822664	ENSMUSG00000015478.14	-	1483	Rnf5	377.196	-1.11963	0.199577	-5.61003	2.0229235562451e-08	2.34419124644877e-07	SCNT.2C-low
chr11	53990921	54022491	ENSMUSG00000018906.15	+	6239	P4ha2	353.906	-1.34185	0.239223	-5.60923	2.032329174487e-08	2.35376079604195e-07	SCNT.2C-low
chr6	116531196	116537572	ENSMUSG00000051046.8	+	2820	Or6d14	200.239	-1.5885	0.283287	-5.60739	2.05406071447755e-08	2.37758686877251e-07	SCNT.2C-low
chr17	74190890	74257191	ENSMUSG00000024066.10	-	9175	Xdh	953.127	-0.802984	0.143221	-5.60661	2.0633246058759e-08	2.38696283085847e-07	No-difference
chr6	67012080	67014441	ENSMUSG00000036390.9	-	1764	Gadd45a	451.363	-0.926357	0.16527	-5.60511	2.08117435690973e-08	2.40625519924326e-07	No-difference
chr2	3489887	3513851	ENSMUSG00000109865.2	-	4057	Hspa14	1695.54	0.79064	0.141061	5.60496	2.08298398444487e-08	2.40699067633513e-07	No-difference
chr3	86131987	86689999	ENSMUSG00000028080.17	+	19324	Lrba	590.458	-1.05823	0.188835	-5.60397	2.09501060310587e-08	2.41952491443155e-07	SCNT.2C-low
chrX	162853701	162859489	ENSMUSG00000040749.12	-	2119	Siah1b	2665.25	-0.637542	0.113782	-5.60317	2.10465047484723e-08	2.42929014572828e-07	No-difference
chr17	47084833	47093598	ENSMUSG00000063888.8	-	3495	Rpl7l1	831.609	0.899381	0.16057	5.60118	2.12899683184305e-08	2.4560097872853e-07	No-difference
chr10	36850540	36877885	ENSMUSG00000019777.17	+	4474	Hdac2	2212.46	-0.629091	0.112345	-5.59962	2.14819563823755e-08	2.47676451578923e-07	No-difference
chr3	103647131	103698879	ENSMUSG00000008730.18	-	10914	Hipk1	781.226	-1.13964	0.203599	-5.59748	2.17495056699091e-08	2.50620286963767e-07	SCNT.2C-low
chr9	83660745	83688330	ENSMUSG00000032262.14	-	3026	Elovl4	111.594	2.12447	0.379564	5.59713	2.17925499850574e-08	2.50975290703825e-07	SCNT.2C-high
chr3	121085422	121156743	ENSMUSG00000039887.12	+	2502	Alg14	246.832	1.31721	0.235392	5.59579	2.19614134098137e-08	2.52778086671542e-07	SCNT.2C-high
chr9	18338839	18339213	ENSMUSG00000074501.7	+	375	Gm5612	10175.4	-1.01152	0.180769	-5.59563	2.19824718302172e-08	2.5287856405473e-07	SCNT.2C-low
chr9	114476698	114477103	ENSMUSG00000111744.2	-	406	Gm7780	79.9461	2.01629	0.360468	5.59352	2.22509305828378e-08	2.55823339229028e-07	SCNT.2C-high
chr7	121684626	121701109	ENSMUSG00000030869.12	-	6883	Ndufab1	2576.73	-0.653461	0.116827	-5.59338	2.22685421972987e-08	2.55882391601565e-07	No-difference
chr19	44191708	44232455	ENSMUSG00000025202.9	+	3552	Scd3	1140.59	-0.875235	0.156504	-5.59243	2.23917679512346e-08	2.57154284685203e-07	No-difference
chr9	7723148	7723695	ENSMUSG00000110887.2	+	548	Cbx3-ps8	14.1981	-7.92163	1.41658	-5.59209	2.24348431954206e-08	2.57504795065065e-07	SCNT.2C-low
chr17	49922164	50216875	ENSMUSG00000023999.15	+	6015	Kif6	37.9308	7.11996	1.27371	5.58995	2.27135838253414e-08	2.60558343311844e-07	SCNT.2C-high
chr18	38543449	38598356	ENSMUSG00000024425.5	+	6331	Ndfip1	402.115	1.10792	0.198368	5.58517	2.33470765873852e-08	2.67675733864649e-07	SCNT.2C-high
chr11	58090382	58098417	ENSMUSG00000078853.9	+	2022	Igtp	71.1651	2.51185	0.449862	5.58359	2.35600866315881e-08	2.69967003855029e-07	SCNT.2C-high
chr6	119547757	119825128	ENSMUSG00000030172.16	-	16271	Erc1	187.885	1.59672	0.286103	5.58092	2.39247835707108e-08	2.7399287315402e-07	SCNT.2C-high
chr12	24845854	24881316	ENSMUSG00000113621.3	-	5228	2900060N12Rik	35.265	4.7683	0.854563	5.57981	2.40776875882736e-08	2.75590094934754e-07	SCNT.2C-high
chr1	51505021	51517584	ENSMUSG00000026107.12	-	8498	Nabp1	1370.63	-0.757637	0.13581	-5.57866	2.42373624984162e-08	2.77262990633026e-07	No-difference
chr9	88430073	88453114	ENSMUSG00000032425.16	+	4110	Zfp949	526.595	-1.27868	0.229221	-5.57837	2.42784729305082e-08	2.77423820767495e-07	SCNT.2C-low
chrX	72077587	72080709	ENSMUSG00000050424.10	-	3123	Pnma5	592.619	-0.916624	0.164316	-5.57843	2.4269228803703e-08	2.77423820767495e-07	No-difference
chr4	83335961	83385913	ENSMUSG00000028483.14	+	6760	Snapc3	1328.82	-0.975638	0.174955	-5.5765	2.4541240058487e-08	2.80270253251462e-07	No-difference
chr2	156734802	156735038	ENSMUSG00000081616.2	-	237	Gm14247	38.9002	6.24346	1.11976	5.57573	2.46491959494449e-08	2.81346498675049e-07	SCNT.2C-high
chr2	142744885	142745492	ENSMUSG00000086504.2	+	495	Kif16bos	53.0464	3.42446	0.614283	5.57473	2.47907914369029e-08	2.82805296530764e-07	SCNT.2C-high
chr1	58544307	58562389	ENSMUSG00000085054.3	+	4616	Gm15834	39.6865	6.29119	1.12857	5.57449	2.48256411780449e-08	2.83045428684201e-07	SCNT.2C-high
chr8	110942297	110951118	ENSMUSG00000046441.6	+	4115	Cmtr2	388.771	-1.11976	0.200906	-5.57355	2.49595661979962e-08	2.84414256826167e-07	SCNT.2C-low
chr13	53547654	53609666	ENSMUSG00000107008.5	+	8092	Gm2762	103.041	2.17038	0.389422	5.57335	2.49890974422401e-08	2.84592658321925e-07	SCNT.2C-high
chr15	80832691	80855147	ENSMUSG00000022407.11	+	5634	Adsl	537.617	1.18458	0.212549	5.57318	2.50136541169001e-08	2.84714239507068e-07	SCNT.2C-high
chr7	99731318	99770772	ENSMUSG00000030726.17	-	4601	Pold3	2399.76	0.626155	0.112379	5.57179	2.52136120770087e-08	2.86831057854424e-07	No-difference
chr13	91407495	91423073	ENSMUSG00000114688.2	+	949	Gm47381	627.296	-1.19185	0.213969	-5.57021	2.54427472903814e-08	2.89277267002779e-07	SCNT.2C-low
chr5	142976648	143098749	ENSMUSG00000045078.13	-	7182	Rnf216	676.073	1.04057	0.1869	5.5675	2.5841339881255e-08	2.93646383548155e-07	SCNT.2C-high
chr10	53509241	53627219	ENSMUSG00000019856.15	-	5368	Fam184a	1112.95	0.882042	0.158508	5.56465	2.6268389918605e-08	2.98333856932728e-07	No-difference
chr5	5587454	5609538	ENSMUSG00000040464.16	-	6830	Gtpbp10	703.867	0.795592	0.143092	5.56002	2.69740372423777e-08	3.06178460364366e-07	No-difference
chr19	40026384	40062271	ENSMUSG00000067225.3	-	1786	Cyp2c54	13.7917	-7.88118	1.41781	-5.5587	2.71788389615329e-08	3.08198232856089e-07	SCNT.2C-low
chr4	129155758	129158803	ENSMUSG00000087575.8	+	607	Gm12976	37.9559	6.20544	1.11635	5.55868	2.71820293128889e-08	3.08198232856089e-07	SCNT.2C-high
chr6	122851433	122865900	ENSMUSG00000030327.9	+	3651	Necap1	258.8	1.40239	0.252344	5.55745	2.73748217180609e-08	3.10212689645937e-07	SCNT.2C-high
chr16	95781133	95792160	ENSMUSG00000022913.17	-	1344	Psmg1	909.591	-0.851491	0.153304	-5.55425	2.78810265097555e-08	3.15774563634232e-07	No-difference
chr17	56469477	56480955	ENSMUSG00000044469.9	+	6256	Tnfaip8l1	73.4502	2.63837	0.475029	5.55414	2.78989205690361e-08	3.15802847567053e-07	SCNT.2C-high
chrX	133438005	133442614	ENSMUSG00000048007.5	-	1421	Timm8a1	285.817	1.22662	0.221004	5.55022	2.85318385954681e-08	3.22789046570131e-07	SCNT.2C-high
chr7	14367964	14368498	ENSMUSG00000093773.2	+	410	Obox3-ps7	95.4053	-2.48335	0.447446	-5.55007	2.85558245472285e-08	3.22882313830322e-07	SCNT.2C-low
chr14	30734390	30741109	ENSMUSG00000042354.8	-	6101	Gnl3	1257.55	0.958119	0.172668	5.5489	2.87478932239208e-08	3.24874952019746e-07	No-difference
chr11	55285326	55314009	ENSMUSG00000018593.14	-	3788	Sparc	38.2993	6.28475	1.13325	5.54575	2.9269472494681e-08	3.3058708719075e-07	SCNT.2C-high
chr2	163895460	163913089	ENSMUSG00000018322.11	-	3040	Tomm34	1427.85	-0.812272	0.146528	-5.54346	2.96546465381852e-08	3.3475313987051e-07	No-difference
chr11	96679953	96699466	ENSMUSG00000018666.14	+	4273	Cbx1	1623.55	-0.680454	0.122757	-5.5431	2.97154974111196e-08	3.35255537623473e-07	No-difference
chr6	83086021	83086920	ENSMUSG00000030037.10	+	790	Mrpl53	1037.72	-0.845388	0.15252	-5.5428	2.97666448072591e-08	3.35647966817862e-07	No-difference
chr11	17888756	17903875	ENSMUSG00000016984.8	-	4185	Etaa1	2192.48	-0.81486	0.147031	-5.54209	2.9888271648935e-08	3.36834252632586e-07	No-difference
chr12	30532821	30537051	ENSMUSG00000100674.2	-	528	Gm28806	90.8093	-2.25947	0.407739	-5.54145	2.99982677325471e-08	3.37888231445509e-07	SCNT.2C-low
chr17	66228967	66258221	ENSMUSG00000024098.7	-	5153	Twsg1	136.665	1.93104	0.348535	5.54044	3.01704116373609e-08	3.39640676780412e-07	SCNT.2C-high
chr2	91067469	91084494	ENSMUSG00000120340.1	+	1904	A330069E16Rik	213.509	1.66462	0.30061	5.5375	3.06824716255708e-08	3.45215674992914e-07	SCNT.2C-high
chr11	17109263	17150375	ENSMUSG00000033953.11	+	3228	Ppp3r1	1128.74	-0.836391	0.151073	-5.53635	3.08846128662875e-08	3.47299503563828e-07	No-difference
chr11	120482947	120489191	ENSMUSG00000025134.3	-	3839	Alyref	1312.89	-0.89909	0.162517	-5.53227	3.16118150686173e-08	3.55282158286251e-07	No-difference
chr4	156320376	156332073	ENSMUSG00000095567.9	+	4160	Noc2l	190.834	1.65853	0.299833	5.53151	3.17480313706816e-08	3.56617673299042e-07	SCNT.2C-high
chr16	55827608	55850102	ENSMUSG00000071533.12	-	3115	Pcnp	526.635	-0.947707	0.171357	-5.53061	3.19127194898968e-08	3.58271368066379e-07	No-difference
chr4	35191285	35226175	ENSMUSG00000028300.15	-	4603	C9orf72	402.157	-1.05763	0.191246	-5.53023	3.19806031444669e-08	3.58837062962889e-07	SCNT.2C-low
chr19	8039574	8109346	ENSMUSG00000063590.4	-	2004	Slc22a28	407.457	-3.01513	0.545301	-5.52929	3.21524623466412e-08	3.60568154834312e-07	SCNT.2C-low
chr17	34002314	34004698	ENSMUSG00000092602.2	-	764	4931413I07Rik	213.873	1.20735	0.218382	5.52862	3.22752240072898e-08	3.61747059898099e-07	SCNT.2C-high
chr9	5308828	5336783	ENSMUSG00000033538.14	+	3710	Casp4	20.6724	-6.84098	1.23752	-5.52799	3.23925686742133e-08	3.62863995672741e-07	SCNT.2C-low
chr18	53814795	53877680	ENSMUSG00000048799.9	-	6861	Cep120	1375.12	-0.692322	0.12527	-5.52664	3.26413551042256e-08	3.65451328898893e-07	No-difference
chr7	115936500	116042684	ENSMUSG00000030660.10	-	11133	Pik3c2a	2230.15	-0.633436	0.114723	-5.52144	3.36239430497646e-08	3.76246969936564e-07	No-difference
chr7	128428071	128428191	ENSMUSG00002075006.1	+	121	Gm56035	27.6036	-3.39353	0.615172	-5.5164	3.46023152875385e-08	3.86983690764832e-07	SCNT.2C-low
chr9	109704647	109722963	ENSMUSG00000032477.15	+	8023	Cdc25a	230.071	1.4249	0.258382	5.51472	3.49343734602065e-08	3.90484432720597e-07	SCNT.2C-high
chr13	113003952	113063932	ENSMUSG00000016018.5	-	6404	Mtrex	636.957	0.979628	0.177644	5.51454	3.49687444440822e-08	3.9065572837286e-07	No-difference
chr18	42407445	42408294	ENSMUSG00000117662.3	-	850	Gm4013	34.7506	3.84826	0.698014	5.51315	3.5245849629332e-08	3.93537083150369e-07	SCNT.2C-high
chr2	14999942	15059880	ENSMUSG00000026707.16	-	5006	Nsun6	90.31	1.87786	0.340779	5.51049	3.57828261425511e-08	3.9931531393355e-07	SCNT.2C-high
chr17	46327919	46343295	ENSMUSG00000023951.19	-	4285	Vegfa	102.713	2.22221	0.403277	5.51038	3.58066176021219e-08	3.9936353106967e-07	SCNT.2C-high
chr3	67281430	67307336	ENSMUSG00000048416.16	+	1719	Mlf1	267.513	-1.22563	0.222439	-5.50998	3.58871263794846e-08	4.00043939766092e-07	SCNT.2C-low
chr10	116321066	116417416	ENSMUSG00000020166.16	-	4076	Cnot2	2686.91	-0.643161	0.116759	-5.50845	3.62016134999605e-08	4.03330415262189e-07	No-difference
chr9	59425968	59447130	ENSMUSG00000049526.9	-	1704	Tmem202	43.0706	3.69288	0.670459	5.50799	3.629576470387e-08	4.04159842476155e-07	SCNT.2C-high
chr17	79159993	79190002	ENSMUSG00000024079.5	-	5113	Eif2ak2	39.3259	4.15625	0.754735	5.5069	3.65206029049176e-08	4.06442803137691e-07	SCNT.2C-high
chr2	129040684	129053536	ENSMUSG00000027397.15	+	5580	Slc20a1	610.179	0.902701	0.164019	5.50364	3.72035219297083e-08	4.13818567407943e-07	No-difference
chr3	89738677	89766141	ENSMUSG00000046280.10	+	7222	She	60.238	3.02075	0.548878	5.50349	3.7233926890101e-08	4.13932289670928e-07	SCNT.2C-high
chr15	58654118	58695487	ENSMUSG00000062373.9	-	6306	Tmem65	1409.37	-0.843437	0.153298	-5.50196	3.75590920438582e-08	4.17320984242457e-07	No-difference
chr16	35758840	35792975	ENSMUSG00000022906.16	+	4872	Parp9	214.551	1.61791	0.294102	5.50119	3.77234473919612e-08	4.18920210858969e-07	SCNT.2C-high
chr8	105897306	105944621	ENSMUSG00000031885.15	+	3480	Cbfb	532.615	1.03183	0.187577	5.50084	3.77981619359712e-08	4.19522781097784e-07	SCNT.2C-high
chr7	28441417	28453296	ENSMUSG00000070699.6	+	3313	Sars2	32.9598	4.2364	0.770331	5.49945	3.80980456787561e-08	4.22622506715504e-07	SCNT.2C-high
chr18	46874943	46923893	ENSMUSG00000024480.10	+	2399	Ap3s1	3812.86	-0.711722	0.129428	-5.49897	3.82006610285966e-08	4.23531761274349e-07	No-difference
chr4	141111921	141126035	ENSMUSG00000033770.14	-	2942	Clcnka	31.4234	4.54509	0.826609	5.49848	3.8307471390725e-08	4.24486518473884e-07	SCNT.2C-high
chr1	17238627	17243327	ENSMUSG00000099899.2	+	1011	Gm28784	2188.8	-0.860617	0.156532	-5.49803	3.84057630179157e-08	4.2534589916872e-07	No-difference
chr2	144147095	144174066	ENSMUSG00000037279.14	-	2113	Ovol2	244.793	-1.22728	0.223256	-5.49718	3.85914148208742e-08	4.26940943576565e-07	SCNT.2C-low
chr9	108903636	108911655	ENSMUSG00000091537.3	-	1359	Tma7	1794.17	0.832804	0.151496	5.49721	3.85857345007502e-08	4.26940943576565e-07	No-difference
chr7	106766197	106797309	ENSMUSG00000016626.11	+	3537	Nlrp14	3465.35	-0.591194	0.107562	-5.4963	3.87845804340919e-08	4.28846646514102e-07	No-difference
chr9	103940576	104004924	ENSMUSG00000090150.11	+	9798	Acad11	49.1211	2.91958	0.531468	5.49343	3.9419716403166e-08	4.35634592211927e-07	SCNT.2C-high
chrX	37719662	37723964	ENSMUSG00000048970.10	-	1449	C1galt1c1	317.274	1.37051	0.249512	5.49277	3.95670965086043e-08	4.37027849481951e-07	SCNT.2C-high
chr2	19204113	19315052	ENSMUSG00000037683.15	+	2830	Armc3	20.5153	-5.45435	0.993295	-5.49117	3.99288209779206e-08	4.40785816511372e-07	SCNT.2C-low
chr7	39095533	39098645	ENSMUSG00000121747.1	-	2315	ENSMUSG00000121747	286.195	-1.30468	0.237657	-5.48978	4.02424490969477e-08	4.44009076615112e-07	SCNT.2C-low
chr8	124623862	124676004	ENSMUSG00000039509.9	-	7029	Nup133	264.678	1.34574	0.245165	5.48911	4.03974861235734e-08	4.45480020365922e-07	SCNT.2C-high
chr10	71061294	71074110	ENSMUSG00000003923.15	-	4438	Tfam	143.79	1.66727	0.303771	5.48857	4.05208494187235e-08	4.4660029147095e-07	SCNT.2C-high
chr9	102503495	102511624	ENSMUSG00000035048.14	+	2377	Anapc13	66.0379	2.25089	0.410135	5.48817	4.06116401609921e-08	4.47360553889425e-07	SCNT.2C-high
chr15	98561302	98575342	ENSMUSG00000054855.14	-	2967	Rnd1	39.5952	-2.79546	0.509406	-5.48769	4.07235268118212e-08	4.483522589572e-07	SCNT.2C-low
chr2	111076476	111086508	ENSMUSG00000084933.2	-	611	Gm13962	98.7124	-2.22208	0.405045	-5.48601	4.11114740020506e-08	4.52380602605183e-07	SCNT.2C-low
chr5	118114795	118148266	ENSMUSG00000032898.10	+	5545	Fbxo21	71.9123	2.13585	0.389403	5.48494	4.13620562864553e-08	4.54893906965944e-07	SCNT.2C-high
chr15	73449273	73517611	ENSMUSG00000079020.10	-	8471	Slc45a4	41.5612	3.26921	0.59618	5.4836	4.16758911933447e-08	4.58099787924272e-07	SCNT.2C-high
chr13	100872463	100881167	ENSMUSG00000061474.12	-	1274	Mrps36	229.3	1.26616	0.230992	5.48141	4.21959185558253e-08	4.63567480181324e-07	SCNT.2C-high
chr11	88863483	88863828	ENSMUSG00000081766.4	+	346	2210409E12Rik	79.0518	-1.92476	0.35118	-5.48083	4.23335943550688e-08	4.64831024527204e-07	SCNT.2C-low
chr18	4198320	4198938	ENSMUSG00000073647.5	-	619	Gm10557	56.5696	2.46115	0.449084	5.48037	4.24438875776724e-08	4.65792711667008e-07	SCNT.2C-high
chr17	34338515	34358075	ENSMUSG00000037649.11	+	3448	H2-DMa	124.403	1.69752	0.30988	5.478	4.30154238189363e-08	4.71812490882461e-07	SCNT.2C-high
chr6	134846056	134875541	ENSMUSG00000032641.19	-	2920	Gpr19	164.755	1.39713	0.255146	5.47581	4.35526972746015e-08	4.77450226509541e-07	SCNT.2C-high
chr2	51838499	51863506	ENSMUSG00000026946.10	-	2001	Nmi	88.347	2.21563	0.404797	5.47343	4.4139603158001e-08	4.83625748062906e-07	SCNT.2C-high
chr9	110743807	110745929	ENSMUSG00000096393.2	-	499	Fam240a	46.2609	2.87954	0.526191	5.47242	4.43940303504446e-08	4.8615374079977e-07	SCNT.2C-high
chr14	54887968	54892064	ENSMUSG00000040840.8	+	968	4930579G18Rik	39.8193	3.24325	0.592696	5.47202	4.44938010274025e-08	4.86986314233219e-07	SCNT.2C-high
chr4	132460277	132484563	ENSMUSG00000028885.9	-	2006	Smpdl3b	42.678	3.16174	0.577904	5.47105	4.4738283984215e-08	4.89338376300386e-07	SCNT.2C-high
chr8	88187097	88252195	ENSMUSG00000097248.11	+	7188	Gm2694	712.952	-0.871566	0.159307	-5.47098	4.47564133362354e-08	4.89338376300386e-07	No-difference
chr2	179684302	179711994	ENSMUSG00000039086.10	+	4343	Ss18l1	438.994	-0.93459	0.170843	-5.47045	4.48893411882063e-08	4.90530248860575e-07	No-difference
chr17	24055759	24063146	ENSMUSG00000024114.16	-	2642	Prss41	34.2138	4.63241	0.847241	5.46764	4.56063245179067e-08	4.98099745573367e-07	SCNT.2C-high
chr16	38562626	38589411	ENSMUSG00000022793.18	+	3213	B4galt4	1538.64	-0.736837	0.1349	-5.46212	4.70483272623115e-08	5.13575433995355e-07	No-difference
chr9	45874157	45923988	ENSMUSG00000003131.8	-	8266	Pafah1b2	762	0.820589	0.150278	5.46047	4.74864285885883e-08	5.18081987649221e-07	No-difference
chr4	43562332	43567060	ENSMUSG00000028466.17	+	2314	Creb3	123.12	1.74516	0.319613	5.46023	4.75526318432296e-08	5.1852845919005e-07	SCNT.2C-high
chr15	100395893	100449889	ENSMUSG00000009733.10	-	8063	Tfcp2	476.421	1.03109	0.188858	5.45958	4.77250199411298e-08	5.20131713077849e-07	SCNT.2C-high
chr1	190795209	190818671	ENSMUSG00000062510.13	+	5303	Nsl1	47.0058	2.8401	0.520458	5.45692	4.84475089191229e-08	5.27725361359602e-07	SCNT.2C-high
chr16	48251600	48451263	ENSMUSG00000022652.8	+	6479	Morc1	135.779	1.50252	0.275371	5.45633	4.86074746055645e-08	5.29186789615039e-07	SCNT.2C-high
chr8	3726299	3731255	ENSMUSG00000040236.5	+	4957	Trappc5	61.4974	2.50686	0.459462	5.45606	4.8680579522545e-08	5.29701520735767e-07	SCNT.2C-high
chr2	140237229	142234886	ENSMUSG00000068205.15	+	10308	Macrod2	1728.8	-0.742	0.136009	-5.45553	4.88272764632835e-08	5.31016048535741e-07	No-difference
chr4	147390131	147418191	ENSMUSG00000078498.6	+	2800	Zfp988	406.51	-3.25571	0.596784	-5.45543	4.88546263663682e-08	5.31031924430619e-07	SCNT.2C-low
chr8	75317615	75560575	ENSMUSG00000079011.10	-	3721	Gm11033	72.5721	-2.26285	0.415097	-5.45138	4.99810390557709e-08	5.42987866564045e-07	SCNT.2C-low
chr16	14117108	14135269	ENSMUSG00000022677.16	-	5806	Cep20	1113.03	0.739805	0.135725	5.45078	5.01482197351156e-08	5.44515688187907e-07	No-difference
chr4	14864076	14915176	ENSMUSG00000028221.4	+	2339	Pip4p2	219.727	1.67084	0.306714	5.44754	5.10722596414512e-08	5.5425561772794e-07	SCNT.2C-high
chr18	8180579	8192719	ENSMUSG00000117490.2	+	2382	Gm35031	889.546	-0.983059	0.180549	-5.44485	5.18504843740535e-08	5.62403640928721e-07	No-difference
chr5	122509939	122520965	ENSMUSG00000029464.11	+	2508	Gpn3	689.578	1.05757	0.194289	5.44329	5.2304533709009e-08	5.66729155259104e-07	SCNT.2C-high
chrX	47712290	47751171	ENSMUSG00000031105.17	+	2364	Slc25a14	938.551	-0.784943	0.144203	-5.44331	5.22990224240467e-08	5.66729155259104e-07	No-difference
chr4	86666792	86768840	ENSMUSG00000038024.18	+	8482	Dennd4c	916.342	-0.73843	0.135681	-5.44242	5.25629201702299e-08	5.6922811806314e-07	No-difference
chr8	95113066	95122005	ENSMUSG00000031770.17	+	2333	Herpud1	29.5288	4.88958	0.898485	5.44202	5.26786935767589e-08	5.70180835859051e-07	SCNT.2C-high
chr2	92205021	92211562	ENSMUSG00000027222.15	+	1775	Pex16	149.862	-1.50055	0.275811	-5.4405	5.31307075568502e-08	5.74770011971811e-07	SCNT.2C-low
chr8	106052986	106061851	ENSMUSG00000014856.13	+	1511	Tmem208	159.255	1.64192	0.301814	5.44016	5.32323709563012e-08	5.75566241794778e-07	SCNT.2C-high
chr11	95749664	95751870	ENSMUSG00000086015.3	+	1296	4833417C18Rik	35.4572	4.70107	0.864599	5.43729	5.40981767084361e-08	5.84619442817035e-07	SCNT.2C-high
chr3	151916059	151942463	ENSMUSG00000028034.16	+	15500	Fubp1	913.638	0.929242	0.170919	5.43674	5.4264188488351e-08	5.86104670923943e-07	No-difference
chr4	4762484	4793355	ENSMUSG00000066324.3	-	6543	Bpnt2	82.232	2.0785	0.382515	5.43377	5.51767393436329e-08	5.95647421409081e-07	SCNT.2C-high
chr1	192850354	192860140	ENSMUSG00000079144.8	+	4403	A130010J15Rik	47.9505	3.23111	0.594768	5.43255	5.55535884327667e-08	5.99400132743018e-07	SCNT.2C-high
chr19	45352173	45518452	ENSMUSG00000025217.16	+	16908	Btrc	234.764	1.29995	0.23945	5.42889	5.67049869550016e-08	6.11501570680356e-07	SCNT.2C-high
chr5	139186392	139235595	ENSMUSG00000036817.15	+	7596	Sun1	291.355	1.12707	0.207629	5.42831	5.68894340586312e-08	6.13168251170039e-07	SCNT.2C-high
chr17	46554846	46558980	ENSMUSG00000067148.16	-	2278	Polr1c	1333.6	-0.9852	0.181508	-5.42786	5.70331010006865e-08	6.14393873227458e-07	No-difference
chrX	67722147	67761569	ENSMUSG00000000838.18	+	8966	Fmr1	1220.76	-0.839151	0.154654	-5.42598	5.76384329823314e-08	6.20588923307401e-07	No-difference
chr10	25044988	25183768	ENSMUSG00000039166.17	-	4375	Akap7	2910.3	-0.701358	0.129325	-5.42321	5.85389397049388e-08	6.29953930896117e-07	No-difference
chr14	66205932	66218996	ENSMUSG00000022037.16	+	3437	Clu	79.8498	1.9605	0.361592	5.42186	5.89831131543086e-08	6.34400961671748e-07	SCNT.2C-high
chr7	27741132	27749526	ENSMUSG00000030603.17	-	2163	Psmc4	285.615	1.3344	0.246158	5.42091	5.9295965272987e-08	6.3743162668461e-07	SCNT.2C-high
chr5	140313429	140317653	ENSMUSG00000029557.8	-	1443	Mrm2	23.8723	7.41477	1.36796	5.42031	5.94972618253157e-08	6.39260522419617e-07	SCNT.2C-high
chr4	135096887	135125538	ENSMUSG00000043924.17	-	2227	Ncmap	81.8505	2.23731	0.412843	5.41927	5.9841985155689e-08	6.42627726454627e-07	SCNT.2C-high
chr6	118438911	118456281	ENSMUSG00000072623.7	-	5389	Zfp9	88.564	2.28124	0.420988	5.41878	6.00079704138973e-08	6.4407298857114e-07	SCNT.2C-high
chr13	3616035	3661108	ENSMUSG00000033799.11	-	12454	Tasor2	2990.85	-0.58437	0.107859	-5.4179	6.03043709504182e-08	6.46915770169471e-07	No-difference
chrX	80463181	80501727	ENSMUSG00000060673.3	-	2644	4930595M18Rik	16.7883	-7.17912	1.32564	-5.41557	6.10930414559371e-08	6.55033650445754e-07	SCNT.2C-low
chr1	55970400	56011487	ENSMUSG00000099950.2	+	2345	9130227L01Rik	195.445	-1.63382	0.301716	-5.4151	6.12555958053162e-08	6.56433398935654e-07	SCNT.2C-low
chr10	41908204	41944651	ENSMUSG00000120201.1	-	2623	Gm40630	21.9948	7.3059	1.34947	5.4139	6.16670235908876e-08	6.6049729549488e-07	SCNT.2C-high
chr7	14571699	14571954	ENSMUSG00000098309.2	-	256	Gtpbp4-ps2	148.228	-2.15123	0.397625	-5.4102	6.29533900647997e-08	6.73923269112269e-07	SCNT.2C-low
chr13	33065417	33082194	ENSMUSG00000079049.10	-	1633	Serpinb1c	218.537	-1.2291	0.227186	-5.41009	6.29943032811379e-08	6.74009470317903e-07	SCNT.2C-low
chr5	65548840	65568036	ENSMUSG00000029199.12	+	4570	Lias	537.479	1.19776	0.221454	5.40862	6.35138745188314e-08	6.79149741693104e-07	SCNT.2C-high
chr7	15323578	15325285	ENSMUSG00000093513.2	+	1137	Obox4-ps31	106.789	-7.64641	1.41377	-5.40854	6.35409465315717e-08	6.79149741693104e-07	SCNT.2C-low
chr13	35249444	35251603	ENSMUSG00000114233.2	+	598	Gm48629	43.4565	-2.92611	0.541253	-5.40618	6.43843106570286e-08	6.87805518690789e-07	SCNT.2C-low
chr14	52310834	52341485	ENSMUSG00000060373.17	-	4297	Hnrnpc	14846.9	-0.58403	0.10805	-5.4052	6.47352714580144e-08	6.91194769846608e-07	No-difference
chr6	51500881	51567659	ENSMUSG00000038301.16	+	9300	Snx10	117.916	2.13702	0.395385	5.40492	6.48385861487759e-08	6.91937690165214e-07	SCNT.2C-high
chr9	65536930	65567810	ENSMUSG00000032387.16	+	2506	Rbpms2	2610.57	-0.631966	0.116928	-5.40474	6.49041391450618e-08	6.9227706604491e-07	No-difference
chr12	3856007	3964443	ENSMUSG00000020661.17	+	16642	Dnmt3a	743.594	0.797773	0.147633	5.40377	6.5254594250193e-08	6.9565331739382e-07	No-difference
chr9	74860151	74939746	ENSMUSG00000034858.18	+	6648	Atosa	580.798	-0.789741	0.146153	-5.40351	6.53500054306612e-08	6.96308551370542e-07	No-difference
chr6	49296208	49318516	ENSMUSG00000050786.9	+	2421	Ccdc126	703.844	1.11275	0.205985	5.4021	6.58670372503628e-08	7.01453167726995e-07	SCNT.2C-high
chr1	55287817	55402628	ENSMUSG00000025977.16	-	3514	Boll	27.7793	-3.82158	0.70758	-5.40091	6.63053932961375e-08	7.05755019147419e-07	SCNT.2C-low
chr5	134248907	134258479	ENSMUSG00000015950.14	-	3663	Ncf1	20.6516	7.21276	1.33581	5.39955	6.68074745030156e-08	7.10637967967032e-07	SCNT.2C-high
chr9	22137010	22154650	ENSMUSG00000057982.9	+	2960	Zfp809	2563.14	-0.85628	0.158586	-5.39948	6.68334376777536e-08	7.10637967967032e-07	No-difference
chr15	7120095	7226970	ENSMUSG00000054263.13	+	10776	Lifr	64.8299	2.54745	0.471847	5.39889	6.70530678362339e-08	7.12603872740412e-07	SCNT.2C-high
chr15	36504208	36555718	ENSMUSG00000013611.15	-	2935	Snx31	32.4678	3.7893	0.701941	5.39831	6.72726140003198e-08	7.14566849176882e-07	SCNT.2C-high
chrX	152281223	152284566	ENSMUSG00000050148.10	+	3344	Ubqln2	234.05	-1.55601	0.288426	-5.39483	6.85893008427197e-08	7.2817554326347e-07	SCNT.2C-low
chr6	116656024	116693874	ENSMUSG00000048108.14	-	17177	Tmem72	383.9	-0.995456	0.184537	-5.39436	6.87700755515573e-08	7.29717030335226e-07	No-difference
chr18	21077682	21116919	ENSMUSG00000033107.7	+	1677	Rnf125	1469.87	0.737713	0.136779	5.39348	6.91060924507879e-08	7.32903341395093e-07	No-difference
chrX	149371225	149426874	ENSMUSG00000025271.14	+	4017	Pfkfb1	221.987	-1.28022	0.237483	-5.39078	7.0151518070459e-08	7.43300148059108e-07	SCNT.2C-low
chr9	73020708	73030615	ENSMUSG00000032215.16	+	1716	Rsl24d1	2671.97	-0.634774	0.117752	-5.39076	7.01588945757122e-08	7.43300148059108e-07	No-difference
chr19	8797374	8811507	ENSMUSG00000071659.5	+	7108	Hnrnpul2	1050.16	-0.671572	0.124608	-5.38946	7.06681518615098e-08	7.48308963774614e-07	No-difference
chr13	81821962	81859132	ENSMUSG00000035834.12	-	3936	Polr3g	984.576	0.766798	0.142288	5.38907	7.08244043695422e-08	7.49576552127802e-07	No-difference
chr10	58159288	58260513	ENSMUSG00000019920.19	+	5137	Lims1	1797.81	0.907685	0.168444	5.38864	7.09922098967273e-08	7.50965042388743e-07	No-difference
chr5	136947964	136965968	ENSMUSG00000097908.9	+	4803	4933404O12Rik	174.858	1.39139	0.258303	5.38667	7.17747204862328e-08	7.58851181388207e-07	SCNT.2C-high
chr6	37419442	37424343	ENSMUSG00000120046.1	+	1666	Gm33318	92.7532	2.4296	0.451166	5.38515	7.23824746437357e-08	7.64882502533572e-07	SCNT.2C-high
chr19	11854979	11855722	ENSMUSG00000051548.5	-	744	Gm6365	74.1525	-3.17003	0.58907	-5.38143	7.38980227768574e-08	7.80495543345068e-07	SCNT.2C-low
chr7	7117689	7124487	ENSMUSG00000062116.11	-	2394	Zfp954	341.14	-1.17818	0.219114	-5.37703	7.57253967285299e-08	7.99384257487841e-07	SCNT.2C-low
chr15	73384409	73444091	ENSMUSG00000036661.15	+	5709	Dennd3	45.2022	3.00435	0.558964	5.37486	7.6642146135538e-08	8.08645606680052e-07	SCNT.2C-high
chr7	41244316	41246155	ENSMUSG00000108482.2	+	546	Gm45078	12.5231	-7.74225	1.44075	-5.37377	7.71088414258616e-08	8.13151386368045e-07	SCNT.2C-low
chr9	64093052	64160913	ENSMUSG00000004936.9	-	3391	Map2k1	2269.56	-0.765582	0.142489	-5.37291	7.74768715329535e-08	8.1661259610093e-07	No-difference
chr11	60519408	60519789	ENSMUSG00000096483.2	-	382	Gm12615	116.992	2.05538	0.382617	5.3719	7.79129899333108e-08	8.20787538018561e-07	SCNT.2C-high
chr4	101009564	101122479	ENSMUSG00000028530.15	-	7227	Jak1	1867.66	-0.625595	0.116474	-5.37112	7.82503385244911e-08	8.23918220470143e-07	No-difference
chr13	13612136	13686854	ENSMUSG00000005397.9	+	6943	Nid1	50.6923	3.1577	0.588503	5.36564	8.06608400402049e-08	8.48572013395381e-07	SCNT.2C-high
chr13	76246853	76338435	ENSMUSG00000033991.10	+	11802	Skic3	2141.71	-0.587465	0.109488	-5.36555	8.07021956529584e-08	8.48572013395381e-07	No-difference
chr2	156730774	156757303	ENSMUSG00000080880.2	-	878	Gm14278	20.6189	7.21565	1.34482	5.36552	8.0715908445926e-08	8.48572013395381e-07	SCNT.2C-high
chr8	94794582	94825556	ENSMUSG00000031755.7	-	3311	Bbs2	458.111	1.11514	0.207885	5.36423	8.12940843599009e-08	8.53898875920806e-07	SCNT.2C-high
chr7	42226955	42242009	ENSMUSG00000092335.3	-	3761	Zfp977	424.605	1.56399	0.29156	5.36421	8.13058604979442e-08	8.53898875920806e-07	SCNT.2C-high
chr5	148932461	148952678	ENSMUSG00000085971.6	-	5723	Gm15411	35.7273	3.5519	0.662304	5.36294	8.18762006151148e-08	8.59448695402569e-07	SCNT.2C-high
chr6	124281615	124307486	ENSMUSG00000008845.10	+	5461	Cd163	56.9713	-2.10214	0.391995	-5.36266	8.20043080723878e-08	8.60353126789129e-07	SCNT.2C-low
chr3	36120128	36147002	ENSMUSG00000027710.15	+	8192	Acad9	34.7613	3.28147	0.611974	5.36211	8.22551658213866e-08	8.62543817056472e-07	SCNT.2C-high
chrX	55843218	55867686	ENSMUSG00000067878.14	-	2891	Map7d3	381.204	1.26967	0.236797	5.36185	8.23724771430843e-08	8.6333259002647e-07	SCNT.2C-high
chr15	58039275	58078328	ENSMUSG00000022358.8	-	6976	Fbxo32	28.9269	4.7903	0.893637	5.36046	8.30113002489124e-08	8.69139754673529e-07	SCNT.2C-high
chr15	76763459	76776595	ENSMUSG00000033669.9	+	5816	Zfp7	243.74	1.24238	0.231766	5.36052	8.29837161486231e-08	8.69139754673529e-07	SCNT.2C-high
chr12	102249307	102357114	ENSMUSG00000044456.17	+	6835	Rin3	653.995	-0.839057	0.156548	-5.35973	8.33477473722636e-08	8.72217166506377e-07	No-difference
chr12	69204496	69205960	ENSMUSG00000034892.9	-	693	Rps29	1359.82	0.810241	0.151185	5.35928	8.3553915689997e-08	8.73928793838617e-07	No-difference
chr15	58813083	58953854	ENSMUSG00000022353.11	-	11345	Mtss1	339.34	-1.05903	0.197636	-5.3585	8.39149247335493e-08	8.77257401228252e-07	SCNT.2C-low
chr2	131751848	131780349	ENSMUSG00000079037.10	+	2343	Prnp	54.7751	2.6967	0.503463	5.3563	8.49413283164417e-08	8.8753519363145e-07	SCNT.2C-high
chr7	30261288	30263052	ENSMUSG00000036835.8	-	1275	Psenen	1913.22	-0.809524	0.151157	-5.35554	8.53024711130911e-08	8.90854880346543e-07	No-difference
chr7	19631259	19633723	ENSMUSG00000108942.2	+	2465	Gm44660	51.4598	-2.32605	0.434426	-5.3543	8.58892311464099e-08	8.96526218851915e-07	SCNT.2C-low
chr19	36709131	36714053	ENSMUSG00000067279.4	-	2725	Ppp1r3c	36.4369	6.15567	1.14972	5.35406	8.60005422835451e-08	8.97231496835094e-07	SCNT.2C-high
chr15	9112073	9155512	ENSMUSG00000054115.13	-	7874	Skp2	510.064	-0.995835	0.186109	-5.35082	8.75543971561487e-08	9.1297826134711e-07	No-difference
chr8	64467965	64659305	ENSMUSG00000053626.6	-	7758	Tll1	157.345	-1.45707	0.272363	-5.34973	8.80840027469396e-08	9.18034034726869e-07	SCNT.2C-low
chr5	10018674	10019418	ENSMUSG00000106661.2	+	745	Gm42832	16.2089	-7.1309	1.33301	-5.34948	8.82077516555931e-08	9.1885687872416e-07	SCNT.2C-low
chr4	58965439	58987119	ENSMUSG00000028378.7	-	2296	Ptgr1	107.75	1.85316	0.346441	5.34915	8.83701890747936e-08	9.20081699549793e-07	SCNT.2C-high
chr1	119453890	119456713	ENSMUSG00000098923.2	+	2824	Tmem185b	56.1444	2.45876	0.459948	5.34574	9.00505558983054e-08	9.3710144699652e-07	SCNT.2C-high
chr18	35804156	35841467	ENSMUSG00000024350.7	-	5486	Dnajc18	186.319	1.48559	0.277952	5.34475	9.05408236206308e-08	9.41725574686998e-07	SCNT.2C-high
chr12	8971598	8988742	ENSMUSG00000020585.6	+	1839	Laptm4a	855.07	1.03924	0.194452	5.34446	9.06850468341085e-08	9.42747590275925e-07	SCNT.2C-high
chr3	159201070	159235592	ENSMUSG00000028175.16	+	3323	Depdc1a	755.795	1.01926	0.190806	5.34188	9.19864033440482e-08	9.55791853591577e-07	SCNT.2C-high
chr9	20339745	20371458	ENSMUSG00000063108.16	-	14154	Zfp26	131.885	1.73903	0.325603	5.34097	9.24530804160289e-08	9.60154497424389e-07	SCNT.2C-high
chr11	121113414	121120148	ENSMUSG00000039294.15	-	4213	Cybc1	22.5022	7.34189	1.37474	5.34058	9.26478481342627e-08	9.61690290021185e-07	SCNT.2C-high
chr6	86348286	86356310	ENSMUSG00000057278.9	+	1570	Snrpg	12986.6	-0.548155	0.102686	-5.33819	9.38805746739575e-08	9.73993154849541e-07	No-difference
chr15	103310832	103338897	ENSMUSG00000022487.15	-	1390	Gtsf1	282.116	-1.08783	0.203836	-5.33679	9.46075733802806e-08	9.80543677414318e-07	SCNT.2C-low
chr5	31454787	31484658	ENSMUSG00000059434.10	+	4335	Gckr	652.015	-0.917516	0.17192	-5.33687	9.45644291127198e-08	9.80543677414318e-07	No-difference
chr7	19671230	19684681	ENSMUSG00000040498.8	-	2263	Igsf23	345.858	-1.09233	0.204723	-5.33561	9.52226978153789e-08	9.86420583278402e-07	SCNT.2C-low
chr2	90884354	90896714	ENSMUSG00000002102.16	+	2607	Psmc3	480.941	1.17272	0.219825	5.33479	9.56541117182505e-08	9.90146510262228e-07	SCNT.2C-high
chr7	126358773	126364991	ENSMUSG00000063065.14	+	2257	Mapk3	1139.53	-0.887144	0.166296	-5.33474	9.5678922692201e-08	9.90146510262228e-07	No-difference
chr3	94404851	94490023	ENSMUSG00000028136.16	-	6886	Snx27	210.374	1.5093	0.283014	5.33293	9.66392697615981e-08	9.99580464992506e-07	SCNT.2C-high
chr11	73026311	73029120	ENSMUSG00000050107.3	-	2810	Haspin	865.898	-0.911344	0.170928	-5.33175	9.72709476825579e-08	1.00560706044201e-06	No-difference
chr11	103110588	103158298	ENSMUSG00000020941.8	-	6550	Map3k14	29.3433	5.24408	0.984122	5.32869	9.89254438846839e-08	1.02219636247796e-06	SCNT.2C-high
chr11	107438756	107584652	ENSMUSG00000020721.17	+	15044	Helz	177.949	1.3718	0.257455	5.32829	9.91438933491958e-08	1.02376389174979e-06	SCNT.2C-high
chr3	32583614	32633388	ENSMUSG00000027668.14	+	6114	Mfn1	783.08	-0.734736	0.137895	-5.32823	9.91769710353873e-08	1.02376389174979e-06	No-difference
chr5	38684156	38720564	ENSMUSG00000005103.13	-	8899	Wdr1	658.592	-0.829525	0.155726	-5.32681	9.99499826510333e-08	1.0312243934383e-06	No-difference
chr17	35117445	35133028	ENSMUSG00000013787.16	+	5489	Ehmt2	92.5227	2.13563	0.400968	5.32618	1.00298529372589e-07	1.03430021918611e-06	SCNT.2C-high
chr9	61275833	61277833	ENSMUSG00000120207.1	-	1572	Gm34157	86.667	2.15437	0.404813	5.32188	1.02701622944006e-07	1.05854924030377e-06	SCNT.2C-high
chr1	34475751	34478753	ENSMUSG00000042111.10	-	2543	Ccdc115	1058.04	-0.735918	0.13829	-5.32156	1.02879988350098e-07	1.05985506833193e-06	No-difference
chr13	96215724	96217884	ENSMUSG00000114133.2	-	2161	Btf3l4b	368.067	-1.08841	0.204553	-5.3209	1.03255295186492e-07	1.06318742950308e-06	SCNT.2C-low
chr19	4085407	4087985	ENSMUSG00000060803.7	-	1548	Gstp1	436.334	-0.94097	0.176851	-5.32068	1.03381278629394e-07	1.06395052983818e-06	No-difference
chr4	86772897	86775649	ENSMUSG00000028495.15	-	1586	Rps6	1103.19	-0.721956	0.135693	-5.32051	1.03475324020054e-07	1.06438433850317e-06	No-difference
chr13	23711167	23715113	ENSMUSG00000085016.3	-	1097	Gm11335	28.7764	4.75955	0.895125	5.31719	1.05381278356962e-07	1.08344631597978e-06	SCNT.2C-high
chr16	15441761	15455264	ENSMUSG00000022673.6	-	3589	Mcm4	1013.06	-0.937841	0.176393	-5.31677	1.05622926124678e-07	1.08538669225614e-06	No-difference
chr13	41463057	41640838	ENSMUSG00000021365.16	-	6376	Nedd9	520.551	-0.83906	0.157826	-5.31635	1.0586951260011e-07	1.0873758502458e-06	No-difference
chr5	100953058	100968831	ENSMUSG00000035234.19	-	3011	Abraxas1	578.178	-0.8848	0.166467	-5.31518	1.06551344627564e-07	1.09383114597396e-06	No-difference
[truncated: 19,409 more rows]
