# Supplementary material for: mTORC1-dependent suppression of autophagic activity in somatic cell nuclear transfer mouse embryos
Source: Reproduction. 2025 Oct 28;170(6):e250338. doi: 10.1530/REP-25-0338 (PMC12910570; doi:10.1530/REP-25-0338)
Supplement: Supplementary file 5 [file supplementary_table_s2.xlsx]

## Sheet: Table S2. List of 4-cell DEGs
Table S2. List of DEGs in 4-cell embryos
Chr	Start	End	Geneid	Strand	Length	gene_name	baseMean	log2FoldChange	lfcSE	stat	pvalue	padj	Category
chr12	57587414	57593702	ENSMUSG00000035451.8	-	3327	Foxa1	581.791	-6.02681	0.255094	-23.6259	2.09063209775728e-123	4.1170817901134e-119	SCNT.4C-low
chr17	22363340	22385171	ENSMUSG00000063383.6	-	2872	Zfp947	534.66	-5.55106	0.245978	-22.5673	9.08919659676689e-113	8.94967742900652e-109	SCNT.4C-low
chr9	82992001	83028738	ENSMUSG00000066456.15	-	1869	Hmgn3	1117.24	3.25427	0.151776	21.4413	5.50785483918648e-102	3.61553951160331e-98	SCNT.4C-high
chr5	35248845	35263110	ENSMUSG00000029103.17	-	4116	Lrpap1	4428.11	-2.72375	0.13558	-20.0897	9.08369454982646e-90	3.57770393539465e-86	SCNT.4C-low
chr14	26036166	26046109	ENSMUSG00000114753.2	-	5711	Gm34059	1864.55	3.32607	0.165472	20.1005	7.30279083982074e-90	3.57770393539465e-86	SCNT.4C-high
chr9	78274334	78275459	ENSMUSG00000060461.6	-	619	Dppa5a	27767.7	-2.26646	0.113822	-19.9124	3.18002008122865e-88	1.04373559099393e-84	SCNT.4C-low
chr4	147445760	147475461	ENSMUSG00000078497.10	+	1287	Zfp978	860.08	-3.34297	0.168554	-19.8333	1.53745712980624e-87	4.32530617961062e-84	SCNT.4C-low
chr9	110768671	110775226	ENSMUSG00000032494.13	-	2622	Cripto	1057.9	-3.7181	0.191	-19.4666	2.1099409680592e-84	5.19388343549873e-81	SCNT.4C-low
chrX	52332292	52358682	ENSMUSG00000036022.16	-	4409	Pabir2	1390.04	4.05599	0.220589	18.3871	1.66612126746849e-75	3.64565845780633e-72	SCNT.4C-high
chr7	6998299	7006090	ENSMUSG00000070837.7	+	1523	Aurkc	896.829	-3.8325	0.209142	-18.3248	5.24422065220693e-75	1.03274437303911e-71	SCNT.4C-low
chr10	96452868	96458671	ENSMUSG00000036478.9	+	5276	Btg1	4844.33	-2.72728	0.150414	-18.1318	1.78835399083364e-73	3.20164137649881e-70	SCNT.4C-low
chr14	14413010	14466871	ENSMUSG00000025277.15	-	2226	Abhd6	5736.46	1.98444	0.109955	18.0477	8.22237057140044e-73	1.34935953052157e-69	SCNT.4C-high
chr3	137573436	137622318	ENSMUSG00000074212.8	+	15741	Dnajb14	6361.16	2.13049	0.118106	18.0387	9.67660954938781e-73	1.46585747581611e-69	SCNT.4C-high
chr18	58969739	59187132	ENSMUSG00000053441.6	+	14040	Adamts19	889.364	4.62341	0.256422	18.0304	1.12386262694521e-72	1.58087333660229e-69	SCNT.4C-high
chr8	87350672	87450501	ENSMUSG00000047866.21	+	5339	Lonp2	3719.09	3.0673	0.170267	18.0147	1.49465810719298e-72	1.96228680699676e-69	SCNT.4C-high
chr15	74866726	74869880	ENSMUSG00000075602.11	-	1205	Ly6a	646.02	-4.82865	0.268689	-17.9712	3.27643347099794e-72	4.03267527152265e-69	SCNT.4C-low
chr10	59538299	59699954	ENSMUSG00000020111.17	+	9234	Micu1	1328.34	3.32158	0.185544	17.9019	1.14048082431133e-71	1.3211464043037e-68	SCNT.4C-high
chr13	91407495	91423073	ENSMUSG00000114688.2	+	949	Gm47381	1253.84	3.38117	0.193144	17.5059	1.29164779288359e-68	1.41313444362536e-65	SCNT.4C-high
chr7	143055282	143056887	ENSMUSG00000010760.6	-	1121	Phlda2	817.202	-4.3585	0.249238	-17.4873	1.79046507196821e-68	1.85576992959316e-65	SCNT.4C-low
chr4	147696394	147726970	ENSMUSG00000066000.13	-	4111	Zfp979	2564.19	-2.66662	0.155961	-17.098	1.53645235688204e-65	1.5128678132039e-62	SCNT.4C-low
chr13	94337818	94422365	ENSMUSG00000021687.15	-	4582	Scamp1	3171.83	2.99496	0.181481	16.5029	3.4954607141843e-61	3.27790989735388e-58	SCNT.4C-high
chr11	53990921	54022491	ENSMUSG00000018906.15	+	6239	P4ha2	1323.4	2.37078	0.14379	16.4878	4.48828698007843e-61	4.01762888630384e-58	SCNT.4C-high
chr2	132440115	132494988	ENSMUSG00000074783.11	+	2228	AU019990	929.356	3.08471	0.18736	16.4641	6.64261156928903e-61	5.68751954930474e-58	SCNT.4C-high
chr11	69471185	69482699	ENSMUSG00000059552.14	+	4045	Trp53	850.298	2.60399	0.158276	16.4522	8.09031057448573e-61	6.63843692263948e-58	SCNT.4C-high
chr4	98706712	98712077	ENSMUSG00000073794.4	-	2264	I0C0044D17Rik	2070.9	2.72696	0.168517	16.1821	6.74076698527673e-59	5.30983696964219e-56	SCNT.4C-high
chr14	79697377	79718960	ENSMUSG00000022023.7	-	7566	Wbp4	2110.82	-1.90003	0.118991	-15.9678	2.14122480064759e-57	1.6218130768905e-54	SCNT.4C-low
chr13	99557954	99653048	ENSMUSG00000052727.7	-	15846	Map1b	614.213	2.708	0.169668	15.9606	2.40527658238558e-57	1.75433747173775e-54	SCNT.4C-high
chr5	122492432	122503047	ENSMUSG00000029462.19	+	6148	Vps29	960.332	2.94797	0.188115	15.6711	2.38389066867777e-55	1.67664139065255e-52	SCNT.4C-high
chr7	3337605	3348958	ENSMUSG00000068566.14	+	4479	Myadm	1231.05	-2.3997	0.155375	-15.4445	8.21059049044113e-54	5.57555719062956e-51	SCNT.4C-low
chr11	101136854	101150372	ENSMUSG00000001240.14	+	3301	Ramp2	424.304	-3.26123	0.211759	-15.4007	1.61918749958323e-53	1.06288864764308e-50	SCNT.4C-low
chr7	41195098	41223086	ENSMUSG00000090744.8	-	1892	Gm6871	6014.39	-2.93052	0.192577	-15.2174	2.7097486827685e-52	1.72138970354065e-49	SCNT.4C-low
chr19	47140048	47146203	ENSMUSG00000094219.2	-	1044	Calhm3	309.93	4.20601	0.276931	15.1879	4.25206681634822e-52	2.61674849419829e-49	SCNT.4C-high
chr13	65544369	65545492	ENSMUSG00000113911.2	-	1124	Gm21930	271.791	-4.45103	0.29333	-15.1741	5.24723008152587e-52	3.1313243028936e-49	SCNT.4C-low
chr19	27366098	27407225	ENSMUSG00000041360.9	-	9052	Pum3	7914.27	-1.78191	0.118306	-15.0619	2.88354300293178e-51	1.67016506931575e-48	SCNT.4C-low
chr6	88701394	88805342	ENSMUSG00000033174.18	+	5077	Mgll	353.82	4.4936	0.299221	15.0177	5.62391396167049e-51	3.16433536134791e-48	SCNT.4C-high
chrX	134967313	134968985	ENSMUSG00000042750.8	-	903	Bex2	273.984	5.67458	0.380016	14.9325	2.02671378423941e-50	1.10866873758407e-47	SCNT.4C-high
chr5	115465236	115471139	ENSMUSG00000029538.15	+	1653	Srsf9	2305.21	-1.71999	0.115875	-14.8436	7.6586732520996e-50	4.07627709063777e-47	SCNT.4C-low
chr9	50507657	50515112	ENSMUSG00000000171.6	-	1231	Sdhd	1302.75	1.94143	0.13244	14.6589	1.18091195093301e-48	6.11992080255886e-46	SCNT.4C-high
chr7	35096460	35138114	ENSMUSG00000023072.15	+	5087	Cep89	2346.17	2.02298	0.138541	14.6021	2.72355196171931e-48	1.35743984409378e-45	SCNT.4C-high
chr16	9988090	9992775	ENSMUSG00000039209.13	+	831	Rpl39l	3985.15	-2.76595	0.189432	-14.6013	2.7572027504063e-48	1.35743984409378e-45	SCNT.4C-low
chr5	77413338	77434279	ENSMUSG00000029249.16	+	7222	Rest	3449.48	-1.91647	0.132128	-14.5047	1.13125584684833e-47	5.43361497365468e-45	SCNT.4C-low
chr2	87336909	87341216	ENSMUSG00000025838.13	+	2084	Pramel6	7579.5	-1.81334	0.125368	-14.4642	2.04040983904529e-47	9.5670930857902e-45	SCNT.4C-low
chr19	44127685	44134885	ENSMUSG00000057506.6	-	1788	Bloc1s2	2128.05	2.01111	0.139243	14.4431	2.76917636048799e-47	1.26821837365326e-44	SCNT.4C-high
chr7	3204498	3219029	ENSMUSG00000054753.10	-	3653	AU018091	1705.76	-2.13516	0.147902	-14.4363	3.05864015195555e-47	1.36895001164683e-44	SCNT.4C-low
chr13	93753183	93774469	ENSMUSG00000074768.7	-	5758	Bhmt	9479.93	-2.55596	0.177169	-14.4267	3.51633693483115e-47	1.53882718350289e-44	SCNT.4C-low
chr13	82237876	82407079	ENSMUSG00000114461.2	+	526	Gm48155	547.958	3.76321	0.260998	14.4185	3.95844088341047e-47	1.69464296341309e-44	SCNT.4C-high
chr19	43488191	43513044	ENSMUSG00000025190.14	-	2539	Got1	1832.86	-1.90708	0.132432	-14.4005	5.13453897670623e-47	2.1237224402791e-44	SCNT.4C-low
chr4	146586484	146623852	ENSMUSG00000056300.15	+	3164	Zfp981	2672.62	-3.01033	0.209051	-14.4	5.17639146566784e-47	2.1237224402791e-44	SCNT.4C-low
chr7	42226955	42242009	ENSMUSG00000092335.3	-	3761	Zfp977	2783.1	-2.83762	0.197478	-14.3693	8.06611196261401e-47	3.24175393632159e-44	SCNT.4C-low
chr16	95921818	95928929	ENSMUSG00000040681.17	-	3221	Hmgn1	7863.24	1.56875	0.109471	14.3303	1.41604492171691e-46	5.5772345286742e-44	SCNT.4C-high
chr11	69546140	69547553	ENSMUSG00000041287.6	+	861	Sox15	1910.81	-2.10453	0.147745	-14.2444	4.85810229235423e-46	1.87589428320259e-43	SCNT.4C-low
chr12	105672235	105748706	ENSMUSG00000041323.7	+	4209	Ak7	1161.82	-2.51174	0.177452	-14.1545	1.75280408473111e-45	6.63807131550188e-43	SCNT.4C-low
chr14	118473644	118498611	ENSMUSG00000090534.2	+	3067	Sox21os1	193.626	-5.95139	0.420578	-14.1505	1.85480269450507e-45	6.89181687979024e-43	SCNT.4C-low
chr3	103647131	103698879	ENSMUSG00000008730.18	-	10914	Hipk1	2051.92	-1.74386	0.123518	-14.1183	2.93050828062635e-45	1.06871295500694e-42	SCNT.4C-low
chr10	34002063	34003980	ENSMUSG00000046031.8	-	1094	Calhm6	371.605	-2.80748	0.199341	-14.0838	4.77473903013441e-45	1.70961701309885e-42	SCNT.4C-low
chr16	29883202	29886614	ENSMUSG00000022528.9	+	2037	Hes1	2028.42	-2.86835	0.203689	-14.082	4.89978070919375e-45	1.72306038403844e-42	SCNT.4C-low
chr2	32267109	32271950	ENSMUSG00000039195.5	-	2694	Bbln	1013.5	2.13548	0.152361	14.0159	1.24569933486698e-44	4.30378193009394e-42	SCNT.4C-high
chr11	43620339	43638835	ENSMUSG00000041278.11	-	2032	Ttc1	11992.5	-1.8545	0.132902	-13.9539	2.97982793468375e-44	1.01175433651254e-41	SCNT.4C-low
chr6	8209222	8236274	ENSMUSG00000042447.14	+	6552	Mios	2138.54	-1.79757	0.129541	-13.8764	8.80195753842382e-44	2.93791440346068e-41	SCNT.4C-low
chr11	53458206	53492794	ENSMUSG00000018395.20	+	3586	Kif3a	755.7	2.27923	0.165181	13.7984	2.60580080303385e-43	8.55267253569094e-41	SCNT.4C-high
chr12	87840842	87844629	ENSMUSG00000072905.6	+	1766	Eif1ad3	1411.42	2.95615	0.215356	13.7268	7.01490912876379e-43	2.26466566348763e-40	SCNT.4C-high
chr19	47843409	47853229	ENSMUSG00000025068.9	+	2023	Gsto1	1075.61	-2.09692	0.152871	-13.7169	8.04274764988714e-43	2.55461015272947e-40	SCNT.4C-low
chr2	6193276	6217844	ENSMUSG00000039063.6	-	2685	Echdc3	379.922	3.8692	0.28296	13.674	1.45154007744217e-42	4.53732995953471e-40	SCNT.4C-high
chr6	7675169	7693254	ENSMUSG00000029752.13	-	2735	Asns	674.162	2.1565	0.158346	13.6189	3.0900297625901e-42	9.50811814291982e-40	SCNT.4C-high
chr9	120784417	121106263	ENSMUSG00000040936.16	-	8503	Ulk4	466.606	3.00772	0.22098	13.6108	3.45247738358905e-42	1.04599441715414e-39	SCNT.4C-high
chr10	63218222	63246355	ENSMUSG00000036764.13	+	4476	Dnajc12	1166.35	2.15893	0.159159	13.5645	6.49802911404953e-42	1.93887405065117e-39	SCNT.4C-high
chr6	83054850	83057836	ENSMUSG00000069678.11	+	1649	Pcgf1	4945.58	-1.69524	0.125475	-13.5105	1.35540436469727e-41	3.98387733641542e-39	SCNT.4C-low
chr17	13185683	13213056	ENSMUSG00000060475.14	-	6248	Wtap	9953.57	-2.19427	0.16284	-13.475	2.19625993292434e-41	6.36043336162926e-39	SCNT.4C-low
chr13	22198638	22204908	ENSMUSG00000085827.9	+	3528	Gm11290	221.636	5.61368	0.416937	13.4641	2.54396665005857e-41	7.26062829559469e-39	SCNT.4C-high
chr4	40722150	40737149	ENSMUSG00000028410.14	+	8629	Dnaja1	30801.7	-1.47764	0.110089	-13.4222	4.48173257053178e-41	1.26083942159261e-38	SCNT.4C-low
chrX	74216321	74426221	ENSMUSG00000031196.14	-	9905	F8	358.084	3.34209	0.249258	13.4081	5.41793683526298e-41	1.50275253657513e-38	SCNT.4C-high
chr8	41379249	41443822	ENSMUSG00000031595.10	+	3126	Pdgfrl	367.762	4.84315	0.362404	13.364	9.81998522383063e-41	2.68590234740134e-38	SCNT.4C-high
chr5	88807307	88824030	ENSMUSG00000044221.15	-	3036	Grsf1	2232.01	-1.56654	0.118242	-13.2486	4.59631609977827e-40	1.23993497195799e-37	SCNT.4C-low
chr5	3978054	4131310	ENSMUSG00000040407.19	+	22102	Akap9	506.515	2.64745	0.200224	13.2225	6.50957396816747e-40	1.73233838047462e-37	SCNT.4C-high
chr5	66833434	66844577	ENSMUSG00000029223.13	+	1632	Uchl1	776.216	3.04142	0.230148	13.2151	7.18291654019413e-40	1.88604233901391e-37	SCNT.4C-high
chrX	76845957	76846886	ENSMUSG00000085973.2	-	381	Gm14742	296.934	3.67467	0.278519	13.1936	9.55134953422788e-40	2.47493061023092e-37	SCNT.4C-high
chrX	96377446	96420822	ENSMUSG00000034457.11	-	5891	Eda2r	231.044	4.44791	0.337539	13.1775	1.18260894099363e-39	3.02456076298539e-37	SCNT.4C-high
chrX	105059306	105066056	ENSMUSG00000031231.5	+	1214	Cox7b	2118.02	2.02037	0.15394	13.1245	2.38485936862764e-39	6.02115840338258e-37	SCNT.4C-high
chr8	75719984	75758606	ENSMUSG00000034518.15	+	5227	Hmgxb4	2137.33	-2.29589	0.175887	-13.0533	6.08863785138223e-39	1.51776639502874e-36	SCNT.4C-low
chr3	102927742	102965502	ENSMUSG00000068823.11	+	10902	Csde1	26823.5	-1.58357	0.121441	-13.0398	7.26518437622969e-39	1.78841594901364e-36	SCNT.4C-low
chr2	170512869	170515777	ENSMUSG00000120109.1	-	705	Gm40003	209.538	-4.47723	0.344105	-13.0112	1.05619604618048e-38	2.56786033795459e-36	SCNT.4C-low
chr4	11156431	11174379	ENSMUSG00000028211.12	+	6475	Trp53inp1	3087.49	2.07184	0.159478	12.9914	1.36908714148953e-38	3.28797964357968e-36	SCNT.4C-high
chr7	126394406	126399923	ENSMUSG00000030695.17	-	2911	Aldoa	2385.5	2.42908	0.187457	12.9581	2.11489464932268e-38	5.01790606374839e-36	SCNT.4C-high
chr7	15651133	15656327	ENSMUSG00000041571.11	-	736	Selenow	3634.74	1.65383	0.12771	12.9499	2.35371605542848e-38	5.51806312851822e-36	SCNT.4C-high
chr4	147757959	147787010	ENSMUSG00000062518.8	-	2885	Zfp534	224.933	-3.77256	0.291654	-12.9351	2.85321450600795e-38	6.61039450197818e-36	SCNT.4C-low
chr19	52920357	53028645	ENSMUSG00000025027.19	-	9234	Xpnpep1	1290.63	1.72346	0.133312	12.9281	3.1258983838137e-38	7.15794382237712e-36	SCNT.4C-high
chr12	72697127	72711683	ENSMUSG00000021094.11	-	3541	Dhrs7	293.787	3.29096	0.255866	12.862	7.36212261584108e-38	1.6664629962501e-35	SCNT.4C-high
chr6	122603369	122607231	ENSMUSG00000046323.9	+	892	Dppa3	192077	-1.7894	0.139359	-12.8402	9.75592876963219e-38	2.18322165068599e-35	SCNT.4C-low
chr8	87450635	87472562	ENSMUSG00000036840.6	-	1968	Siah1a	2623.19	-2.66916	0.207977	-12.8339	1.05869070703107e-37	2.34256135882728e-35	SCNT.4C-low
chr4	12153409	12172015	ENSMUSG00000028218.20	-	4683	Cibar1	422.503	3.05552	0.238761	12.7974	1.69600834250897e-37	3.71105469878101e-35	SCNT.4C-high
chrX	73220865	73252106	ENSMUSG00000031397.12	+	2473	Tktl1	384.31	-3.34372	0.261316	-12.7957	1.73322203165919e-37	3.7508067548862e-35	SCNT.4C-low
chr1	170878743	170892504	ENSMUSG00000059498.14	-	1736	Fcgr3	3936.39	-1.68043	0.131561	-12.773	2.32172623275618e-37	4.96975594583343e-35	SCNT.4C-low
chr14	51193449	51202206	ENSMUSG00000068417.9	+	1587	Pnp2	195.02	-4.15898	0.326982	-12.7193	4.62032459462783e-37	9.78366153139847e-35	SCNT.4C-low
chr12	36064556	36092499	ENSMUSG00000020577.18	-	2474	Tspan13	351.192	3.5286	0.278669	12.6623	9.56522406979396e-37	2.00391444262183e-34	SCNT.4C-high
chr19	44282113	44295303	ENSMUSG00000025203.7	+	5464	Scd2	286.069	5.29417	0.418651	12.6458	1.18010644652008e-36	2.44629855277051e-34	SCNT.4C-high
chr4	146976153	146993984	ENSMUSG00000045699.6	-	1296	Gm21411	507.545	-3.27921	0.259484	-12.6374	1.31249588041848e-36	2.69239389302928e-34	SCNT.4C-low
chr7	79944198	79966007	ENSMUSG00000038943.17	+	8225	Prc1	8369.33	-1.45716	0.115681	-12.5964	2.21070027319933e-36	4.48817736908396e-34	SCNT.4C-low
chr12	76464312	76486266	ENSMUSG00000052221.9	+	3347	Ppp1r36	250.13	3.36296	0.266996	12.5956	2.23370300185186e-36	4.48860338933353e-34	SCNT.4C-high
chr2	164674793	164682952	ENSMUSG00000017760.17	+	4715	Ctsa	12258.4	-1.63554	0.130132	-12.5683	3.15430537281558e-36	6.27451875826841e-34	SCNT.4C-low
chr6	136483165	136587860	ENSMUSG00000030213.13	+	20726	Atf7ip	849.76	1.89055	0.150833	12.5341	4.8576976858791e-36	9.56626405280171e-34	SCNT.4C-high
chr2	84489423	84499124	ENSMUSG00000086598.10	+	3519	Btbd18	1286.05	-1.71147	0.137277	-12.4673	1.12559025317752e-35	2.19467810453713e-33	SCNT.4C-low
chr8	48552127	48606268	ENSMUSG00000031562.17	+	3409	Dctd	1610.23	-2.11289	0.169551	-12.4617	1.20781824148431e-35	2.33191810093633e-33	SCNT.4C-low
chr11	77576981	77632747	ENSMUSG00000037857.17	+	5792	Nufip2	6299.06	-1.38059	0.110845	-12.4552	1.31012338815734e-35	2.50487960028957e-33	SCNT.4C-low
chr14	66043286	66055271	ENSMUSG00000022033.10	+	1791	Pbk	8858.17	-1.69983	0.136521	-12.451	1.38035114879431e-35	2.61086875570514e-33	SCNT.4C-low
chr12	71877852	72039107	ENSMUSG00000034574.11	+	8096	Daam1	521.495	2.84621	0.228604	12.4504	1.39207443938983e-35	2.61086875570514e-33	SCNT.4C-high
chr7	97345841	97370003	ENSMUSG00000025439.6	+	3856	Clns1a	6756.28	-1.63789	0.131646	-12.4416	1.55415445752086e-35	2.88735506905268e-33	SCNT.4C-low
chr17	30803910	30845845	ENSMUSG00000024026.14	-	12101	Glo1	515.629	2.44061	0.19664	12.4116	2.26079578832418e-35	4.16092069714655e-33	SCNT.4C-high
chr1	9868332	9971070	ENSMUSG00000025915.15	+	14311	Sgk3	11733.3	1.88394	0.151869	12.4051	2.45334144778382e-35	4.47348640103766e-33	SCNT.4C-high
chr15	73076951	73295129	ENSMUSG00000022607.19	-	11803	Ptk2	1275.6	1.88283	0.151884	12.3965	2.72922660077386e-35	4.93088618798528e-33	SCNT.4C-high
chr2	121188195	121194218	ENSMUSG00000000308.15	+	2496	Ckmt1	414.652	-3.33768	0.27015	-12.3549	4.58107348713428e-35	8.20137092564867e-33	SCNT.4C-low
chrX	138790260	138899344	ENSMUSG00000031433.16	-	6638	Rbm41	756.398	-1.85367	0.150093	-12.3502	4.86199778878681e-35	8.6258849058179e-33	SCNT.4C-low
chr4	143884127	143889233	ENSMUSG00000050810.9	-	1865	Oog3	1942.68	-1.94513	0.158312	-12.2867	1.06816592623726e-34	1.87815996298127e-32	SCNT.4C-low
chr11	29497950	29528367	ENSMUSG00000020461.11	+	2217	Clhc1	336.996	-3.08589	0.252798	-12.207	2.85278544036246e-34	4.97167289177504e-32	SCNT.4C-low
chr11	21506692	21522367	ENSMUSG00000020321.17	-	2662	Mdh1	610.31	3.84489	0.31581	12.1747	4.23954567418377e-34	7.32362920716675e-32	SCNT.4C-high
chr7	142606476	142621671	ENSMUSG00000037706.18	+	2879	Cd81	199.386	6.13975	0.504719	12.1647	4.79309971202498e-34	8.2078706633833e-32	SCNT.4C-high
chr7	129764181	132725079	ENSMUSG00000030849.19	-	10328	Fgfr2	305.586	-3.19822	0.263102	-12.1558	5.34458084605042e-34	9.0733474656268e-32	SCNT.4C-low
chr12	66330153	66331175	ENSMUSG00000060499.8	-	1023	Rpl10l	543.702	-2.99549	0.247212	-12.1171	8.5728424047707e-34	1.44294859382179e-31	SCNT.4C-low
chr4	120916434	120955438	ENSMUSG00000043207.11	-	7145	Zmpste24	10986.3	-1.40052	0.115614	-12.1137	8.93317288250241e-34	1.49085570826373e-31	SCNT.4C-low
chr3	92976130	92982812	ENSMUSG00000096879.3	+	2142	Tdpoz8	405.405	4.01827	0.332725	12.0768	1.39989805196253e-33	2.31665481826034e-31	SCNT.4C-high
chr6	52690714	52743765	ENSMUSG00000004535.13	+	9991	Tax1bp1	12071.6	-1.49181	0.123866	-12.0437	2.0923819178596e-33	3.40539480234785e-31	SCNT.4C-low
chr6	144939561	145021910	ENSMUSG00000030268.18	-	9322	Bcat1	6922.16	-1.44453	0.119934	-12.0444	2.07671034753364e-33	3.40539480234785e-31	SCNT.4C-low
chr9	20256432	20296473	ENSMUSG00000045519.16	-	5096	Zfp560	1006.55	2.65655	0.220655	12.0394	2.20646715369196e-33	3.56163587357834e-31	SCNT.4C-high
chrX	100472924	100492197	ENSMUSG00000031311.18	+	4375	Nono	5318.81	-1.39243	0.115734	-12.0314	2.43062491175795e-33	3.89156881197149e-31	SCNT.4C-low
chr7	6225277	6242422	ENSMUSG00000058028.15	+	1980	Zscan5b	2101.17	-2.77378	0.230874	-12.0143	2.99056671978469e-33	4.74945406554192e-31	SCNT.4C-low
chr6	140369780	140542836	ENSMUSG00000030231.12	+	9356	Plekha5	839.991	-2.01395	0.167848	-11.9987	3.60856596280071e-33	5.68507916043475e-31	SCNT.4C-low
chr9	59563651	59586658	ENSMUSG00000032294.18	+	5001	Pkm	527.656	3.38667	0.282424	11.9915	3.93903588418373e-33	6.15646298946271e-31	SCNT.4C-high
chr12	24758240	24764145	ENSMUSG00000020649.12	+	2771	Rrm2	9554.72	-1.25925	0.105197	-11.9705	5.07378876414332e-33	7.86756867183263e-31	SCNT.4C-low
chr4	129041798	129083520	ENSMUSG00000040928.16	-	9448	S100pbp	694.753	-2.2349	0.187206	-11.9382	7.48521635584417e-33	1.15161223199718e-30	SCNT.4C-low
chr1	105446147	105591402	ENSMUSG00000056536.15	-	13595	Pign	1000.7	2.70321	0.22646	11.9368	7.60893418738729e-33	1.16157163528851e-30	SCNT.4C-high
chr3	145281960	145310550	ENSMUSG00000074182.9	+	2657	Znhit6	4466.62	-1.48442	0.124396	-11.933	7.96216500382367e-33	1.20614550323307e-30	SCNT.4C-low
chr19	29325999	29344790	ENSMUSG00000016495.13	-	3799	Plgrkt	215.428	4.52808	0.380696	11.8942	1.26823388475135e-32	1.90651373224491e-30	SCNT.4C-high
chr19	42111712	42117498	ENSMUSG00000018821.4	-	1236	Avpi1	677.018	1.89821	0.159641	11.8905	1.32625660038212e-32	1.9786341841913e-30	SCNT.4C-high
chr13	49658286	49686265	ENSMUSG00000043631.9	+	5677	Ecm2	366.766	3.35203	0.282129	11.8812	1.48227510975638e-32	2.19477020574679e-30	SCNT.4C-high
chr1	179495775	179514754	ENSMUSG00000038936.14	+	7562	Sccpdh	213.421	3.42043	0.28811	11.8719	1.65599090290106e-32	2.43368872021123e-30	SCNT.4C-high
chr10	92520608	92558282	ENSMUSG00000019988.8	-	4091	Nedd1	3464.58	-1.41933	0.119586	-11.8687	1.72073645724596e-32	2.51010837426257e-30	SCNT.4C-low
chr7	6048160	6108149	ENSMUSG00000034690.14	+	4009	Nlrp4c	148.841	-7.0354	0.592998	-11.8641	1.81815242822071e-32	2.6327114535993e-30	SCNT.4C-low
chr2	125876578	125933105	ENSMUSG00000027208.15	+	3248	Fgf7	148.263	5.09681	0.429952	11.8544	2.0425192460281e-32	2.93600959941835e-30	SCNT.4C-high
chr13	12454296	12479825	ENSMUSG00000057554.14	-	3688	Lgals8	2778.55	-1.49974	0.126584	-11.8478	2.21015423993644e-32	3.15395416283104e-30	SCNT.4C-low
chr9	44345070	44352433	ENSMUSG00000074397.6	-	2290	Foxr1	1278.79	-1.89402	0.159986	-11.8386	2.46502778815065e-32	3.49235915338495e-30	SCNT.4C-low
chr2	155593037	155597391	ENSMUSG00000027611.13	+	2031	Procr	161.464	4.53645	0.383546	11.8277	2.80823375536375e-32	3.95018195316988e-30	SCNT.4C-high
chr16	12927548	12968481	ENSMUSG00000022545.14	+	6730	Ercc4	606.482	3.45124	0.292428	11.802	3.81174812071211e-32	5.32374154192792e-30	SCNT.4C-high
chr5	136008953	136017478	ENSMUSG00000004948.13	+	1323	Zp3	404.237	-2.68055	0.227289	-11.7936	4.21234895226851e-32	5.80096419000166e-30	SCNT.4C-low
chr5	129892262	129927390	ENSMUSG00000025537.13	-	6509	Phkg1	559.431	-2.52267	0.2139	-11.7937	4.20685134856654e-32	5.80096419000166e-30	SCNT.4C-low
chr8	22658176	22675835	ENSMUSG00000037725.9	-	3215	Ckap2	3008.82	-1.52228	0.129182	-11.784	4.7210694568163e-32	6.45639033424191e-30	SCNT.4C-low
chr14	99536127	99552472	ENSMUSG00000005148.9	+	5201	Klf5	4304.51	-1.84054	0.156261	-11.7786	5.02965018145625e-32	6.76967075244615e-30	SCNT.4C-low
chr15	99518377	99549537	ENSMUSG00000023015.15	-	7079	Racgap1	4202.29	-1.55465	0.131994	-11.7782	5.05327578636868e-32	6.76967075244615e-30	SCNT.4C-low
chr7	129993223	130122099	ENSMUSG00000030850.18	-	5579	Ate1	1016.05	1.94208	0.164879	11.7788	5.01890060273845e-32	6.76967075244615e-30	SCNT.4C-high
chr11	101081941	101117289	ENSMUSG00000006920.15	-	7440	Ezh1	556.044	-2.13011	0.180902	-11.7749	5.25777945291258e-32	6.99604397068969e-30	SCNT.4C-low
chr12	28603754	28632522	ENSMUSG00000020636.15	-	1500	Allc	271.159	-3.50036	0.298117	-11.7416	7.80361604339046e-32	1.03138664927845e-29	SCNT.4C-low
chr10	5749160	5755600	ENSMUSG00000019773.8	-	2003	Fbxo5	2816.42	-1.81016	0.154244	-11.7357	8.36454159684465e-32	1.09815278444441e-29	SCNT.4C-low
chr1	74582047	74606953	ENSMUSG00000026173.17	+	7045	Plcd4	436.996	-2.29023	0.195213	-11.7319	8.74477324691752e-32	1.14046900365263e-29	SCNT.4C-low
chr19	8684246	8700733	ENSMUSG00000010095.14	-	3529	Slc3a2	2375.41	2.17948	0.185795	11.7306	8.88458741320755e-32	1.15108013110721e-29	SCNT.4C-high
chr5	106764605	106845153	ENSMUSG00000049606.17	-	14001	Zfp644	4435.92	-2.07861	0.177439	-11.7145	1.07414291973078e-31	1.38255532799073e-29	SCNT.4C-low
chr6	124681048	124689141	ENSMUSG00000004268.12	-	4632	Emg1	5234.58	-1.42052	0.121418	-11.6994	1.28337409505358e-31	1.64113545804482e-29	SCNT.4C-low
chr4	146093394	146135325	ENSMUSG00000066007.16	+	4937	Zfp600	159.218	-3.85254	0.329318	-11.6985	1.29680118864425e-31	1.64760682632073e-29	SCNT.4C-low
chr17	45088039	45430177	ENSMUSG00000038954.15	+	4121	Supt3	667.312	1.91851	0.164033	11.6958	1.33868394678768e-31	1.68991685667242e-29	SCNT.4C-high
chr1	33947306	34347742	ENSMUSG00000026131.22	+	41601	Dst	1209.36	2.20921	0.188942	11.6926	1.39108735808556e-31	1.74488428934898e-29	SCNT.4C-high
chr14	10227722	10916220	ENSMUSG00000121513.1	-	10988	Ptprg	349.02	2.72444	0.234121	11.6369	2.67544017325754e-31	3.33464831214941e-29	SCNT.4C-high
chr11	86827251	86884533	ENSMUSG00000018427.9	-	4847	Ypel2	4999.65	-1.63578	0.140904	-11.6091	3.70327111298233e-31	4.558605056414e-29	SCNT.4C-low
chr7	28240310	28241634	ENSMUSG00000084174.4	+	556	Sycn	270.572	-3.01501	0.25971	-11.6091	3.7037363988536e-31	4.558605056414e-29	SCNT.4C-low
chr1	136770309	136888186	ENSMUSG00000026398.15	-	5899	Nr5a2	2500.09	-1.52681	0.131797	-11.5846	4.93534918380292e-31	6.0367597190454e-29	SCNT.4C-low
chr4	45297127	45316131	ENSMUSG00000035601.10	+	2641	Trmt10b	513.642	2.16478	0.187685	11.5341	8.8779684985246e-31	1.07851219683862e-28	SCNT.4C-high
chr9	88966677	88974888	ENSMUSG00000079162.9	-	2262	Trim43b	60075.3	-1.51674	0.131505	-11.5337	8.92690235539001e-31	1.07851219683862e-28	SCNT.4C-low
chr7	37961420	37970847	ENSMUSG00000030423.8	-	2848	Pop4	4712.72	-1.35369	0.117556	-11.5152	1.10576156155201e-30	1.3277903921734e-28	SCNT.4C-low
chr10	127894823	127913141	ENSMUSG00000071072.13	+	2217	Ptges3	17363.4	-1.24377	0.108016	-11.5146	1.11363316489231e-30	1.32913805552875e-28	SCNT.4C-low
chr12	73948149	73994304	ENSMUSG00000021109.14	+	5896	Hif1a	335.85	3.62378	0.314958	11.5056	1.23659004484935e-30	1.46699805742279e-28	SCNT.4C-high
chr6	128201251	128277786	ENSMUSG00000030353.16	-	3598	Tead4	678.074	-2.02347	0.175903	-11.5034	1.2689045632716e-30	1.49631961464118e-28	SCNT.4C-low
chr6	125138678	125143430	ENSMUSG00000057666.19	-	4133	Gapdh	819.549	2.93595	0.255698	11.4821	1.6227201166258e-30	1.90215638432809e-28	SCNT.4C-high
chr10	7601764	7638914	ENSMUSG00000019794.14	+	2195	Katna1	3472.11	-1.81768	0.158717	-11.4523	2.28872098863675e-30	2.66696937451026e-28	SCNT.4C-low
chr1	135693857	135696874	ENSMUSG00000041801.6	+	1559	Phlda3	142.996	5.85078	0.511263	11.4438	2.52617707446722e-30	2.92635324279312e-28	SCNT.4C-high
chr11	115912738	115918788	ENSMUSG00000016559.15	-	2976	H3f3b	71807.1	-1.39266	0.121771	-11.4367	2.73999656569332e-30	3.1554825946315e-28	SCNT.4C-low
chr12	101370912	101592268	ENSMUSG00000047014.8	+	5524	Catsperb	208.554	3.85613	0.337608	11.4219	3.24959846104428e-30	3.72060130775262e-28	SCNT.4C-high
chr1	13183681	13197387	ENSMUSG00000042414.8	-	2564	Prdm14	328.156	-3.2524	0.285767	-11.3813	5.18307941463313e-30	5.90002213366301e-28	SCNT.4C-low
chr4	148214841	148230156	ENSMUSG00000029003.12	+	2622	Mad2l2	3191.4	-1.92236	0.169464	-11.3437	7.9676231016608e-30	9.01760929546012e-28	SCNT.4C-low
chr16	49578939	49619233	ENSMUSG00000087066.2	-	2108	Gm15518	249.133	3.41139	0.300802	11.341	8.22223119171938e-30	9.20002266241646e-28	SCNT.4C-high
chr7	14065361	14067498	ENSMUSG00000099216.3	-	1183	Obox8	19729.4	-2.02026	0.178136	-11.3411	8.20849654951759e-30	9.20002266241646e-28	SCNT.4C-low
chr9	88462944	88470872	ENSMUSG00000090693.5	+	1984	Trim43a	39135.6	-1.67885	0.148083	-11.3372	8.58289713539122e-30	9.54932165464742e-28	SCNT.4C-low
chrX	36891636	36897311	ENSMUSG00000095180.11	+	1527	Rhox5	243.256	3.00444	0.265104	11.3331	9.00108728185613e-30	9.95833774390971e-28	SCNT.4C-high
chr19	30075847	30152829	ENSMUSG00000024827.11	-	6091	Gldc	2579.83	-1.56808	0.138445	-11.3264	9.71492914660768e-30	1.06880502616841e-27	SCNT.4C-low
chr16	49840013	49891286	ENSMUSG00000120085.1	-	2600	Gm4827	131.963	5.71028	0.504932	11.309	1.18427261520556e-29	1.29566003395795e-27	SCNT.4C-high
chr16	19916292	19947971	ENSMUSG00000062901.4	+	10183	Klhl24	461.978	-2.47898	0.219216	-11.3084	1.19240225214318e-29	1.29734682604728e-27	SCNT.4C-low
chr10	86526073	86541373	ENSMUSG00000020048.14	-	4032	Hsp90b1	1847.23	2.29917	0.20377	11.2832	1.58920307126618e-29	1.71957011442005e-27	SCNT.4C-high
chr6	72362206	72367686	ENSMUSG00000050732.10	-	2311	Vamp8	3336.06	-1.49324	0.132359	-11.2817	1.61565497667655e-29	1.73863898664979e-27	SCNT.4C-low
chr16	8455538	8480331	ENSMUSG00000022711.17	+	5531	Pmm2	3769.82	-1.62813	0.144338	-11.28	1.64684786760316e-29	1.76257473134288e-27	SCNT.4C-low
chr13	65212477	65260789	ENSMUSG00000038212.17	-	5531	Mfsd14b	3691.7	-2.18405	0.194109	-11.2517	2.27193410588284e-29	2.41844315390004e-27	SCNT.4C-low
chr1	16711949	16727266	ENSMUSG00000079658.10	-	3026	Eloc	73120.1	-1.22226	0.108671	-11.2473	2.38667175845784e-29	2.52692080318872e-27	SCNT.4C-low
chr3	57213269	57295213	ENSMUSG00000119987.1	-	2953	Gm56807	172.997	4.13846	0.368103	11.2427	2.51708022694529e-29	2.65074122509271e-27	SCNT.4C-high
chr11	109540231	109560482	ENSMUSG00000020612.17	+	4321	Prkar1a	2617.26	1.42522	0.126832	11.2371	2.68150959545909e-29	2.8088813012434e-27	SCNT.4C-high
chr19	4875394	4889360	ENSMUSG00000034108.7	-	1782	Ccs	779.485	2.11939	0.188795	11.2259	3.04310189483702e-29	3.17078336587436e-27	SCNT.4C-high
chr1	4928037	4968132	ENSMUSG00000033813.16	+	3017	Tcea1	5392.5	-1.41211	0.12596	-11.2108	3.61012184226051e-29	3.74179628629664e-27	SCNT.4C-low
chr13	114954772	114968811	ENSMUSG00000015536.15	+	9054	Mocs2	251.342	3.00986	0.268984	11.1897	4.5784180442769e-29	4.72056474062539e-27	SCNT.4C-high
chr5	115034997	115050295	ENSMUSG00000029561.18	+	6374	Oasl2	169.807	-3.41213	0.305042	-11.1858	4.78644840885157e-29	4.90935044351635e-27	SCNT.4C-low
chr2	172198110	172212455	ENSMUSG00000027496.16	-	2531	Aurka	8016.46	-1.38765	0.124266	-11.1667	5.93189223675125e-29	6.05268154499183e-27	SCNT.4C-low
chr15	98829306	98832446	ENSMUSG00000023004.9	-	1875	Tuba1b	420.232	3.14428	0.282931	11.1133	1.08145377726954e-28	1.09778707400871e-26	SCNT.4C-high
chr7	19197256	19230687	ENSMUSG00000011263.18	+	4016	Exoc3l2	2558.73	-2.44324	0.22025	-11.093	1.35656087142297e-28	1.36998734568885e-26	SCNT.4C-low
chr2	101391126	101479877	ENSMUSG00000027165.17	-	4289	Iftap	218.478	3.12966	0.28227	11.0874	1.44352653935296e-28	1.44301361114101e-26	SCNT.4C-high
chr1	164076615	164092954	ENSMUSG00000040918.13	+	3838	Slc19a2	186.057	3.53673	0.318975	11.0878	1.43763260573497e-28	1.44301361114101e-26	SCNT.4C-high
chr4	33031416	33052363	ENSMUSG00000028277.14	+	3530	Ube2j1	599.214	1.83066	0.165245	11.0784	1.59614760527421e-28	1.58752195912449e-26	SCNT.4C-high
chr7	115638632	115704445	ENSMUSG00000030663.13	+	2490	1110004F10Rik	3033.67	1.39608	0.126146	11.0671	1.81151405397557e-28	1.79267066657995e-26	SCNT.4C-high
chr11	69729340	69730444	ENSMUSG00000070394.11	+	1105	Tmem256	373.151	2.71323	0.245218	11.0646	1.86357965383037e-28	1.82584448372545e-26	SCNT.4C-high
chr1	55127291	55130466	ENSMUSG00000073676.5	+	1474	Hspe1	3738.92	1.87651	0.169592	11.0648	1.85818039829993e-28	1.82584448372545e-26	SCNT.4C-high
chrY	1010543	1028847	ENSMUSG00000069049.12	+	4161	Eif2s3y	740.975	-13.2191	1.19651	-11.048	2.24074267651657e-28	2.18450225389311e-26	SCNT.4C-low
chr2	84499559	84501114	ENSMUSG00000076437.12	-	1131	Selenoh	1216.47	2.03797	0.184956	11.0187	3.10579646728818e-28	3.01292856306927e-26	SCNT.4C-high
chr9	78443770	78495323	ENSMUSG00000049624.15	-	3627	Slc17a5	441.463	2.19965	0.200607	10.965	5.63169115611298e-28	5.43651440869279e-26	SCNT.4C-high
chr1	164264678	164285924	ENSMUSG00000026576.13	-	3081	Atp1b1	245.599	3.66154	0.334843	10.9351	7.83372835661361e-28	7.52534695252643e-26	SCNT.4C-high
chr9	96564823	96634884	ENSMUSG00000040433.17	-	11733	Zbtb38	140.696	4.49904	0.411875	10.9233	8.91837430129995e-28	8.52570607356796e-26	SCNT.4C-high
chr1	60448778	60520317	ENSMUSG00000026782.16	+	8543	Abi2	259.418	2.87469	0.263509	10.9092	1.04130964021818e-27	9.90652692986308e-26	SCNT.4C-high
chr16	48124271	48140086	ENSMUSG00000072419.6	+	2447	Dppa2	26754	-1.3391	0.123221	-10.8674	1.6475396026593e-27	1.55985564399854e-25	SCNT.4C-low
chr11	96686265	96686651	ENSMUSG00000081249.4	-	387	Gm11517	16017.5	-2.23208	0.205456	-10.864	1.71055666038529e-27	1.60702677349451e-25	SCNT.4C-low
chr16	3588318	3603593	ENSMUSG00000115961.2	+	1072	Gm41409	344.454	3.51207	0.32328	10.8639	1.71368314849869e-27	1.60702677349451e-25	SCNT.4C-high
chr16	13636709	13653315	ENSMUSG00000022681.16	+	2585	Ntan1	701.276	1.96886	0.18125	10.8627	1.73583678106471e-27	1.62008690661173e-25	SCNT.4C-high
chr9	15217510	15228287	ENSMUSG00000031939.17	+	8949	Taf1d	12677.2	-1.48206	0.136707	-10.8412	2.1968229976076e-27	2.04066204207012e-25	SCNT.4C-low
chr13	24935828	24945906	ENSMUSG00000006715.12	-	1465	Gmnn	13705.9	-1.37092	0.126638	-10.8255	2.60683311305099e-27	2.41015795752644e-25	SCNT.4C-low
chr2	132105068	132153970	ENSMUSG00000058793.15	+	9125	Cds2	700.954	-1.77794	0.164339	-10.8188	2.80504504218432e-27	2.58129682316523e-25	SCNT.4C-low
chr11	86375483	86389851	ENSMUSG00000020521.8	+	4719	Rnft1	5319.04	-1.57851	0.146106	-10.8038	3.30095170387978e-27	3.02351822811649e-25	SCNT.4C-low
chr2	150747320	150773200	ENSMUSG00000027454.11	+	1516	Gins1	2083.62	-1.48751	0.138094	-10.7718	4.67863159663952e-27	4.26556907558435e-25	SCNT.4C-low
chr2	65676111	65861890	ENSMUSG00000044647.17	+	12336	Csrnp3	431.517	2.51475	0.233707	10.7602	5.30285555627196e-27	4.81240251012275e-25	SCNT.4C-high
chrX	52433475	52459379	ENSMUSG00000023074.12	-	2085	Mospd1	10700.9	-1.53711	0.143132	-10.7392	6.66534643547655e-27	6.02113152999264e-25	SCNT.4C-low
chr14	79825131	79872636	ENSMUSG00000022024.11	+	7792	Sugt1	39240.3	-1.45983	0.135969	-10.7365	6.85838539011936e-27	6.16722299030231e-25	SCNT.4C-low
chr13	66488645	66490994	ENSMUSG00000114729.2	-	2350	C330022B21Rik	141.911	-3.73683	0.34864	-10.7183	8.35095813969229e-27	7.47524630204365e-25	SCNT.4C-low
chr10	128237264	128247361	ENSMUSG00000025374.14	-	2507	Nabp2	294.229	2.50265	0.233508	10.7176	8.41740969640178e-27	7.50063570820092e-25	SCNT.4C-high
chr2	113331024	113334379	ENSMUSG00000087106.2	-	734	Gm13964	149.853	4.05961	0.378827	10.7163	8.5372965408975e-27	7.57319733242768e-25	SCNT.4C-high
chr8	85568479	85573563	ENSMUSG00000003814.9	-	2880	Calr	1996.83	1.85755	0.173362	10.7148	8.67141705602838e-27	7.6576778513169e-25	SCNT.4C-high
chr14	32235478	32302947	ENSMUSG00000054051.8	+	12851	Ercc6	692.715	-1.83514	0.171366	-10.7089	9.24150395166704e-27	8.12468470179371e-25	SCNT.4C-low
chr2	152689884	152737241	ENSMUSG00000027469.17	+	4677	Tpx2	7466.53	-1.48448	0.138646	-10.707	9.43978036617453e-27	8.22555728987057e-25	SCNT.4C-low
chrX	37719662	37723964	ENSMUSG00000048970.10	-	1449	C1galt1c1	563.391	2.28493	0.213402	10.7072	9.42005215362305e-27	8.22555728987057e-25	SCNT.4C-high
chr12	100165694	100176073	ENSMUSG00000001175.17	+	4706	Calm1	8015.99	1.21764	0.11393	10.6876	1.16392621632767e-26	1.00974444837624e-24	SCNT.4C-high
chr13	36077455	36090342	ENSMUSG00000021418.16	-	6540	Rpp40	1429.81	-1.58172	0.148024	-10.6855	1.18942677185877e-26	1.02734129027258e-24	SCNT.4C-low
chr5	25426902	25470916	ENSMUSG00000038072.15	+	6853	Galnt11	520.092	2.35013	0.220518	10.6573	1.61177139789813e-26	1.38605301916191e-24	SCNT.4C-high
chr16	65336014	65359612	ENSMUSG00000004843.8	-	1928	Chmp2b	192.633	4.81889	0.452335	10.6534	1.68164008410608e-26	1.43984948592613e-24	SCNT.4C-high
chr18	31892879	31915796	ENSMUSG00000041915.10	+	5592	Ammecr1l	781.007	-1.75064	0.16436	-10.6512	1.72115726309237e-26	1.46730519402935e-24	SCNT.4C-low
chr3	62245765	62369642	ENSMUSG00000036885.15	+	10116	Arhgef26	326.817	3.16369	0.297322	10.6406	1.92855044084604e-26	1.63702344101643e-24	SCNT.4C-high
chr13	51799268	51804696	ENSMUSG00000062248.6	+	692	Cks2	34779.5	-1.24905	0.117575	-10.6234	2.31903436177985e-26	1.96003191787685e-24	SCNT.4C-low
chr13	66817992	66821393	ENSMUSG00000074830.6	-	1562	Zfp640	155.201	-3.53762	0.333412	-10.6104	2.66717992418256e-26	2.2446484720909e-24	SCNT.4C-low
chr3	89000895	89009266	ENSMUSG00000059743.13	-	4208	Fdps	3631.71	1.56924	0.14792	10.6087	2.71554178155932e-26	2.27562401294671e-24	SCNT.4C-high
chr11	106879455	106890367	ENSMUSG00000018362.15	-	2873	Kpna2	26349.4	-1.23842	0.116767	-10.6058	2.79991160058899e-26	2.33638386230504e-24	SCNT.4C-low
chr2	4994525	5017602	ENSMUSG00000026669.15	-	7692	Mcm10	1200.92	-1.63797	0.15452	-10.6004	2.96856313226891e-26	2.46666302800724e-24	SCNT.4C-low
chr16	75542319	75563992	ENSMUSG00000032932.16	-	6834	Hspa13	207.881	3.83632	0.362368	10.5868	3.43050218952414e-26	2.82664768277402e-24	SCNT.4C-high
chr11	88855484	88857757	ENSMUSG00000057534.14	-	833	Elobl	1360.66	-1.59328	0.150493	-10.5871	3.42121560025496e-26	2.82664768277402e-24	SCNT.4C-low
chr2	176766113	176779140	ENSMUSG00000078872.11	+	1325	Gm14401	375.961	-2.39567	0.226297	-10.5864	3.44550772371991e-26	2.82718265013401e-24	SCNT.4C-low
chr16	92188841	92267755	ENSMUSG00000022951.19	-	3085	Rcan1	295.284	3.04286	0.287613	10.5797	3.70117733655561e-26	3.02436868418214e-24	SCNT.4C-high
chr2	103858066	103893585	ENSMUSG00000027180.13	+	7237	Fbxo3	234.47	3.55568	0.336587	10.5639	4.38043742627288e-26	3.56462620808231e-24	SCNT.4C-high
chr17	88748139	88797961	ENSMUSG00000034998.19	+	7357	Foxn2	1109.38	-1.78231	0.169018	-10.5451	5.35246085652338e-26	4.33769595257263e-24	SCNT.4C-low
chr1	183170325	183191020	ENSMUSG00000072258.12	+	2384	Taf1a	3253.73	-1.58573	0.150566	-10.5318	6.16340416757195e-26	4.97442287999977e-24	SCNT.4C-low
chr8	27613392	27618708	ENSMUSG00000031487.6	-	3212	Brf2	1114.34	-1.90362	0.180795	-10.5291	6.34240612979349e-26	5.09800015975605e-24	SCNT.4C-low
chr8	106862013	106865358	ENSMUSG00000086390.9	+	3346	1810019D21Rik	2151.05	-1.30458	0.124007	-10.5203	6.96880405878645e-26	5.57872594836104e-24	SCNT.4C-low
chr7	101768605	101859383	ENSMUSG00000063550.9	-	12602	Nup98	1370.5	-1.47118	0.140131	-10.4986	8.76825916720294e-26	6.9908229870335e-24	SCNT.4C-low
chr7	10739672	10744474	ENSMUSG00000054272.7	+	2276	Zscan4c	116.762	-4.93944	0.471826	-10.4688	1.20195383269137e-25	9.54438581741576e-24	SCNT.4C-low
chr7	65708751	65724335	ENSMUSG00000030512.14	+	3172	Snrpa1	9417.83	-1.15637	0.110555	-10.4596	1.32407248263072e-25	1.04718712451593e-23	SCNT.4C-low
chr3	157426041	157432045	ENSMUSG00000106632.2	-	1689	Gm33466	3346.44	2.18881	0.209492	10.4482	1.49375813821752e-25	1.1766631606367e-23	SCNT.4C-high
chr4	150981590	150998894	ENSMUSG00000028964.15	-	2479	Park7	2597.78	1.38128	0.132251	10.4444	1.55501496336167e-25	1.22003624197137e-23	SCNT.4C-high
chr6	134988575	135000739	ENSMUSG00000030204.11	+	6652	Ddx47	1339.96	-1.54431	0.147916	-10.4405	1.62035074500367e-25	1.26625266751418e-23	SCNT.4C-low
chr18	10642092	10706771	ENSMUSG00000002475.17	-	2334	Abhd3	396.178	2.60441	0.249709	10.4298	1.81313094981194e-25	1.41130386540105e-23	SCNT.4C-high
chrX	34237695	34272918	ENSMUSG00000087491.8	-	2406	Gm14552	117.998	5.53135	0.530701	10.4227	1.95276801529544e-25	1.51401025689815e-23	SCNT.4C-high
chr11	72102550	72106418	ENSMUSG00000020801.9	-	1730	Med31	5719.96	-1.19188	0.114445	-10.4144	2.13112194507023e-25	1.64581115546149e-23	SCNT.4C-low
chr14	52130346	52134202	ENSMUSG00000072572.10	+	3447	Slc39a2	287.29	-3.57351	0.343257	-10.4106	2.21839374743707e-25	1.70651672141712e-23	SCNT.4C-low
chr9	82748212	82857569	ENSMUSG00000032253.14	-	33312	Phip	1230.28	1.40968	0.135454	10.4071	2.3018702376204e-25	1.76384165717737e-23	SCNT.4C-high
chr13	97265932	97274445	ENSMUSG00000060739.9	-	4275	Nsa2	6392.89	-1.42497	0.136988	-10.4021	2.42425464456092e-25	1.85042041532318e-23	SCNT.4C-low
chr11	68979316	68983210	ENSMUSG00000020894.18	+	3809	Vamp2	161.997	3.70791	0.356966	10.3873	2.83304354277582e-25	2.15409754779476e-23	SCNT.4C-high
chr16	76810594	76913668	ENSMUSG00000022867.12	+	5411	Usp25	525.945	2.8207	0.271822	10.377	3.15460393617619e-25	2.38936981981222e-23	SCNT.4C-high
chr6	56691884	56738897	ENSMUSG00000029787.11	+	8590	Avl9	1621.76	-2.00863	0.193805	-10.3642	3.60668260524455e-25	2.72131802854716e-23	SCNT.4C-low
chr10	93694351	93732955	ENSMUSG00000036112.16	-	7654	Metap2	13290.4	-1.49338	0.144166	-10.3588	3.8184934587835e-25	2.87013708716883e-23	SCNT.4C-low
chr17	46554846	46558980	ENSMUSG00000067148.16	-	2278	Polr1c	5592.03	-1.30737	0.126523	-10.3331	4.9941907131597e-25	3.73956645301346e-23	SCNT.4C-low
chr13	100915158	100923078	ENSMUSG00000041431.17	-	4217	Ccnb1	57969.4	-1.25439	0.121423	-10.3307	5.11934703573857e-25	3.81876140813635e-23	SCNT.4C-low
chr1	120041010	120048808	ENSMUSG00000026385.17	-	1422	Dbi	1017.78	1.83842	0.178037	10.326	5.374395250807e-25	3.99388549713744e-23	SCNT.4C-high
chr1	175747895	175749791	ENSMUSG00000104158.3	+	1799	Becn2	2360.55	-2.23891	0.216917	-10.3215	5.63252707577009e-25	4.16997577831355e-23	SCNT.4C-low
chrX	20291927	20386178	ENSMUSG00000037315.16	+	5209	Jade3	511.3	2.02334	0.196089	10.3185	5.81410048090969e-25	4.28828017867245e-23	SCNT.4C-high
chr1	72198601	72251466	ENSMUSG00000039395.9	-	2284	Mreg	467.131	-1.96924	0.191411	-10.288	7.98011942303791e-25	5.8638989476823e-23	SCNT.4C-low
chr15	84076442	84101468	ENSMUSG00000022437.8	+	6556	Samm50	266.906	2.29677	0.223363	10.2827	8.4339481692811e-25	6.17433982519155e-23	SCNT.4C-high
chr1	58432057	58446512	ENSMUSG00000051223.15	+	4033	Bzw1	28916.7	-1.14518	0.111782	-10.2448	1.24880927296838e-24	9.10844481946899e-23	SCNT.4C-low
chr4	14864076	14915176	ENSMUSG00000028221.4	+	2339	Pip4p2	812.657	1.71553	0.167726	10.2282	1.4830686173356e-24	1.07771477052362e-22	SCNT.4C-high
chr3	54642960	54658739	ENSMUSG00000036632.10	+	3728	Alg5	1065.52	1.50584	0.147887	10.1824	2.37676863067669e-24	1.72079796484985e-22	SCNT.4C-high
chr1	13209329	13444307	ENSMUSG00000005886.15	-	15642	Ncoa2	279.945	2.85225	0.280196	10.1795	2.4483056860811e-24	1.76609831047601e-22	SCNT.4C-high
chr5	100953058	100968831	ENSMUSG00000035234.19	-	3011	Abraxas1	1332.46	-1.40127	0.137716	-10.175	2.56273461616725e-24	1.84189535752487e-22	SCNT.4C-low
chr4	146033868	146063191	ENSMUSG00000066009.9	+	3039	Zfp987	107.644	-4.40631	0.433202	-10.1715	2.65803371330051e-24	1.90344210603734e-22	SCNT.4C-low
chr7	133867508	134102889	ENSMUSG00000030994.17	-	7982	D7Ertd443e	653.314	-2.23542	0.220158	-10.1537	3.18988807170046e-24	2.27603136942018e-22	SCNT.4C-low
chr6	127062079	127086520	ENSMUSG00000038028.10	-	3658	Tigar	6025.72	-1.95721	0.192862	-10.1482	3.37423156434379e-24	2.39887155944485e-22	SCNT.4C-low
chr14	30734390	30741109	ENSMUSG00000042354.8	-	6101	Gnl3	18792.3	-1.45006	0.143141	-10.1303	4.05290236246982e-24	2.87100022388915e-22	SCNT.4C-low
chr4	122730035	122752968	ENSMUSG00000028657.15	+	3674	Ppt1	272.531	2.75193	0.272129	10.1126	4.85773380044815e-24	3.42879396889697e-22	SCNT.4C-high
chr10	117569584	117582270	ENSMUSG00000060181.7	-	3526	Slc35e3	864.494	2.58331	0.255619	10.1061	5.19154462811487e-24	3.65132458433808e-22	SCNT.4C-high
chr10	119035160	119075960	ENSMUSG00000020114.13	-	8357	Cand1	4563.91	-1.51324	0.149799	-10.1017	5.42668577748088e-24	3.80312181551356e-22	SCNT.4C-low
chr19	58500424	58541517	ENSMUSG00000025090.10	+	1099	Ccdc172	100.556	-5.49519	0.54418	-10.0981	5.63178885221814e-24	3.932865881799e-22	SCNT.4C-low
chr7	15567166	15573603	ENSMUSG00000041583.9	-	1344	Obox6	32383.5	-1.56179	0.154765	-10.0914	6.02968134675827e-24	4.19584857815232e-22	SCNT.4C-low
chr4	117016836	117039836	ENSMUSG00000028678.14	-	4363	Kif2c	3055.93	-1.73496	0.171953	-10.0898	6.13191029474665e-24	4.25196159980443e-22	SCNT.4C-low
chr12	69215588	69225783	ENSMUSG00000034883.10	+	1500	Lrr1	13817.6	-1.72518	0.171029	-10.0871	6.30217035817095e-24	4.35468915310388e-22	SCNT.4C-low
chr7	78432867	78442737	ENSMUSG00000030611.11	+	2172	Mrps11	678.406	1.60974	0.159601	10.086	6.37088888751472e-24	4.38401285623294e-22	SCNT.4C-high
chr9	119186447	119222863	ENSMUSG00000035769.10	+	4106	Xylb	715.484	-2.06332	0.204578	-10.0857	6.38913161904663e-24	4.38401285623294e-22	SCNT.4C-low
chr8	106658635	106660494	ENSMUSG00000031896.8	-	1156	Ctrl	96.265	-4.13085	0.409618	-10.0846	6.46007206140037e-24	4.41729858004019e-22	SCNT.4C-low
chrX	166129318	166165745	ENSMUSG00000025742.6	-	3873	Prps2	166.303	3.15075	0.313387	10.0539	8.83265931178244e-24	6.01873909435749e-22	SCNT.4C-high
chr3	121220146	121251856	ENSMUSG00000053931.12	+	3037	Cnn3	1444.35	1.73403	0.172779	10.0361	1.05725931280419e-23	7.17951987829414e-22	SCNT.4C-high
chr10	120197180	120312374	ENSMUSG00000056758.15	-	6772	Hmga2	659.457	-3.05084	0.30404	-10.0344	1.07665984307972e-23	7.28613824390685e-22	SCNT.4C-low
chr18	32970278	33000647	ENSMUSG00000038299.17	+	8663	Wdr36	2858.99	-1.39318	0.139181	-10.0098	1.37996417919976e-23	9.30672417156878e-22	SCNT.4C-low
chr4	115696395	115736447	ENSMUSG00000028708.17	+	4502	Mknk1	334.887	-2.0695	0.206801	-10.0072	1.41739183187089e-23	9.52651786519911e-22	SCNT.4C-low
chr18	84952907	84999598	ENSMUSG00000034391.13	+	3360	Fbxo15	43090.4	-1.34391	0.134418	-9.99798	1.55536160807577e-23	1.04182776013048e-21	SCNT.4C-low
chr4	117011024	117013440	ENSMUSG00000047675.16	-	1726	Rps8	16643.7	-1.06192	0.10623	-9.99639	1.58046672922338e-23	1.05505529825749e-21	SCNT.4C-low
chr19	3459915	3464544	ENSMUSG00000024907.8	-	788	Gal	189.746	7.65255	0.765595	9.99556	1.59385111799008e-23	1.06039561035739e-21	SCNT.4C-high
chr12	82542162	82543311	ENSMUSG00000094374.3	-	1150	Gm5435	274.311	2.90913	0.291771	9.97058	2.05036388229985e-23	1.35952242202461e-21	SCNT.4C-high
chr15	37967572	38079098	ENSMUSG00000037487.8	-	15388	Ubr5	5311.6	-1.23555	0.123931	-9.96968	2.06884835693431e-23	1.36717552661434e-21	SCNT.4C-low
chr7	28085571	28092133	ENSMUSG00000003444.9	-	1281	Med29	2721.73	-1.541	0.154661	-9.96374	2.19646583198218e-23	1.44665557288378e-21	SCNT.4C-low
chr14	20434706	20438978	ENSMUSG00000021811.8	-	2377	Dnajc9	1300.35	1.33823	0.134519	9.94828	2.56567578692549e-23	1.68419510906412e-21	SCNT.4C-high
chr2	72115981	72272954	ENSMUSG00000004085.15	+	10175	Map3k20	245.614	3.46172	0.348393	9.93625	2.89510553114924e-23	1.89413000747249e-21	SCNT.4C-high
chr7	30427126	30428965	ENSMUSG00000006315.10	-	1112	Tmem147	696.941	2.18822	0.220262	9.93461	2.94329608388689e-23	1.91928244304584e-21	SCNT.4C-high
chr8	94905710	94906955	ENSMUSG00000031765.9	+	1246	Mt1	16614.5	-1.95963	0.197391	-9.92767	3.15543318517481e-23	2.05082329094546e-21	SCNT.4C-low
chr9	78219254	78222078	ENSMUSG00000066463.14	-	1465	Omt2a	2308.07	-1.60875	0.162565	-9.89599	4.33301709505859e-23	2.8069113701641e-21	SCNT.4C-low
chr15	38976260	39010251	ENSMUSG00000022300.11	+	10825	Dcaf13	10093.7	-1.16554	0.117855	-9.88962	4.61765248413787e-23	2.98148952033204e-21	SCNT.4C-low
chr17	36144813	36149198	ENSMUSG00000001525.11	-	3327	Tubb5	1589.53	1.54449	0.156462	9.87137	5.54019659207269e-23	3.56546050613358e-21	SCNT.4C-high
chr15	43113454	43146115	ENSMUSG00000022336.4	-	6719	Eif3e	12120.6	-1.18608	0.12018	-9.86914	5.66504125226887e-23	3.63393020784791e-21	SCNT.4C-low
chr17	87332978	87343238	ENSMUSG00000024146.10	+	1712	Cript	7960.35	-1.09079	0.110605	-9.86204	6.08041643774778e-23	3.88771561391451e-21	SCNT.4C-low
chr10	13053884	13068912	ENSMUSG00000019814.6	-	2317	Ltv1	6652.16	-1.16647	0.118414	-9.8508	6.80003748047116e-23	4.33375851465756e-21	SCNT.4C-low
chr19	43944746	43974995	ENSMUSG00000025196.5	-	3688	Cpn1	229.614	-2.56098	0.26002	-9.84919	6.90990905388679e-23	4.3895754515546e-21	SCNT.4C-low
chr14	52310834	52341485	ENSMUSG00000060373.17	-	4297	Hnrnpc	29720	-1.36372	0.138517	-9.84513	7.1944019666182e-23	4.55560636426406e-21	SCNT.4C-low
chr1	51505021	51517584	ENSMUSG00000026107.12	-	8498	Nabp1	5792.46	-1.59719	0.162497	-9.82902	8.44328268121794e-23	5.32928095644952e-21	SCNT.4C-low
chr11	85243993	85716884	ENSMUSG00000059439.16	+	6085	Bcas3	2444.23	-1.19628	0.121735	-9.82698	8.61660054386385e-23	5.42130078307702e-21	SCNT.4C-low
chr12	78908593	78933784	ENSMUSG00000021116.11	+	4951	Eif2s1	23955.6	-1.22131	0.124365	-9.82035	9.20212868505387e-23	5.77125860492885e-21	SCNT.4C-low
chrX	100307984	100311861	ENSMUSG00000031304.19	-	2387	Il2rg	649.646	-2.38685	0.243143	-9.81662	9.54902244272462e-23	5.96980631633574e-21	SCNT.4C-low
chr2	145759399	145776934	ENSMUSG00000001767.6	-	3844	Crnkl1	9593.24	-1.66098	0.169277	-9.81219	9.97790815207728e-23	6.21819446958411e-21	SCNT.4C-low
chr11	121507023	121563979	ENSMUSG00000046605.15	-	3518	B3gntl1	202.014	2.74626	0.279946	9.80994	1.02026054027128e-22	6.33816745096606e-21	SCNT.4C-high
chr10	115652737	115685798	ENSMUSG00000034127.16	+	1702	Tspan8	166.809	-2.82606	0.288107	-9.80904	1.0294570463508e-22	6.37518792886362e-21	SCNT.4C-low
chrY	1260771	1286629	ENSMUSG00000069045.12	-	5199	Ddx3y	514.932	-11.7334	1.19675	-9.80445	1.07728378771389e-22	6.65045442992152e-21	SCNT.4C-low
chr13	9016367	9046119	ENSMUSG00000021149.9	-	9566	Gtpbp4	8233.47	-1.17869	0.120342	-9.79448	1.18908708371215e-22	7.31771623110728e-21	SCNT.4C-low
chr13	100261360	100274198	ENSMUSG00000021645.17	+	2592	Smn1	5899.5	-1.12066	0.114432	-9.79326	1.20356042000276e-22	7.38371194738765e-21	SCNT.4C-low
chr17	55958951	56019628	ENSMUSG00000024174.10	-	5268	Pot1b	390.774	-2.36945	0.242493	-9.77122	1.49631828712493e-22	9.15124100259355e-21	SCNT.4C-low
chr14	59678421	59823213	ENSMUSG00000021981.11	+	6841	Cab39l	1717.3	-1.27621	0.130622	-9.7702	1.51156593540156e-22	9.21587243525166e-21	SCNT.4C-low
chr9	108480141	108526585	ENSMUSG00000064145.13	-	7672	Arih2	2303.03	-1.19689	0.122523	-9.76873	1.53356887066106e-22	9.32116412652109e-21	SCNT.4C-low
chr14	121272612	121521156	ENSMUSG00000025555.15	+	5524	Farp1	159.732	3.45205	0.353404	9.76798	1.5450910326354e-22	9.36230083251968e-21	SCNT.4C-high
chr16	11010834	11021195	ENSMUSG00000005846.13	-	2258	Rsl1d1	20392.4	-1.18164	0.120986	-9.76675	1.56384564772343e-22	9.44687495110964e-21	SCNT.4C-low
chr10	7643711	7668588	ENSMUSG00000040006.14	-	2996	Ginm1	574.852	1.75725	0.179954	9.76495	1.59198037750385e-22	9.58742188812948e-21	SCNT.4C-high
chr7	100355842	100490863	ENSMUSG00000029461.18	+	7252	Fam168a	748.291	1.73189	0.177508	9.75667	1.72738197697863e-22	1.03711381928781e-20	SCNT.4C-high
chr6	47507073	47572275	ENSMUSG00000029687.17	-	6678	Ezh2	2120.59	-1.32818	0.136209	-9.75099	1.82674919917166e-22	1.0934398777899e-20	SCNT.4C-low
chr14	25938728	25956780	ENSMUSG00000095975.4	+	2153	Cphx1	2841.23	-1.4216	0.145938	-9.74106	2.01440000984205e-22	1.20210846647938e-20	SCNT.4C-low
chr8	71215419	71219307	ENSMUSG00000031838.11	-	980	Ifi30	267.344	2.71454	0.278988	9.72995	2.24707681409475e-22	1.33690887311082e-20	SCNT.4C-high
chr13	38907618	38911198	ENSMUSG00000114813.2	+	734	Gm47510	417.357	2.47	0.25393	9.7271	2.31087887313073e-22	1.37072703760733e-20	SCNT.4C-high
chr1	134002908	134006858	ENSMUSG00000020423.7	-	2743	Btg2	141.283	3.30009	0.3393	9.72616	2.33227258317503e-22	1.37926258199597e-20	SCNT.4C-high
chr7	143376882	143402147	ENSMUSG00000058454.16	+	5817	Dhcr7	350.404	2.70901	0.278986	9.7102	2.72800665576466e-22	1.6084621279034e-20	SCNT.4C-high
chr9	104165450	104214947	ENSMUSG00000032561.16	-	7330	Acp3	178.6	-3.40259	0.351085	-9.69163	3.27278538131547e-22	1.92390932878345e-20	SCNT.4C-low
chr4	152074090	152080715	ENSMUSG00000047777.10	-	3205	Phf13	513.839	-1.60163	0.165282	-9.6903	3.31568134032766e-22	1.94332478080573e-20	SCNT.4C-low
chr2	80447580	80489250	ENSMUSG00000026999.15	+	3366	Nup35	2524.03	-1.43429	0.148018	-9.68996	3.32669687511174e-22	1.94399529856307e-20	SCNT.4C-low
chr5	108213540	108256870	ENSMUSG00000029267.18	+	5698	Mtf2	11415.6	-1.44414	0.149104	-9.68541	3.47820752282468e-22	2.02651895701143e-20	SCNT.4C-low
chr10	88510634	88520877	ENSMUSG00000004359.17	-	3841	Spic	30130.5	-3.71818	0.384249	-9.67651	3.79466645689851e-22	2.20437659397352e-20	SCNT.4C-low
chr17	24937090	24940903	ENSMUSG00000044533.16	+	1830	Rps2	8079.13	-1.01935	0.105375	-9.6736	3.90381600908584e-22	2.2611131960861e-20	SCNT.4C-low
chr10	44943299	45043294	ENSMUSG00000019849.12	+	10933	Prep	910.413	1.59271	0.164656	9.67292	3.92986462568206e-22	2.26952563265562e-20	SCNT.4C-high
chr8	46338498	46372585	ENSMUSG00000031636.8	+	5147	Pdlim3	116.258	-4.44809	0.460086	-9.66794	4.12589817126778e-22	2.37576937680633e-20	SCNT.4C-low
chr13	81031503	81044161	ENSMUSG00000074794.11	+	6266	Arrdc3	606.116	2.24298	0.23209	9.66428	4.27597096352778e-22	2.45500571967209e-20	SCNT.4C-high
chr12	101611702	101684782	ENSMUSG00000021187.15	-	6096	Tc2n	339.037	-2.18596	0.226328	-9.65838	4.52985347001662e-22	2.57821977991437e-20	SCNT.4C-low
chr18	3382988	3436377	ENSMUSG00000024231.16	+	4216	Cul2	2974.78	-1.38211	0.143097	-9.65853	4.52322910413228e-22	2.57821977991437e-20	SCNT.4C-low
chr18	46730768	46749523	ENSMUSG00000057561.12	+	4168	Eif1a	10548.2	-1.2086	0.125129	-9.65884	4.50934586241617e-22	2.57821977991437e-20	SCNT.4C-low
chr17	17594571	17615161	ENSMUSG00000116564.2	+	3401	Riok2	4935.59	-1.33295	0.138149	-9.64861	4.98262827442602e-22	2.82774923943146e-20	SCNT.4C-low
chrY	1096861	1245759	ENSMUSG00000068457.15	-	9791	Uty	149.385	-8.46308	0.877722	-9.6421	5.30931297917038e-22	3.00449139364375e-20	SCNT.4C-low
chr3	90491966	90510009	ENSMUSG00000001021.14	+	2670	S100a3	239.872	2.85957	0.296703	9.6378	5.53643388474675e-22	3.12403989949335e-20	SCNT.4C-high
chr6	124787549	124791259	ENSMUSG00000023456.17	-	2753	Tpi1	375.041	2.85014	0.29579	9.63569	5.65135275376495e-22	3.17818405806115e-20	SCNT.4C-high
chr3	40904263	40994669	ENSMUSG00000025762.17	+	7701	Larp1b	4101.74	-1.36387	0.141547	-9.63544	5.66466563946308e-22	3.17818405806115e-20	SCNT.4C-low
chr1	65144444	65162373	ENSMUSG00000044816.11	-	2667	D630023F18Rik	113.728	5.20829	0.540557	9.63505	5.68617116246116e-22	3.18118661086215e-20	SCNT.4C-high
chr7	90099908	90106437	ENSMUSG00000030615.13	-	2570	Tmem126a	793.104	1.64396	0.170682	9.63167	5.87668945420387e-22	3.27846021024467e-20	SCNT.4C-high
chr5	146781881	146784537	ENSMUSG00000029641.10	+	1202	Rasl11a	333.34	2.82482	0.294091	9.60526	7.5969260504247e-22	4.22616566980265e-20	SCNT.4C-high
chr14	121148636	121185411	ENSMUSG00000030662.11	+	6001	Ipo5	9505.01	-1.12932	0.11765	-9.59897	8.07502366333575e-22	4.47947721132594e-20	SCNT.4C-low
chr5	145168525	145184112	ENSMUSG00000007812.17	+	5598	Zfp655	3418.18	-1.20389	0.125557	-9.58838	8.94777614195602e-22	4.94967852706573e-20	SCNT.4C-low
chr13	68501483	68504944	ENSMUSG00000113050.2	-	1575	Gm8016	194.884	3.15595	0.329798	9.56934	1.07585890125322e-21	5.93470289702509e-20	SCNT.4C-high
chr5	89565381	89605757	ENSMUSG00000035540.13	-	1845	Gc	95.5132	-6.83725	0.714652	-9.56725	1.09792032214965e-21	6.03948181678576e-20	SCNT.4C-low
chr5	145051025	145067515	ENSMUSG00000029622.17	+	5115	Arpc1b	393.546	-2.94078	0.307441	-9.56536	1.1181488726708e-21	6.13362277145017e-20	SCNT.4C-low
chr19	38825023	38908367	ENSMUSG00000048720.9	+	4209	Tbc1d12	779.046	1.93749	0.202616	9.56237	1.15094631458085e-21	6.29599604806684e-20	SCNT.4C-high
chr7	81412673	81419239	ENSMUSG00000038646.14	+	1741	Ramac	7671.8	-1.50845	0.157849	-9.55626	1.22085681995792e-21	6.65992613723861e-20	SCNT.4C-low
chr5	34493633	34512973	ENSMUSG00000029110.14	+	7287	Rnf4	16488.6	-1.4787	0.154804	-9.5521	1.27096859863726e-21	6.91413939584629e-20	SCNT.4C-low
chr1	133531609	133538029	ENSMUSG00000090553.9	-	1372	Snrpe	13495.8	-1.06757	0.111853	-9.54444	1.36845754823274e-21	7.42397644555025e-20	SCNT.4C-low
chr10	89547833	89568157	ENSMUSG00000019948.5	-	1983	Actr6	3384.32	-1.23576	0.129488	-9.54349	1.38100428059541e-21	7.47146079608941e-20	SCNT.4C-low
chr16	91371391	91394688	ENSMUSG00000022964.15	-	2446	Tmem50b	9194.84	-1.05543	0.110596	-9.54304	1.38699333737773e-21	7.48330405287115e-20	SCNT.4C-low
chr1	78635755	78649229	ENSMUSG00000079470.9	+	7679	Utp14b	699.285	-1.73791	0.182247	-9.536	1.48449594833847e-21	7.98748052202991e-20	SCNT.4C-low
chrX	152615221	152617239	ENSMUSG00000046550.9	+	1377	Spin2c	150.168	3.13316	0.328608	9.53464	1.50404327925978e-21	8.07060607587546e-20	SCNT.4C-high
chr1	153378761	153425791	ENSMUSG00000042684.9	-	2961	Npl	5959.11	-1.371	0.143898	-9.52754	1.61052225506901e-21	8.61848227420491e-20	SCNT.4C-low
chr2	27405169	27426547	ENSMUSG00000026917.16	+	3596	Wdr5	3328.9	-1.30935	0.137482	-9.52381	1.66942007381357e-21	8.90945515274003e-20	SCNT.4C-low
chr12	86407891	86568402	ENSMUSG00000021255.18	+	6047	Esrrb	240.685	-3.61043	0.379232	-9.52038	1.72550976130109e-21	9.18390911602765e-20	SCNT.4C-low
chr15	99632762	99670766	ENSMUSG00000023021.16	-	3542	Cers5	1280.48	-2.03718	0.214021	-9.51857	1.7558590684028e-21	9.32025138384268e-20	SCNT.4C-low
chr12	59113670	59120784	ENSMUSG00000020994.6	+	5762	Pnn	2516.71	-1.35328	0.142216	-9.51569	1.80508072392786e-21	9.55576739148157e-20	SCNT.4C-low
chr19	14425514	14575415	ENSMUSG00000024642.19	-	5685	Tle4	1098.32	-1.50521	0.158277	-9.50996	1.90744056209219e-21	1.00705702384133e-19	SCNT.4C-low
chr2	154713330	154734855	ENSMUSG00000074656.14	-	6755	Eif2s2	76308.9	-1.2082	0.127107	-9.50537	1.99337567773848e-21	1.04961356207764e-19	SCNT.4C-low
chr2	155078453	155092197	ENSMUSG00000047459.15	+	1009	Dynlrb1	5857.39	1.22102	0.128512	9.50121	2.07473001552652e-21	1.08850613208135e-19	SCNT.4C-high
chr15	21958518	21959897	ENSMUSG00000115708.2	+	1380	Gm49187	232.367	2.95745	0.311276	9.50103	2.07829333094291e-21	1.08850613208135e-19	SCNT.4C-high
chr7	35091577	35096261	ENSMUSG00000030493.14	-	1966	Faap24	1590.61	-1.28107	0.135101	-9.4823	2.48745462159176e-21	1.29934864358108e-19	SCNT.4C-low
chr4	124695897	124743593	ENSMUSG00000028890.14	+	8907	Mtf1	1852.33	-1.41462	0.149245	-9.47851	2.57947519513128e-21	1.34385198459577e-19	SCNT.4C-low
chr18	42008665	42084307	ENSMUSG00000056671.8	-	1175	Prelid2	2937.82	-1.24487	0.131472	-9.46874	2.83226294474726e-21	1.47165578287356e-19	SCNT.4C-low
chr2	152464276	152464973	ENSMUSG00000074678.2	-	293	Defb25	91.7227	4.21493	0.445951	9.45155	3.33834140641445e-21	1.73005150832947e-19	SCNT.4C-high
chrX	47630502	47683381	ENSMUSG00000036916.14	-	5236	Zfp280c	525.657	2.42299	0.256379	9.45081	3.36214823265777e-21	1.73781588309001e-19	SCNT.4C-high
chr1	165288206	165308783	ENSMUSG00000026568.7	+	7344	Mpc2	10901.1	-0.973522	0.103086	-9.44378	3.59569738982645e-21	1.85366671983907e-19	No-difference
chr1	62997577	63153849	ENSMUSG00000040865.17	-	17762	Ino80d	1601.51	-1.6559	0.175612	-9.42933	4.12725545687126e-21	2.12214208125759e-19	SCNT.4C-low
chr9	57411309	57412731	ENSMUSG00000062309.9	+	1423	Rpp25	333.743	1.97215	0.20917	9.42848	4.16072855922344e-21	2.133781966583e-19	SCNT.4C-high
chr7	133322671	133384455	ENSMUSG00000030986.14	-	4172	Dhx32	496.622	-1.84234	0.195411	-9.42802	4.17919215236327e-21	2.13768392354519e-19	SCNT.4C-low
chr16	87251591	87280405	ENSMUSG00000025616.15	+	9454	Usp16	11747.7	-1.34648	0.143011	-9.41518	4.72272448175125e-21	2.40944593831936e-19	SCNT.4C-low
chr19	40883149	40906391	ENSMUSG00000049164.8	+	6840	Zfp518a	2301.72	-1.40049	0.149237	-9.38432	6.33218095040378e-21	3.22221290584759e-19	SCNT.4C-low
chr15	51740825	51748010	ENSMUSG00000022313.11	+	2992	Utp23	2792.96	-1.445	0.154015	-9.38218	6.46200549495624e-21	3.27980088175704e-19	SCNT.4C-low
chr6	135042649	135061707	ENSMUSG00000046733.8	+	2083	Gprc5a	224.242	-2.87509	0.306629	-9.37646	6.82257416931637e-21	3.45390624977756e-19	SCNT.4C-low
chr10	81883957	81900579	ENSMUSG00000061371.8	+	3179	Zfp873	642.347	-1.8363	0.195911	-9.37311	7.04278501591741e-21	3.55624526457594e-19	SCNT.4C-low
chrX	7909182	7941112	ENSMUSG00000087193.9	+	2372	Gm14820	98.0227	-4.35456	0.464619	-9.37234	7.09451562294884e-21	3.5732045054407e-19	SCNT.4C-low
chr13	49835576	49887743	ENSMUSG00000037851.15	+	5271	Iars1	2917.6	1.38031	0.147536	9.35571	8.3040348315331e-21	4.17171831472912e-19	SCNT.4C-high
chrX	104841221	104973009	ENSMUSG00000031229.17	-	21757	Atrx	9197.14	-1.39525	0.149194	-9.35193	8.60606923829455e-21	4.30150562207448e-19	SCNT.4C-low
chrX	135171002	135172727	ENSMUSG00000046432.13	+	973	Bex3	693.701	6.10264	0.652541	9.35212	8.59065754499558e-21	4.30150562207448e-19	SCNT.4C-high
chr16	64572114	64591524	ENSMUSG00000059920.10	-	5948	4930453N24Rik	4393.98	-1.39576	0.149308	-9.34819	8.916232565274e-21	4.4452498204542e-19	SCNT.4C-low
chr12	55883109	55916521	ENSMUSG00000012076.9	+	3455	Brms1l	1256.5	-1.47822	0.158334	-9.33604	1.00000451061246e-20	4.96356800837744e-19	SCNT.4C-low
chr9	20529414	20556063	ENSMUSG00000066892.15	-	5090	Fbxl12	286.143	3.20724	0.343536	9.33598	1.00062788773973e-20	4.96356800837744e-19	SCNT.4C-high
chr19	4085407	4087985	ENSMUSG00000060803.7	-	1548	Gstp1	937.112	2.41732	0.258986	9.33381	1.0213260028882e-20	5.05351079770785e-19	SCNT.4C-high
chr10	33872551	33895620	ENSMUSG00000019782.11	-	1601	Rwdd1	8505.85	-1.10366	0.118263	-9.33229	1.03604425690862e-20	5.11348860934873e-19	SCNT.4C-low
chr7	42763653	42841533	ENSMUSG00000064194.11	+	3274	Zfp936	6568.69	-1.51754	0.162693	-9.32764	1.08249858157993e-20	5.32941114176341e-19	SCNT.4C-low
chr8	66925770	66939182	ENSMUSG00000025591.7	-	7641	Tma16	7189.26	-1.51038	0.162115	-9.3167	1.20018303690253e-20	5.87940411585115e-19	SCNT.4C-low
chr7	109597583	109750409	ENSMUSG00000101585.8	-	1738	1600010M07Rik	505.351	-1.76755	0.189717	-9.31681	1.19891803409805e-20	5.87940411585115e-19	SCNT.4C-low
chr12	85319172	85335212	ENSMUSG00000008822.16	-	1380	Acyp1	1925.33	1.46632	0.157448	9.31304	1.24230119699441e-20	6.07062964575955e-19	SCNT.4C-high
chr1	58939608	59012589	ENSMUSG00000026028.13	-	7088	Trak2	602.836	1.8017	0.193495	9.31137	1.26196927160734e-20	6.15147546182261e-19	SCNT.4C-high
chr11	106545043	106641454	ENSMUSG00000020717.20	-	6228	Pecam1	892.481	-1.37297	0.147531	-9.30629	1.3237114115767e-20	6.43650588350124e-19	SCNT.4C-low
chr2	32145014	32150171	ENSMUSG00000002550.17	-	2751	Uck1	212.263	2.62827	0.282667	9.29813	1.42930949907997e-20	6.93285516388717e-19	SCNT.4C-high
chr17	45751504	45786341	ENSMUSG00000023935.11	-	4856	Spats1	513.162	-1.69825	0.182902	-9.28507	1.61606347719368e-20	7.81944423989562e-19	SCNT.4C-low
chr15	81924726	81931799	ENSMUSG00000063480.9	-	2924	Snu13	25171.8	-1.52047	0.163847	-9.27983	1.69746763801085e-20	8.19319367533029e-19	SCNT.4C-low
chr14	63284440	63295598	ENSMUSG00000054763.10	+	2425	Defb42	467.795	-2.00333	0.215933	-9.27754	1.73430047968819e-20	8.35050839767712e-19	SCNT.4C-low
chrX	74829260	74918788	ENSMUSG00000016382.16	-	4238	Pls3	610.903	2.03139	0.219054	9.27344	1.80237692737351e-20	8.65712410506501e-19	SCNT.4C-high
chr16	94370869	94496376	ENSMUSG00000022897.16	+	8251	Dyrk1a	1409.22	-1.28407	0.138495	-9.27154	1.83470857967412e-20	8.79097714343613e-19	SCNT.4C-low
chr6	85842404	85846140	ENSMUSG00000033634.8	-	3301	Nat8f2	690.73	2.80403	0.302583	9.26699	1.91466723775973e-20	9.15183056145687e-19	SCNT.4C-high
chr5	36757829	36853368	ENSMUSG00000029190.20	-	18420	D5Ertd579e	280.947	2.0916	0.226012	9.25437	2.15497930768699e-20	1.027554661169e-18	SCNT.4C-high
chr3	137869839	137945424	ENSMUSG00000012042.10	-	2379	4930579F01Rik	84.8975	4.42357	0.47806	9.25317	2.17930587651773e-20	1.03414628015093e-18	SCNT.4C-high
chr1	93629657	93682586	ENSMUSG00000026279.15	-	6519	Thap4	1240.55	1.21511	0.131315	9.2534	2.17456355888247e-20	1.03414628015093e-18	SCNT.4C-high
chr7	111622711	111710868	ENSMUSG00000059263.10	+	13755	Usp47	417.967	1.7008	0.183957	9.24563	2.33849240615046e-20	1.10701757101733e-18	SCNT.4C-high
chr11	32233511	32234465	ENSMUSG00000069919.8	+	812	Hba-a1	122.658	3.82286	0.413967	9.2347	2.59003581298264e-20	1.2231552821359e-18	SCNT.4C-high
chr16	10777139	10884021	ENSMUSG00000022500.16	-	5156	Litaf	1864.47	-1.58441	0.171628	-9.23164	2.66520894873e-20	1.25564497194593e-18	SCNT.4C-low
chr7	10528169	10532984	ENSMUSG00000110097.2	-	2279	Zscan4a	100.586	-5.04724	0.547016	-9.22686	2.786910270623e-20	1.30984782719281e-18	SCNT.4C-low
chr8	122559986	122567917	ENSMUSG00000110631.2	+	5647	Gm42047	112.98	4.37624	0.47489	9.21527	3.10492218661667e-20	1.45583887192957e-18	SCNT.4C-high
chr6	134373281	134415699	ENSMUSG00000030200.14	+	4093	Bcl2l14	2238.79	-1.34548	0.146018	-9.21451	3.12711794339235e-20	1.46276326981533e-18	SCNT.4C-low
chrX	74460234	74497607	ENSMUSG00000031201.18	+	7887	Brcc3	1152.39	1.499	0.16272	9.21215	3.19661419562247e-20	1.4917280415733e-18	SCNT.4C-high
chr14	51168539	51190869	ENSMUSG00000115338.4	+	3836	Pnp	495.586	-1.71226	0.186152	-9.19814	3.64184653713652e-20	1.69548188784467e-18	SCNT.4C-low
chr11	4823951	4844200	ENSMUSG00000034285.16	+	2649	Nipsnap1	717.125	-1.39622	0.151921	-9.19045	3.91196505331025e-20	1.8169416932745e-18	SCNT.4C-low
chr3	89284951	89302083	ENSMUSG00000028042.16	-	5591	Zbtb7b	260.347	-2.14568	0.233663	-9.18282	4.19927472146842e-20	1.94579569623241e-18	SCNT.4C-low
chr7	109335041	109352082	ENSMUSG00000031021.14	-	2002	Tmem9b	1455.41	1.14544	0.124787	9.17917	4.34446140225828e-20	2.00834456325522e-18	SCNT.4C-high
chr6	117839061	117850252	ENSMUSG00000042097.18	+	4364	Zfp239	1358.51	-1.79727	0.195874	-9.17562	4.4896871763005e-20	2.07061849093409e-18	SCNT.4C-low
chr7	19311212	19314581	ENSMUSG00000011267.9	+	2037	Zfp296	945.381	-1.91219	0.208479	-9.17212	4.63805861861132e-20	2.13404879383908e-18	SCNT.4C-low
chr15	74826900	74831752	ENSMUSG00000022587.16	+	3782	Ly6e	276.59	3.10418	0.33846	9.17148	4.66554736290302e-20	2.14169287220627e-18	SCNT.4C-high
chr11	78432643	78441603	ENSMUSG00000037278.10	-	1375	Tmem97	2838.39	-1.05413	0.115036	-9.16344	5.02696635620645e-20	2.30223368494822e-18	SCNT.4C-low
chr1	60108944	60137804	ENSMUSG00000026019.16	-	11955	Wdr12	5315.31	-1.23924	0.135246	-9.16289	5.05259791145376e-20	2.30860349582967e-18	SCNT.4C-low
chr2	48839520	49215417	ENSMUSG00000036792.13	+	19632	Mbd5	554.253	2.04925	0.22371	9.16031	5.17483210626351e-20	2.35898075621869e-18	SCNT.4C-high
chr3	65435831	65462939	ENSMUSG00000034640.10	+	4358	Tiparp	3458.95	-1.56715	0.171275	-9.14991	5.69785256744817e-20	2.591404402096e-18	SCNT.4C-low
chr4	118477996	118484973	ENSMUSG00000028729.16	+	3553	Ebna1bp2	12295.9	-1.30097	0.14226	-9.14507	5.9589885978835e-20	2.70392540226082e-18	SCNT.4C-low
chr19	8734437	8748286	ENSMUSG00000010097.16	+	4427	Nxf1	4161.01	-1.53236	0.167598	-9.14306	6.07092312799941e-20	2.7483836588435e-18	SCNT.4C-low
chr16	30088120	30102074	ENSMUSG00000052316.10	-	5310	Lrrc15	163.325	-2.67877	0.293077	-9.14018	6.23501779624105e-20	2.81619737296732e-18	SCNT.4C-low
chr9	109704647	109722963	ENSMUSG00000032477.15	+	8023	Cdc25a	656.484	-1.6925	0.185309	-9.1334	6.63813525280485e-20	2.99141413120105e-18	SCNT.4C-low
chr1	65051848	65071918	ENSMUSG00000025955.14	-	4209	Akr1cl	106.327	3.79826	0.416381	9.12209	7.36922581990555e-20	3.31329141715525e-18	SCNT.4C-high
chr1	82370214	82380467	ENSMUSG00000100786.2	-	1682	Gm28940	253.101	2.70574	0.296704	9.11933	7.55905218040723e-20	3.39089782662323e-18	SCNT.4C-high
chr11	84801776	84807192	ENSMUSG00000020526.13	-	2136	Znhit3	20830	-1.57248	0.172474	-9.11719	7.7097403033246e-20	3.45063444984935e-18	SCNT.4C-low
chr14	122344450	122397016	ENSMUSG00000025544.14	+	3107	Tm9sf2	3342.48	1.03109	0.113135	9.11381	7.95358752832992e-20	3.55170066202724e-18	SCNT.4C-high
chr7	12769047	12772202	ENSMUSG00000005575.17	-	2357	Ube2m	536.525	1.77443	0.194766	9.11059	8.19384131635198e-20	3.6507085303828e-18	SCNT.4C-high
chr13	66997715	67002935	ENSMUSG00000114816.2	-	3416	Gm10323	217.261	-2.58508	0.283822	-9.1081	8.3837247559692e-20	3.72687791465692e-18	SCNT.4C-low
chr5	25574018	25578037	ENSMUSG00000106457.2	+	4020	Gm42585	277.614	-2.14836	0.235912	-9.10663	8.49790001199263e-20	3.76912488594979e-18	SCNT.4C-low
chrX	135114721	135116262	ENSMUSG00000050071.9	-	1186	Bex1	2825.16	1.2361	0.135902	9.09552	9.41359131837291e-20	4.16588435579141e-18	SCNT.4C-high
chr9	13719088	13738403	ENSMUSG00000031922.13	-	4180	Cep57	680.24	1.56528	0.172131	9.09357	9.58361217127572e-20	4.23161601993123e-18	SCNT.4C-high
chr4	150321178	150333336	ENSMUSG00000063524.14	+	5379	Eno1	1073.4	2.01476	0.222017	9.07482	1.13868065611495e-19	5.01656334695116e-18	SCNT.4C-high
chrX	35861859	35869732	ENSMUSG00000006373.11	+	1857	Pgrmc1	2202.45	1.59099	0.175483	9.06636	1.23056721911785e-19	5.40927684064459e-18	SCNT.4C-high
chr2	26843575	26854398	ENSMUSG00000052406.15	-	3662	Rexo4	1006.23	-1.51007	0.166615	-9.06321	1.26671278929161e-19	5.55576279722041e-18	SCNT.4C-low
chr13	81805782	81820990	ENSMUSG00000035840.8	+	4250	Lysmd3	358.08	2.02703	0.223776	9.05829	1.32507291755347e-19	5.79881354786234e-18	SCNT.4C-high
chr9	58781970	58943724	ENSMUSG00000032340.9	-	8716	Neo1	148.952	3.04218	0.336111	9.05113	1.41496189847483e-19	6.17845779748666e-18	SCNT.4C-high
chr14	79562709	79628218	ENSMUSG00000022020.16	-	15080	Naa16	2063.32	-1.45012	0.160552	-9.03204	1.6849378012479e-19	7.34103542477321e-18	SCNT.4C-low
chr8	86026261	86034907	ENSMUSG00000031697.13	+	2469	Orc6	6716.28	-1.09555	0.121385	-9.02541	1.79017590188054e-19	7.78232539420167e-18	SCNT.4C-low
chr12	85017671	85030077	ENSMUSG00000021243.15	+	1117	Fcf1	16378.5	-1.06702	0.118266	-9.02225	1.84261912637242e-19	7.99266485807315e-18	SCNT.4C-low
chr11	66928731	66943420	ENSMUSG00000020910.17	-	1977	Adprm	203.716	2.31182	0.256582	9.01005	2.05956741057466e-19	8.87506805611526e-18	SCNT.4C-high
chr19	46519535	46561637	ENSMUSG00000025035.10	-	2490	Arl3	434.959	-1.73575	0.192641	-9.01029	2.05508712781788e-19	8.87506805611526e-18	SCNT.4C-low
chr7	101186993	101232039	ENSMUSG00000120140.1	+	1267	Gm57204	121.265	-4.47475	0.496631	-9.0102	2.05676089547115e-19	8.87506805611526e-18	SCNT.4C-low
chr8	27628801	27664674	ENSMUSG00000031488.15	-	10800	Rab11fip1	935.53	-1.57516	0.174839	-9.00923	2.07511222008465e-19	8.92252946509326e-18	SCNT.4C-low
chr3	103767111	103819563	ENSMUSG00000027843.14	+	6775	Ptpn22	227.267	-2.57958	0.286437	-9.00575	2.14190673732842e-19	9.18966653120011e-18	SCNT.4C-low
chr1	135222951	135241516	ENSMUSG00000062580.10	-	7893	Timm17a	25046.3	-1.03887	0.11541	-9.00161	2.22434887457997e-19	9.52263095371812e-18	SCNT.4C-low
chr9	58195021	58220469	ENSMUSG00000032334.11	-	3297	Loxl1	276.47	-3.11141	0.345879	-8.99567	2.34805342616988e-19	1.00304156445908e-17	SCNT.4C-low
chr16	44586099	44615341	ENSMUSG00000022667.19	+	3348	Cd200r1	183.721	3.59789	0.400004	8.99463	2.37036733781992e-19	1.01038190440883e-17	SCNT.4C-high
chr19	6884065	6887474	ENSMUSG00000024953.18	-	2139	Prdx5	1776.52	1.39394	0.155082	8.9884	2.50845821502925e-19	1.06693450601665e-17	SCNT.4C-high
chr5	106024431	106063684	ENSMUSG00000029290.13	+	7217	Zfp326	168.455	3.15908	0.351521	8.9869	2.54312952364258e-19	1.0793502092477e-17	SCNT.4C-high
chr19	30210342	30217087	ENSMUSG00000024863.7	+	1089	Mbl2	75.4107	-4.74364	0.527897	-8.98592	2.56576764707075e-19	1.08661639298418e-17	SCNT.4C-low
chr4	109308295	109341925	ENSMUSG00000028557.11	-	4263	Rnf11	5276.13	-1.27859	0.142399	-8.9789	2.73483188216032e-19	1.15573056342024e-17	SCNT.4C-low
chr2	90884354	90896714	ENSMUSG00000002102.16	+	2607	Psmc3	2092.26	1.34936	0.150299	8.97786	2.76084741255344e-19	1.16422629754636e-17	SCNT.4C-high
chr6	67229009	67229912	ENSMUSG00000108292.2	-	527	Gm44050	90.1046	-3.93159	0.437965	-8.97696	2.78358287134693e-19	1.17130550182554e-17	SCNT.4C-low
chr11	69214806	69216619	ENSMUSG00000049299.15	+	1112	Trappc1	566.179	1.63627	0.182282	8.97659	2.79296366049343e-19	1.17274698008736e-17	SCNT.4C-high
chr11	57994979	58009420	ENSMUSG00000020515.14	+	2636	Cnot8	6384.96	-1.39781	0.155721	-8.97635	2.79906371560048e-19	1.1728076968366e-17	SCNT.4C-low
chr3	96103904	96127025	ENSMUSG00000015943.12	-	1082	Bola1	658.025	1.42406	0.158956	8.95881	3.28201765765525e-19	1.3722457267984e-17	SCNT.4C-high
chr11	3238874	3259083	ENSMUSG00000020453.18	+	5904	Patz1	430.538	-1.69478	0.189286	-8.95356	3.44189788828921e-19	1.43604438801016e-17	SCNT.4C-low
chr1	171265103	171292171	ENSMUSG00000038235.5	+	2663	F11r	2018.49	-1.25656	0.140368	-8.95196	3.49233135462473e-19	1.45400594855444e-17	SCNT.4C-low
chr2	164672652	164675376	ENSMUSG00000039873.5	-	1014	Neurl2	183.893	-2.21804	0.247798	-8.951	3.52280599205204e-19	1.46359954433504e-17	SCNT.4C-low
chr18	46874943	46923893	ENSMUSG00000024480.10	+	2399	Ap3s1	1612.96	1.40995	0.157559	8.9487	3.59705894032033e-19	1.49130277287849e-17	SCNT.4C-high
chr6	18050963	18109060	ENSMUSG00000010796.12	-	2829	Asz1	141.216	-3.16295	0.354034	-8.93402	4.10813470252555e-19	1.69604814878062e-17	SCNT.4C-low
chr3	107919571	107925289	ENSMUSG00000058135.13	-	1473	Gstm1	123.198	4.81834	0.539322	8.93406	4.10662210520259e-19	1.69604814878062e-17	SCNT.4C-high
chr13	41916624	42001160	ENSMUSG00000058022.16	-	2866	Adtrp	299.467	-2.63779	0.295308	-8.93236	4.17030267633285e-19	1.71811235575361e-17	SCNT.4C-low
chr5	142976648	143098749	ENSMUSG00000045078.13	-	7182	Rnf216	3333.75	-1.71299	0.19192	-8.92554	4.43532090122499e-19	1.82339677027812e-17	SCNT.4C-low
chr10	117586526	117628610	ENSMUSG00000052798.15	-	3850	Nup107	1444.18	-1.2466	0.13967	-8.92531	4.44437338005128e-19	1.82339677027812e-17	SCNT.4C-low
chr7	87927293	87960096	ENSMUSG00000030560.18	+	5808	Ctsc	37763.3	-1.71703	0.192389	-8.92475	4.46689494664667e-19	1.82882665663852e-17	SCNT.4C-low
chr13	111817513	111855130	ENSMUSG00000032727.15	+	6094	Mier3	26772.4	-1.33513	0.149612	-8.92398	4.49808395846085e-19	1.8377752571363e-17	SCNT.4C-low
chr4	135702771	135714575	ENSMUSG00000028669.16	-	2477	Pithd1	602.859	1.69109	0.189514	8.9233	4.52592415152577e-19	1.84532141440987e-17	SCNT.4C-high
chr3	58322136	58374204	ENSMUSG00000027806.10	+	11244	Tsc22d2	2224.69	-1.69512	0.190065	-8.91863	4.72098085401738e-19	1.92087347021e-17	SCNT.4C-low
chr10	127967427	128016166	ENSMUSG00000040043.18	-	4484	Rbms2	471.316	-1.58931	0.178266	-8.91536	4.86218674356179e-19	1.97424832043221e-17	SCNT.4C-low
chrY	1298961	1459782	ENSMUSG00000069044.7	-	8094	Usp9y	144.909	-10.8656	1.21903	-8.91333	4.9520981467555e-19	2.00661869967193e-17	SCNT.4C-low
chr4	143675150	143681269	ENSMUSG00000078511.5	-	1693	Pramel16	258.348	3.25514	0.365571	8.90428	5.37325866966442e-19	2.1728045786797e-17	SCNT.4C-high
chr11	97973382	98041229	ENSMUSG00000020883.19	-	12106	Fbxl20	3157.68	-1.58023	0.177487	-8.90332	5.42026211481709e-19	2.18732011940764e-17	SCNT.4C-low
chr16	33650035	33769708	ENSMUSG00000022817.16	+	3553	Itgb5	619.046	-1.87419	0.2107	-8.89503	5.84028787766767e-19	2.351999778628e-17	SCNT.4C-low
chr16	32238520	32247917	ENSMUSG00000014075.16	+	2385	Dynlt2b	362.722	1.83933	0.206856	8.89186	6.0092293123021e-19	2.41509699688093e-17	SCNT.4C-high
chr14	25887930	25903524	ENSMUSG00000095304.10	-	1751	Plac9	2940.06	-1.10319	0.12408	-8.89095	6.05875116951996e-19	2.43004046397875e-17	SCNT.4C-low
chr8	108139118	108151683	ENSMUSG00000003848.15	-	3486	Nob1	2799.62	-1.15325	0.129826	-8.88303	6.50654454542517e-19	2.60433702709467e-17	SCNT.4C-low
chr11	82956567	82962072	ENSMUSG00000111713.3	-	886	Gm20234	423.672	5.49983	0.619682	8.87526	6.97710138003882e-19	2.78701942144228e-17	SCNT.4C-high
chr4	118328388	118347258	ENSMUSG00000033191.15	-	4917	Tie1	90.3879	3.97164	0.447722	8.87077	7.2640233006108e-19	2.89575730483661e-17	SCNT.4C-high
chr6	146503850	146544322	ENSMUSG00000040234.17	-	3438	Tm7sf3	205.913	2.40557	0.271194	8.87027	7.29665872340499e-19	2.90289091393969e-17	SCNT.4C-high
chr6	91439154	91450528	ENSMUSG00000034203.9	-	5192	Chchd4	1182.35	1.3395	0.151161	8.86141	7.90086231617932e-19	3.13411824650088e-17	SCNT.4C-high
chr12	80629785	80643914	ENSMUSG00000112421.2	-	1182	4933406B15Rik	129.172	3.12554	0.352719	8.86129	7.90969770228477e-19	3.13411824650088e-17	SCNT.4C-high
chr11	106088234	106107170	ENSMUSG00000078622.9	-	6414	Ccdc47	2541.55	1.19678	0.13515	8.85521	8.35232167874957e-19	3.30285684376737e-17	SCNT.4C-high
chr2	28352013	28356344	ENSMUSG00000026831.17	-	965	Pierce1	119.091	4.08177	0.461169	8.85093	8.67959283496093e-19	3.42539522442657e-17	SCNT.4C-high
chr12	87532731	87542857	ENSMUSG00000113805.3	+	1782	Eif1ad12	2238.4	1.99171	0.225039	8.8505	8.71273213773719e-19	3.43159667976917e-17	SCNT.4C-high
chr4	114263921	114472295	ENSMUSG00000070867.5	+	6617	Trabd2b	94.0283	3.68658	0.416646	8.84822	8.89230665642355e-19	3.49533323323252e-17	SCNT.4C-high
chr5	116151645	116162567	ENSMUSG00000029513.15	-	3066	Prkab1	958.836	-1.54444	0.174855	-8.83269	1.02184234458926e-18	4.00859388286781e-17	SCNT.4C-low
chr12	11140203	11201057	ENSMUSG00000043673.12	-	3164	Kcns3	118.525	-3.31259	0.375179	-8.82936	1.05277915634588e-18	4.12174551211121e-17	SCNT.4C-low
chr10	7543267	7554645	ENSMUSG00000040034.16	+	2560	Nup43	4371.98	-1.44678	0.163925	-8.82584	1.08644486456225e-18	4.24511085671119e-17	SCNT.4C-low
chr16	44979148	45008901	ENSMUSG00000022663.4	+	3154	Atg3	3258.78	-1.43988	0.163303	-8.8172	1.17360256566536e-18	4.5765852129996e-17	SCNT.4C-low
chr4	19608303	19708993	ENSMUSG00000041058.16	-	6453	Wwp1	339.046	2.31081	0.262151	8.81478	1.19918537289192e-18	4.66710623485385e-17	SCNT.4C-high
chr17	21755801	21782863	ENSMUSG00000051341.7	+	3164	Zfp52	333.953	2.43268	0.276508	8.79789	1.39411145366135e-18	5.41503685541479e-17	SCNT.4C-high
chr5	110257958	110277660	ENSMUSG00000023284.16	+	3497	Zfp605	118.297	3.08133	0.350355	8.79489	1.43191047474941e-18	5.55090806677955e-17	SCNT.4C-high
chr11	97594225	97604326	ENSMUSG00000069744.8	+	2300	Psmb3	4341.8	1.00522	0.114344	8.79115	1.48036241039013e-18	5.72746108994357e-17	SCNT.4C-high
chr7	19430034	19433113	ENSMUSG00000002985.17	-	2138	Apoe	241.814	2.84743	0.324008	8.78816	1.52031970139441e-18	5.87052076069806e-17	SCNT.4C-high
chr12	75761023	75782503	ENSMUSG00000021054.7	-	5649	Sgpp1	2110.56	-1.37424	0.15656	-8.77769	1.66862854941521e-18	6.41384305707967e-17	SCNT.4C-low
chr3	146211711	146227184	ENSMUSG00000028187.11	-	4139	Rpf1	3896.7	-1.28891	0.146842	-8.77755	1.67079748554404e-18	6.41384305707967e-17	SCNT.4C-low
chr11	114559350	114563157	ENSMUSG00000057322.13	+	542	Rpl38	14078.2	-0.880653	0.100325	-8.77797	1.66444670454726e-18	6.41384305707967e-17	No-difference
chr9	78234871	78236902	ENSMUSG00000038750.13	+	1546	Omt2b	2381.83	-1.64972	0.188053	-8.77261	1.74572125738443e-18	6.68842193028628e-17	SCNT.4C-low
chr4	107659066	107734037	ENSMUSG00000028613.16	+	12689	Lrp8	131.33	3.24583	0.370067	8.77092	1.77213623185535e-18	6.77644248814126e-17	SCNT.4C-high
chr1	163773562	163822365	ENSMUSG00000041406.15	-	4148	Firrm	818.549	-1.44196	0.164461	-8.7678	1.82189958657805e-18	6.95323034079101e-17	SCNT.4C-low
chr9	76219740	76228128	ENSMUSG00000098894.3	+	1381	Gm27234	142.175	-3.10283	0.354064	-8.76346	1.89345157337391e-18	7.21232917494243e-17	SCNT.4C-low
chr4	90107057	90113939	ENSMUSG00000070902.6	+	2276	Zfp352	912.953	2.28965	0.261543	8.75441	2.05180734257988e-18	7.80043281803582e-17	SCNT.4C-high
chr8	65171173	65186826	ENSMUSG00000031604.11	-	6144	Msmo1	2508.81	1.26092	0.144046	8.7536	2.06660206771876e-18	7.84154036986234e-17	SCNT.4C-high
chr6	34453142	34482548	ENSMUSG00000038871.6	+	3588	Bpgm	562.477	1.82889	0.20908	8.74732	2.18477801956275e-18	8.27400644985563e-17	SCNT.4C-high
chr9	114728409	114763055	ENSMUSG00000050627.14	-	5077	Gpd1l	8522.77	-1.00529	0.114943	-8.74601	2.21032229713324e-18	8.3546788862658e-17	SCNT.4C-low
chr15	84913149	84947031	ENSMUSG00000022434.9	+	4959	Fam118a	1055.56	-1.48788	0.170203	-8.74177	2.29493659331458e-18	8.65789010194331e-17	SCNT.4C-low
chr17	66228967	66258221	ENSMUSG00000024098.7	-	5153	Twsg1	216.206	3.3638	0.384914	8.73909	2.34998378753241e-18	8.84861008181182e-17	SCNT.4C-high
chr16	3592644	3594690	ENSMUSG00000118410.2	+	786	Gm54882	89.1893	4.21262	0.482267	8.73504	2.43575484789866e-18	9.15406874421149e-17	SCNT.4C-high
chr11	5478887	5492187	ENSMUSG00000020482.5	-	3372	Ccdc117	2832.91	-1.52477	0.174658	-8.73005	2.54565736441962e-18	9.54888199571724e-17	SCNT.4C-low
chr7	92506733	92523455	ENSMUSG00000030641.11	-	3702	Ddias	5303.91	-1.19157	0.13652	-8.72814	2.58890479975953e-18	9.692643007921e-17	SCNT.4C-low
chr15	51649954	51728919	ENSMUSG00000022312.12	-	1612	Eif3h	4850.53	-0.960528	0.11009	-8.7249	2.66412081501198e-18	9.95531901518614e-17	No-difference
chr2	139675400	139908725	ENSMUSG00000039033.12	-	3652	Tasp1	1150.85	-1.30574	0.14989	-8.7113	3.00405406305359e-18	1.12043251257035e-16	SCNT.4C-low
chr1	6276421	6346872	ENSMUSG00000025907.15	+	14690	Rb1cc1	16530.4	-1.67429	0.192279	-8.70761	3.10361609230397e-18	1.15537829311422e-16	SCNT.4C-low
chr15	10474865	10486033	ENSMUSG00000022247.13	-	2731	Brix1	29698.5	-1.13311	0.130199	-8.70287	3.23583629309472e-18	1.20232687018706e-16	SCNT.4C-low
chr6	116314985	116386501	ENSMUSG00000025702.16	+	9634	Marchf8	80.3758	4.27824	0.491931	8.69682	3.4132513568046e-18	1.26585986759987e-16	SCNT.4C-high
chr19	44061774	44095919	ENSMUSG00000025199.17	-	5087	Chuk	1050.15	1.3348	0.153575	8.69146	3.57803883647526e-18	1.32447967681781e-16	SCNT.4C-high
chr7	37916396	37927440	ENSMUSG00000074170.6	-	5263	Plekhf1	202.893	-2.37161	0.272881	-8.69102	3.59209822351487e-18	1.32718931173881e-16	SCNT.4C-low
chr5	21962265	21990249	ENSMUSG00000029014.15	-	5029	Dnajc2	4282	-1.20415	0.138561	-8.69041	3.61119061173193e-18	1.33174488233777e-16	SCNT.4C-low
chr2	152596093	152606957	ENSMUSG00000009876.14	+	788	Cox4i2	165.481	-2.53099	0.291572	-8.6805	3.94021544785389e-18	1.45036752924461e-16	SCNT.4C-low
chr5	122988111	123009354	ENSMUSG00000029474.8	+	4440	Rnf34	601.819	-1.35092	0.155641	-8.67968	3.968874689899e-18	1.45819121768994e-16	SCNT.4C-low
chr19	53918292	53933058	ENSMUSG00000084957.4	-	4402	Bbip1	1008.1	1.31144	0.151267	8.66969	4.3329410650873e-18	1.58898712094533e-16	SCNT.4C-high
chr13	75987987	75998273	ENSMUSG00000021591.9	+	5494	Glrx	170.066	4.42361	0.510319	8.66832	4.38553554001184e-18	1.6052853418114e-16	SCNT.4C-high
chr11	32483305	32574587	ENSMUSG00000020272.9	+	5187	Stk10	266.031	-2.13736	0.246808	-8.66002	4.71688368949922e-18	1.72336902592409e-16	SCNT.4C-low
chr6	136304537	136306981	ENSMUSG00000094973.3	+	1573	Eif4a3l1	323.88	2.0317	0.234621	8.6595	4.73823771028945e-18	1.72796509682834e-16	SCNT.4C-high
chr15	52575804	52593960	ENSMUSG00000038622.9	+	1185	Med30	433.268	1.70526	0.196936	8.65894	4.76167378049273e-18	1.73330206579008e-16	SCNT.4C-high
chr9	56039009	56072761	ENSMUSG00000032324.12	-	4274	Tspan3	94.7011	4.90141	0.566537	8.65152	5.0816910531272e-18	1.84637900201539e-16	SCNT.4C-high
chr17	28794615	28804653	ENSMUSG00000062252.10	+	2388	Lhfpl5	208.898	2.45984	0.284352	8.65069	5.11903926839493e-18	1.85652376266117e-16	SCNT.4C-high
chr8	73072877	73075500	ENSMUSG00000055148.8	+	1847	Klf2	1412.53	-1.52908	0.176823	-8.64754	5.26223697302567e-18	1.90494913069475e-16	SCNT.4C-low
chr2	113661837	113679006	ENSMUSG00000041219.16	-	5332	Arhgap11a	1715.67	-1.45062	0.167843	-8.64275	5.48753187442833e-18	1.98286174684619e-16	SCNT.4C-low
chr6	58561508	58672661	ENSMUSG00000029802.14	+	8153	Abcg2	81.7164	5.51892	0.638605	8.64215	5.5165973861455e-18	1.98971341255244e-16	SCNT.4C-high
chr9	54493618	54511945	ENSMUSG00000032279.12	+	5072	Idh3a	979.824	1.85529	0.214734	8.63992	5.62501075203915e-18	2.02510670456868e-16	SCNT.4C-high
chr19	6291698	6312365	ENSMUSG00000024773.16	+	7693	Atg2a	203.187	-2.41376	0.279606	-8.63271	5.99127223044244e-18	2.15303146047633e-16	SCNT.4C-low
chr3	82962829	82979662	ENSMUSG00000027998.12	+	2816	Plrg1	2650.08	-1.06409	0.123382	-8.62442	6.44179785259166e-18	2.31071630439139e-16	SCNT.4C-low
chrX	67805445	67848173	ENSMUSG00000062170.13	+	937	Fmr1nb	2817.64	-3.42093	0.39698	-8.6174	6.84899478937953e-18	2.45231371613184e-16	SCNT.4C-low
chr7	105380937	105386592	ENSMUSG00000030888.15	-	3558	Rrp8	990.047	-1.4858	0.172454	-8.61563	6.95561458054076e-18	2.48596947249708e-16	SCNT.4C-low
chr8	95584078	95600163	ENSMUSG00000031783.11	+	5256	Polr2c	3954.21	-0.928172	0.107758	-8.61348	7.08760137573017e-18	2.528553150222e-16	No-difference
chr2	28823622	28824621	ENSMUSG00000083773.5	-	1000	Gm13394	103.782	4.2783	0.496957	8.60899	7.370922940426e-18	2.62487496321535e-16	SCNT.4C-high
chr11	51510562	51514541	ENSMUSG00000001056.4	+	1146	Nhp2	11585.5	-0.956478	0.111187	-8.60241	7.80575536443625e-18	2.77470650526792e-16	No-difference
chr17	73414980	73550363	ENSMUSG00000054469.15	+	4894	Lclat1	1574.23	-1.61726	0.188013	-8.60182	7.84650865617788e-18	2.78416747686687e-16	SCNT.4C-low
chr14	76078926	76079154	ENSMUSG00000115458.2	+	229	Gm48931	986.569	2.05399	0.238834	8.60006	7.96750123398777e-18	2.82201442087988e-16	SCNT.4C-high
chr1	80162436	80169790	ENSMUSG00000099552.2	+	2333	9830004L10Rik	366.066	-1.85197	0.215354	-8.59966	7.995431536313e-18	2.82682285896969e-16	SCNT.4C-low
chr12	72804229	72846593	ENSMUSG00000021096.12	+	12829	Ppm1a	13932.9	-0.979947	0.114033	-8.59351	8.43527134146213e-18	2.97207099670697e-16	No-difference
chr18	74328370	74340889	ENSMUSG00000036223.17	-	2669	Ska1	3155.09	-1.01538	0.118157	-8.59349	8.43643775534046e-18	2.97207099670697e-16	SCNT.4C-low
chr12	17594795	17601506	ENSMUSG00000011179.9	+	3405	Odc1	17340.6	-1.01723	0.118477	-8.58594	9.00983798618086e-18	3.16840606181892e-16	SCNT.4C-low
chr3	99048384	99146502	ENSMUSG00000004233.15	+	5946	Wars2	709.381	-1.68689	0.196789	-8.57208	1.01634394297492e-17	3.56771145615064e-16	SCNT.4C-low
chr5	134648575	134668344	ENSMUSG00000040731.14	-	5551	Eif4h	1337.51	-1.20295	0.140403	-8.56785	1.05432080199909e-17	3.69443764301924e-16	SCNT.4C-low
chr19	8848860	8853227	ENSMUSG00000071655.13	+	3047	Ubxn1	12010.1	-1.1019	0.128627	-8.56663	1.06554916759513e-17	3.72715093382787e-16	SCNT.4C-low
chr9	77824646	77891801	ENSMUSG00000032349.14	+	3522	Elovl5	171.96	2.69983	0.31527	8.56357	1.09429746624527e-17	3.82092198630641e-16	SCNT.4C-high
chr11	17207579	17219176	ENSMUSG00000000581.9	+	3995	C1d	17384.2	0.924655	0.108003	8.56134	1.11561080788296e-17	3.88844666188303e-16	No-difference
chr8	107783509	107787563	ENSMUSG00000031917.13	+	3130	Nip7	7026.54	-1.26603	0.147995	-8.55458	1.18301008287349e-17	4.11608084134763e-16	SCNT.4C-low
chr10	58282742	58330178	ENSMUSG00000003226.8	+	11728	Ranbp2	6420.47	-1.21179	0.141719	-8.55069	1.22351167620004e-17	4.24949125915475e-16	SCNT.4C-low
chr1	191449946	191516367	ENSMUSG00000026623.17	+	7610	Lpgat1	1422.64	1.39799	0.163511	8.54985	1.23249196557407e-17	4.27314511937502e-16	SCNT.4C-high
chr3	137923521	137939143	ENSMUSG00000055301.9	+	3787	Adh7	74.5555	4.80338	0.562206	8.5438	1.29874980979095e-17	4.49495254907084e-16	SCNT.4C-high
chr3	63883527	63930000	ENSMUSG00000027823.10	+	8105	Gmps	5450.78	-1.08643	0.127256	-8.53734	1.37352763407457e-17	4.74541749084745e-16	SCNT.4C-low
chr13	60929701	60934178	ENSMUSG00000042243.11	-	1348	BC051665	66.2199	-5.71288	0.669261	-8.53611	1.38821655054791e-17	4.78776681785289e-16	SCNT.4C-low
chr11	105480812	105820130	ENSMUSG00000053580.17	+	16605	Tanc2	442.929	2.01284	0.235857	8.53416	1.41176005611936e-17	4.86045293446828e-16	SCNT.4C-high
chr5	24623239	24628528	ENSMUSG00000028969.11	-	2168	Cdk5	141.09	3.4366	0.402761	8.5326	1.43100351695275e-17	4.91810685154459e-16	SCNT.4C-high
chr4	20042052	20066750	ENSMUSG00000073987.5	+	1965	Ggh	76.6178	5.19239	0.608931	8.52705	1.50120742689853e-17	5.15039683935762e-16	SCNT.4C-high
chr13	110531580	110537378	ENSMUSG00000021701.9	+	4491	Plk2	464.398	2.67478	0.3138	8.52383	1.54366195858259e-17	5.28684086093337e-16	SCNT.4C-high
chr18	31922212	31929754	ENSMUSG00000024258.5	+	1015	Polr2d	4793.36	-1.00739	0.118196	-8.52303	1.55431770534513e-17	5.31409350197249e-16	SCNT.4C-low
chr14	63436371	63509141	ENSMUSG00000021944.16	-	3904	Gata4	363.698	-2.08629	0.244891	-8.51926	1.60569275481628e-17	5.47074522847699e-16	SCNT.4C-low
chr9	35111471	35159269	ENSMUSG00000032042.12	+	3364	Srpr	1809.34	-1.23926	0.145464	-8.51935	1.60456930781716e-17	5.47074522847699e-16	SCNT.4C-low
chr14	76652401	76745205	ENSMUSG00000022010.20	+	8994	Tsc22d1	407.541	1.87956	0.220669	8.51757	1.62931754633712e-17	5.5416494715055e-16	SCNT.4C-high
chrX	134698343	134791830	ENSMUSG00000072964.15	+	4800	Bhlhb9	443.874	1.90197	0.223386	8.51428	1.67632983895776e-17	5.69171784803366e-16	SCNT.4C-high
chr6	29467717	29470511	ENSMUSG00000004285.13	+	1063	Atp6v1f	1495.88	1.53288	0.180094	8.51155	1.71624838649939e-17	5.81722538301764e-16	SCNT.4C-high
chr13	62245562	62259861	ENSMUSG00000113566.2	+	1175	Gm40977	1365.96	-1.25979	0.148039	-8.50984	1.74173634183471e-17	5.8934731580328e-16	SCNT.4C-low
chr4	140688514	140706504	ENSMUSG00000009863.15	+	2239	Sdhb	1540.74	1.24098	0.145832	8.50961	1.74520699286089e-17	5.89508770332923e-16	SCNT.4C-high
chr14	67222688	67246326	ENSMUSG00000022051.16	-	3859	Bnip3l	7578.05	-0.958527	0.112649	-8.50898	1.75464295173547e-17	5.91681226858333e-16	No-difference
chr9	110361665	110447701	ENSMUSG00000044791.17	+	10754	Setd2	6493.94	-1.13377	0.133259	-8.50799	1.76974902041265e-17	5.9575499929891e-16	SCNT.4C-low
chr4	116019066	116024798	ENSMUSG00000028699.10	-	2329	Tspan1	131.894	-3.37677	0.397053	-8.50458	1.82252621673913e-17	6.12474552666276e-16	SCNT.4C-low
chr4	134658209	134664859	ENSMUSG00000028821.9	+	2043	Syf2	4839.47	-0.979391	0.115208	-8.50107	1.87849815370475e-17	6.30208929146638e-16	No-difference
chr8	122317100	122325499	ENSMUSG00000031812.17	+	7517	Map1lc3b	91463.8	-1.03249	0.121513	-8.4969	1.94723085192384e-17	6.52156754539731e-16	SCNT.4C-low
chr8	73319032	73324932	ENSMUSG00000044600.15	-	3266	Smim7	4723.19	-1.01756	0.119902	-8.48661	2.12753660517028e-17	7.11334097888257e-16	SCNT.4C-low
chr5	25067742	25305640	ENSMUSG00000028944.15	-	6480	Prkag2	140.583	3.9665	0.467641	8.48194	2.21467242033776e-17	7.39212609723924e-16	SCNT.4C-high
chr2	142904959	142914773	ENSMUSG00000008333.13	+	2857	Snrpb2	4732.76	-1.09009	0.128615	-8.47562	2.33829450945428e-17	7.79154547794979e-16	SCNT.4C-low
chr8	26275316	26294003	ENSMUSG00000037296.8	+	3093	Lsm1	1410.83	1.40824	0.166169	8.47473	2.3563319380744e-17	7.83838595548973e-16	SCNT.4C-high
chr4	140454666	140469954	ENSMUSG00000040935.13	-	2532	Padi6	432.356	-1.64477	0.194176	-8.47051	2.44326844783149e-17	8.11387614555573e-16	SCNT.4C-low
chr17	90215890	90217877	ENSMUSG00000066878.6	-	1988	Kpna2rt	266.929	-1.96811	0.232387	-8.46912	2.47247186178405e-17	8.19703507981706e-16	SCNT.4C-low
chr1	152275581	152386446	ENSMUSG00000032649.15	+	4245	Colgalt2	219.412	3.68651	0.436275	8.44997	2.91384701684864e-17	9.64409904248743e-16	SCNT.4C-high
chr18	60936920	60945724	ENSMUSG00000024610.17	+	1679	Cd74	202.017	3.17576	0.376111	8.44366	3.07557979666549e-17	1.0162314250962e-15	SCNT.4C-high
chr12	87561086	87565036	ENSMUSG00000079034.3	+	1873	Eif1ad8	1048	1.70308	0.201731	8.44233	3.1108399797079e-17	1.02616033032475e-15	SCNT.4C-high
chr11	40639379	40646138	ENSMUSG00000020326.8	-	3512	Ccng1	1227.66	4.41366	0.523011	8.43894	3.20216543453146e-17	1.0545191287998e-15	SCNT.4C-high
chr12	31534828	31549615	ENSMUSG00000020659.18	-	4007	Cbll1	1822.55	-1.34087	0.158897	-8.43861	3.21140571131451e-17	1.05579653877991e-15	SCNT.4C-low
chr4	41495604	41503076	ENSMUSG00000046312.5	-	4701	Myorg	345.658	-1.72157	0.204246	-8.42894	3.48820803913152e-17	1.14488801524362e-15	SCNT.4C-low
chr7	28050077	28052580	ENSMUSG00000037563.16	+	1266	Rps16	14774.5	-0.870591	0.103296	-8.42816	3.51146030264718e-17	1.15060212545809e-15	No-difference
chr4	116458249	116485138	ENSMUSG00000028693.16	-	7518	Nasp	15986.9	-1.11564	0.132469	-8.42184	3.70629781508015e-17	1.21242729023876e-15	SCNT.4C-low
chr17	34835636	34847484	ENSMUSG00000015474.17	-	2614	Ppt2	1113.68	-1.54377	0.183354	-8.41962	3.77722931677582e-17	1.23358170705251e-15	SCNT.4C-low
chr6	113311085	113320945	ENSMUSG00000030272.16	-	5975	Camk1	158.36	4.23741	0.50339	8.41775	3.83779701725784e-17	1.25128703080892e-15	SCNT.4C-high
chr3	69629318	69663706	ENSMUSG00000027787.15	+	10155	Nmd3	12596.3	-1.33679	0.158912	-8.41214	4.02599445044292e-17	1.31047782995987e-15	SCNT.4C-low
chr9	108456061	108474866	ENSMUSG00000006675.11	-	3890	P4htm	227.814	2.57334	0.306167	8.40502	4.27800561348908e-17	1.39021063607988e-15	SCNT.4C-high
chr11	48642694	48644541	ENSMUSG00000082454.4	-	1848	Gm12183	1201.39	1.95223	0.232372	8.40128	4.41633058274886e-17	1.43279733387271e-15	SCNT.4C-high
chr17	45702810	45744663	ENSMUSG00000023932.10	-	3300	Cdc5l	4356.19	-0.953739	0.113539	-8.40008	4.46166952519031e-17	1.44512595328245e-15	No-difference
chr16	81668398	81670623	ENSMUSG00000116909.2	+	2226	Gm49559	387.242	2.18321	0.259918	8.39961	4.47958469560075e-17	1.44854616437546e-15	SCNT.4C-high
chr10	20188215	20220359	ENSMUSG00000037608.17	+	15301	Bclaf1	10067.4	-1.32753	0.15812	-8.39575	4.62924991588832e-17	1.49204285750554e-15	SCNT.4C-low
chr8	106699729	106712511	ENSMUSG00000121297.1	+	3186	ENSMUSG00000121297	340.088	-2.1764	0.259222	-8.39592	4.62276370454385e-17	1.49204285750554e-15	SCNT.4C-low
chr18	34477938	34507123	ENSMUSG00000005873.7	-	3151	Reep5	193.648	3.44763	0.410786	8.39276	4.74843099369818e-17	1.52795509083167e-15	SCNT.4C-high
chr9	44318436	44321724	ENSMUSG00000009927.10	+	2691	Rps25	17394.3	-0.851448	0.101505	-8.38828	4.93321119898134e-17	1.58482427637096e-15	No-difference
chr2	174302865	174305898	ENSMUSG00000016252.8	-	1756	Atp5f1e	2344.55	1.0892	0.129852	8.38797	4.94615042791035e-17	1.58639316574656e-15	SCNT.4C-high
chr2	34661982	34667559	ENSMUSG00000026864.14	+	4229	Hspa5	6266.52	0.988425	0.117875	8.38535	5.05729823467761e-17	1.61940445748791e-15	No-difference
chr13	100839139	100867447	ENSMUSG00000069089.9	-	3706	Cdk7	4226.48	-1.10369	0.13167	-8.38223	5.1932419941006e-17	1.66023562645817e-15	SCNT.4C-low
chr9	65201542	65237940	ENSMUSG00000015357.11	+	3494	Clpx	6406.71	-1.25857	0.150184	-8.38015	5.28590243607241e-17	1.68711955710817e-15	SCNT.4C-low
chr11	23596479	23615959	ENSMUSG00000020283.6	-	4644	Pex13	231.694	2.16156	0.258084	8.37542	5.50253306236086e-17	1.75342044655457e-15	SCNT.4C-high
chr2	128809322	128860483	ENSMUSG00000042851.18	+	5668	Zc3h6	249.665	2.90076	0.346735	8.36592	5.96462831642847e-17	1.89759976470801e-15	SCNT.4C-high
chr7	42903163	42915072	ENSMUSG00000120477.1	+	2679	Gm35588	4252.71	-3.46184	0.414235	-8.35718	6.42327941296201e-17	2.04022002386227e-15	SCNT.4C-low
chr2	29947390	29962589	ENSMUSG00000054766.14	+	4070	Set	35309.3	-1.19361	0.142865	-8.35487	6.55046345571207e-17	2.07726693773491e-15	SCNT.4C-low
chr10	78272578	78300809	ENSMUSG00000032788.16	-	5397	Pdxk	11346.3	-1.19975	0.143774	-8.3447	7.13971390830805e-17	2.260488520841e-15	SCNT.4C-low
chr8	61363423	61436334	ENSMUSG00000004319.16	-	17071	Clcn3	572.272	1.50466	0.180344	8.34327	7.22651044460675e-17	2.28429647167963e-15	SCNT.4C-high
chr16	22623953	22630327	ENSMUSG00000033501.6	-	875	Crygs	180.009	-2.27756	0.273004	-8.34258	7.26865414519103e-17	2.29393599489178e-15	SCNT.4C-low
chr12	54793134	54842488	ENSMUSG00000005656.10	-	2998	Snx6	12300.9	-0.938676	0.112613	-8.3354	7.72389821463246e-17	2.43370764065211e-15	No-difference
chr15	85220446	85347413	ENSMUSG00000016541.11	+	1937	Atxn10	1201.52	1.16907	0.14032	8.33146	7.98487195504685e-17	2.50791201612022e-15	SCNT.4C-high
chr6	24518665	24528012	ENSMUSG00000023089.13	-	1032	Ndufa5	1527.38	1.47861	0.177472	8.33154	7.97948473195385e-17	2.50791201612022e-15	SCNT.4C-high
chr8	120071227	120075661	ENSMUSG00000031839.8	+	1861	Hsbp1	3711.7	1.15486	0.138675	8.32782	8.23419735997755e-17	2.58210268487321e-15	SCNT.4C-high
chr18	68393258	68433404	ENSMUSG00000038121.7	-	9813	Fam210a	1259.35	-1.3663	0.164168	-8.3226	8.60536074809634e-17	2.69420300814406e-15	SCNT.4C-low
chrX	102226577	102355447	ENSMUSG00000121861.2	-	7501	ENSMUSG00000121861	158.485	-2.67855	0.321879	-8.3216	8.67853901984614e-17	2.71280109393381e-15	SCNT.4C-low
chr10	77814358	77822739	ENSMUSG00000020284.17	+	6627	Cfap410	71.5388	4.82949	0.580408	8.32086	8.73271248072303e-17	2.7254089838808e-15	SCNT.4C-high
chr2	122065230	122095821	ENSMUSG00000027227.8	+	2352	Sord	5883.76	-1.11659	0.13424	-8.31787	8.95615238397496e-17	2.7863113569924e-15	SCNT.4C-low
chrX	103000769	103024890	ENSMUSG00000056537.12	-	8917	Rlim	2419.6	-1.42068	0.170795	-8.31801	8.94516474139989e-17	2.7863113569924e-15	SCNT.4C-low
chr1	170954734	170978172	ENSMUSG00000058076.13	-	3250	Sdhc	683.919	1.64974	0.198394	8.31545	9.14084104358309e-17	2.83928363834829e-15	SCNT.4C-high
chr7	11343235	11348039	ENSMUSG00000109969.2	+	2277	Zscan4-ps3	103.143	-10.3775	1.24824	-8.31376	9.2718745701939e-17	2.87544922694218e-15	SCNT.4C-low
chr13	43551866	43560573	ENSMUSG00000063200.5	+	2753	Nol7	4837.8	-0.883246	0.106259	-8.31223	9.39168138148007e-17	2.90802486549508e-15	No-difference
chr5	25964995	26055686	ENSMUSG00000056367.15	+	2425	Actr3b	81.1924	4.06019	0.48854	8.31087	9.50065920164264e-17	2.93715041849213e-15	SCNT.4C-high
chr3	86131987	86689999	ENSMUSG00000028080.17	+	19324	Lrba	395.215	1.71865	0.207134	8.29726	1.0653673441818e-16	3.2884450014063e-15	SCNT.4C-high
chr2	109111083	109172092	ENSMUSG00000027115.15	+	9832	Kif18a	6134.21	-1.00696	0.121468	-8.28992	1.13324345690453e-16	3.49248253471376e-15	SCNT.4C-low
chr6	124908349	124914201	ENSMUSG00000030120.15	+	4106	Mlf2	4448.57	-1.17485	0.14173	-8.28937	1.13848454774229e-16	3.50315253104515e-15	SCNT.4C-low
chr5	93329792	93354354	ENSMUSG00000063015.13	-	3303	Ccni	137.474	2.48828	0.300262	8.28704	1.16104324948775e-16	3.56699293481471e-15	SCNT.4C-high
chrX	59268650	59636304	ENSMUSG00000062949.14	-	7312	Atp11c	978.874	-1.24196	0.14994	-8.28308	1.20034393584925e-16	3.68198958390642e-15	SCNT.4C-low
chrX	10581252	10585929	ENSMUSG00000008035.13	+	2128	Mid1ip1	69.26	5.18403	0.626146	8.27926	1.23942258909627e-16	3.78417814683301e-15	SCNT.4C-high
chr3	95046832	95049671	ENSMUSG00000013707.4	-	1122	Tnfaip8l2	90.4803	-3.09026	0.373249	-8.27936	1.23834500209195e-16	3.78417814683301e-15	SCNT.4C-low
chr4	116697104	116697418	ENSMUSG00000075390.6	-	315	Rpl36-ps8	1756.02	-1.65017	0.19931	-8.27943	1.23763812944222e-16	3.78417814683301e-15	SCNT.4C-low
chr3	137327373	137334094	ENSMUSG00000046818.8	+	2916	Ddit4l	1870.24	1.65372	0.19984	8.27521	1.28229952756717e-16	3.90902857529106e-15	SCNT.4C-high
chr19	34899761	34953145	ENSMUSG00000024795.12	+	6957	Kif20b	7844.94	-1.09532	0.1325	-8.26656	1.3787887025828e-16	4.19667479443014e-15	SCNT.4C-low
chr10	99015046	99020472	ENSMUSG00000089994.2	-	2635	Gm16239	173.979	3.53885	0.42811	8.26622	1.38276277696525e-16	4.20227582820627e-15	SCNT.4C-high
chr19	60800023	60824665	ENSMUSG00000024993.16	+	6242	Dennd10	5267.15	-1.15554	0.139978	-8.25512	1.51746765970163e-16	4.60454400963085e-15	SCNT.4C-low
chr7	45120411	45138229	ENSMUSG00000011382.9	-	7408	Dhdh	205.901	-3.18248	0.385632	-8.25264	1.54937959778274e-16	4.69414344909778e-15	SCNT.4C-low
chr12	115308157	115308640	ENSMUSG00000104320.2	-	405	Ighv1-60	360.855	3.1771	0.385394	8.24376	1.6688134606221e-16	5.04822480492028e-15	SCNT.4C-high
chr8	70346830	70355208	ENSMUSG00000036199.10	-	1251	Ndufa13	1253.48	1.14531	0.138943	8.24297	1.67987727130235e-16	5.07389924904251e-15	SCNT.4C-high
chr12	9023892	9078847	ENSMUSG00000066643.13	+	7273	Wdr35	186.376	3.28379	0.398492	8.24054	1.71442089127898e-16	5.17030484103476e-15	SCNT.4C-high
chr3	93887371	93888441	ENSMUSG00000104460.2	-	1071	Gm9121	117.283	2.88312	0.349925	8.23924	1.73309707266476e-16	5.21863618531912e-15	SCNT.4C-high
chr3	142406812	142452631	ENSMUSG00000040213.14	+	9518	Kyat3	215.683	-2.7801	0.337538	-8.23642	1.77442312220867e-16	5.33491825124509e-15	SCNT.4C-low
chr5	24890530	24915376	ENSMUSG00000028954.12	+	4319	Nub1	6267.68	-1.0317	0.125281	-8.23506	1.79461156087692e-16	5.38739107749226e-15	SCNT.4C-low
chr10	56253426	56278609	ENSMUSG00000050953.11	+	10257	Gja1	3007.79	-1.21056	0.147033	-8.23326	1.82184456551231e-16	5.46081963906148e-15	SCNT.4C-low
chr17	6697511	6703695	ENSMUSG00000096255.3	+	771	Dynlt1b	430.829	1.71379	0.208244	8.22974	1.8762361096346e-16	5.6153066424064e-15	SCNT.4C-high
chr8	86363217	86427553	ENSMUSG00000036902.12	-	6129	Neto2	1495.89	1.46885	0.178491	8.22929	1.88329066453971e-16	5.62786692819126e-15	SCNT.4C-high
chr12	71062764	71145366	ENSMUSG00000048118.18	+	5615	Arid4a	1339.38	1.55153	0.188554	8.22857	1.89458072614079e-16	5.65302700604403e-15	SCNT.4C-high
chr7	141073049	141119770	ENSMUSG00000025512.16	-	10855	Chid1	118.789	2.71064	0.329439	8.22804	1.90300526176632e-16	5.66957377003996e-15	SCNT.4C-high
chr2	150312911	150327011	ENSMUSG00000074731.4	-	2734	Zfp345	869.37	-1.91895	0.233246	-8.22715	1.91727329133339e-16	5.7034536142339e-15	SCNT.4C-low
chr13	61803117	61891584	ENSMUSG00000113295.2	+	378	Gm49357	60.1056	-4.42767	0.538269	-8.22576	1.93962647584728e-16	5.76124648399102e-15	SCNT.4C-low
chr16	18690768	18695612	ENSMUSG00000022706.17	-	1761	Mrpl40	5436.6	-0.942172	0.114625	-8.21959	2.04206200813058e-16	6.05637456718606e-15	No-difference
chrX	163763588	163780268	ENSMUSG00000047757.18	+	2956	Fancb	70.5164	4.28579	0.52151	8.21804	2.06853846173004e-16	6.12567337245861e-15	SCNT.4C-high
chr11	82610076	82655147	ENSMUSG00000020698.12	-	1871	Cct6b	329.247	-1.59192	0.193877	-8.21098	2.19382022244742e-16	6.48692216826683e-15	SCNT.4C-low
chr5	76331727	76357092	ENSMUSG00000029234.14	+	2588	Tmem165	212.37	1.98196	0.241559	8.20489	2.30803765487718e-16	6.81442062031429e-15	SCNT.4C-high
chrX	113814709	113815638	ENSMUSG00000050435.3	+	743	Ube2dnl1	177.22	2.41919	0.295147	8.19657	2.47341638030452e-16	7.29176478702649e-15	SCNT.4C-high
chr18	52598765	52625003	ENSMUSG00000024528.9	+	3887	Srfbp1	1760.12	-1.40701	0.171743	-8.19256	2.55725544449736e-16	7.5276579175615e-15	SCNT.4C-low
chr12	24880878	25014396	ENSMUSG00000020646.18	+	9566	Mboat2	505.033	-1.50965	0.18454	-8.18061	2.8240787017155e-16	8.30068386162437e-15	SCNT.4C-low
chr18	46634813	46659038	ENSMUSG00000033319.6	-	5726	Fem1c	1903.32	-1.54739	0.189168	-8.17998	2.8389721995028e-16	8.33202377418907e-15	SCNT.4C-low
chr2	112209556	112244585	ENSMUSG00000027132.4	+	4051	Katnbl1	3793.75	-1.26134	0.154213	-8.17917	2.85794678553961e-16	8.37523006661183e-15	SCNT.4C-low
chr1	16611014	16689713	ENSMUSG00000025939.20	-	4930	Ube2w	2032.56	1.41254	0.172737	8.17742	2.89979418033424e-16	8.485237264981e-15	SCNT.4C-high
chr16	10619245	10619577	ENSMUSG00000071671.6	+	333	Gm10343	394.682	-2.3583	0.288486	-8.17474	2.96509354140721e-16	8.66344022417392e-15	SCNT.4C-low
chr13	76208541	76246779	ENSMUSG00000021592.19	-	5894	Arsk	373.197	2.08625	0.255218	8.17437	2.97408209342012e-16	8.67682943195887e-15	SCNT.4C-high
chr11	88955555	88959924	ENSMUSG00000063109.14	+	2133	Dgkeos	123.558	-2.80819	0.344197	-8.15867	3.38738083745188e-16	9.86800160235797e-15	SCNT.4C-low
chr17	46513708	46554524	ENSMUSG00000067150.7	+	6859	Xpo5	1117.85	-1.25414	0.153735	-8.15778	3.41228606703658e-16	9.92587142070183e-15	SCNT.4C-low
chr17	57366105	57372918	ENSMUSG00000044279.16	+	1564	Crb3	1778.39	-1.56017	0.191299	-8.15563	3.47374305557114e-16	1.00897377571331e-14	SCNT.4C-low
chrX	56428890	56438396	ENSMUSG00000031134.17	-	4330	Rbmx	1047.92	1.23453	0.151424	8.15283	3.55515528964021e-16	1.03109975138269e-14	SCNT.4C-high
chr17	25059117	25083424	ENSMUSG00000024158.18	+	1908	Hagh	68.7454	3.83375	0.470279	8.15208	3.57727193119357e-16	1.03446719737144e-14	SCNT.4C-high
chr5	123127417	123136408	ENSMUSG00000056735.7	+	2180	A930024E05Rik	68.0825	6.14997	0.754404	8.15209	3.57677783182788e-16	1.03446719737144e-14	SCNT.4C-high
chr11	90367318	90528910	ENSMUSG00000020546.15	-	11834	Stxbp4	86.9893	3.97116	0.487271	8.1498	3.64515285501191e-16	1.05255124888196e-14	SCNT.4C-high
chr4	117741523	117744530	ENSMUSG00000033379.14	-	2051	Atp6v0b	2810.96	0.978333	0.120118	8.14478	3.79981161992953e-16	1.09560307805669e-14	No-difference
chr18	36893273	36896863	ENSMUSG00000042660.9	+	1836	Wdr55	455.417	-1.63371	0.200647	-8.14223	3.88073114235012e-16	1.11729880681726e-14	SCNT.4C-low
chr4	86497092	86530292	ENSMUSG00000038047.19	-	6459	Haus6	5722.56	-1.25235	0.153857	-8.13974	3.96113029567661e-16	1.13878158996729e-14	SCNT.4C-low
chr16	48814548	48840072	ENSMUSG00000033031.14	+	5688	Cip2a	4490.19	-1.10309	0.135568	-8.13681	4.05845043178701e-16	1.16505924713093e-14	SCNT.4C-low
chr4	48539935	48561919	ENSMUSG00000039693.12	+	1973	Msantd3	108.843	2.91424	0.358335	8.13271	4.19799867171363e-16	1.20336517965148e-14	SCNT.4C-high
chrX	52744868	52759798	ENSMUSG00000054727.3	-	1224	1700013H16Rik	102.184	-10.3593	1.27405	-8.13099	4.25795777147111e-16	1.21877852316251e-14	SCNT.4C-low
chr9	77959206	77972906	ENSMUSG00000023333.9	+	2068	Gcm1	196.064	-3.11356	0.383136	-8.12653	4.41764607480014e-16	1.26265172933293e-14	SCNT.4C-low
chr4	57943373	57956411	ENSMUSG00000028367.6	-	1051	Txn1	2324.29	1.49609	0.184175	8.1232	4.54047371748175e-16	1.29587752055606e-14	SCNT.4C-high
chr9	20805645	20809919	ENSMUSG00000070319.7	-	1984	Eif3g	9017.08	-0.900037	0.11087	-8.11797	4.74044531342743e-16	1.35099261298591e-14	No-difference
chr13	66720985	66723975	ENSMUSG00000114426.2	+	1561	Gm10769	241.458	-2.65032	0.326484	-8.11775	4.74902329583761e-16	1.35148144168974e-14	SCNT.4C-low
chr5	72913059	73025826	ENSMUSG00000029217.17	-	3744	Tec	67.0066	5.26378	0.648542	8.11632	4.80522711888515e-16	1.36550270782403e-14	SCNT.4C-high
chr13	119599304	119622656	ENSMUSG00000062822.9	+	4882	4833420G17Rik	1049.73	-1.09884	0.135462	-8.11177	4.98882344354541e-16	1.41563256590403e-14	SCNT.4C-low
chr3	36917253	37107182	ENSMUSG00000037270.19	+	32279	Bltp1	417.473	2.02982	0.25035	8.10796	5.14760603990162e-16	1.45858713300407e-14	SCNT.4C-high
chr11	80027504	80033001	ENSMUSG00000046909.10	-	1570	Tefm	2109.58	-1.51922	0.187638	-8.09655	5.6537573708106e-16	1.5997046537841e-14	SCNT.4C-low
chr17	26082672	26087738	ENSMUSG00000025732.7	-	1307	Mcrip2	2170.7	-1.36928	0.169164	-8.09435	5.75687435520038e-16	1.62654414170676e-14	SCNT.4C-low
chr2	73113449	73143045	ENSMUSG00000041777.13	-	3159	Cir1	1677.64	-1.12799	0.139396	-8.09196	5.87115484159946e-16	1.65645633661344e-14	SCNT.4C-low
chr19	10181378	10185188	ENSMUSG00000036372.15	+	1611	Tmem258	2353.67	1.01712	0.126046	8.06945	7.06176313366671e-16	1.98951790259368e-14	SCNT.4C-high
chrX	7744501	7749671	ENSMUSG00000031155.18	+	2795	Pim2	167.135	2.44008	0.30281	8.05812	7.74748371265446e-16	2.1795885250472e-14	SCNT.4C-high
chr2	144092043	144112826	ENSMUSG00000027423.16	-	4177	Snx5	5428.83	-0.954914	0.118511	-8.05757	7.78257140228031e-16	2.18322191773655e-14	No-difference
chr7	65729397	65739153	ENSMUSG00000075701.11	+	1477	Selenos	14514.7	-0.929649	0.115373	-8.05774	7.77165633729083e-16	2.18322191773655e-14	No-difference
chr9	78090056	78116631	ENSMUSG00000032348.7	+	1266	Gsta4	907.373	1.2745	0.158182	8.05718	7.80749919813562e-16	2.18709931307091e-14	SCNT.4C-high
chr7	4663520	4688067	ENSMUSG00000063802.6	-	1892	Hspbp1	1049.2	1.17219	0.14559	8.05127	8.19376079706055e-16	2.29204163887093e-14	SCNT.4C-high
chr5	122509939	122520965	ENSMUSG00000029464.11	+	2508	Gpn3	7743.48	-1.21821	0.151312	-8.05101	8.2113348769266e-16	2.29369954228816e-14	SCNT.4C-low
chr10	79540325	79547803	ENSMUSG00000023175.16	+	1814	Bsg	3349.43	1.08209	0.134498	8.04545	8.59323767669617e-16	2.39358740547635e-14	SCNT.4C-high
chr1	24035020	24044737	ENSMUSG00000026154.5	-	874	Sdhaf4	262.706	2.10674	0.261851	8.04559	8.58286201462006e-16	2.39358740547635e-14	SCNT.4C-high
chr1	66869998	66902436	ENSMUSG00000026003.6	-	2005	Acadl	871.916	-2.13261	0.265239	-8.04035	8.95795149721543e-16	2.4916516784557e-14	SCNT.4C-low
chr13	64507151	64518704	ENSMUSG00000021477.10	-	6489	Ctsl	49748	-0.952331	0.118521	-8.03512	9.34845326018363e-16	2.59660211640051e-14	No-difference
chr14	121486118	121491383	ENSMUSG00000085133.3	+	4715	B930095G15Rik	102.584	3.67065	0.456972	8.03254	9.54744815142235e-16	2.64813938656282e-14	SCNT.4C-high
chr17	36267711	36280653	ENSMUSG00000038762.16	-	4410	Abcf1	5154.12	-1.34775	0.167886	-8.02776	9.92684623826291e-16	2.7474890286724e-14	SCNT.4C-low
chr4	10874498	10899425	ENSMUSG00000059482.16	+	2391	Cfap418	107.298	4.38814	0.546627	8.02768	9.93354079325015e-16	2.7474890286724e-14	SCNT.4C-high
chr5	138253744	138257660	ENSMUSG00000050552.9	+	1302	Lamtor4	536.708	1.31708	0.164085	8.02681	1.00036812924782e-15	2.76300835473736e-14	SCNT.4C-high
chr8	34006766	34075610	ENSMUSG00000009628.15	+	9622	Tex15	877.958	-1.4738	0.183833	-8.01709	1.0828282388309e-15	2.98657374051776e-14	SCNT.4C-low
chr19	46064302	46073969	ENSMUSG00000015176.12	+	3971	Nolc1	12279	-1.03888	0.129699	-8.00993	1.14772008270733e-15	3.16112609632944e-14	SCNT.4C-low
chr6	125437229	125471754	ENSMUSG00000030342.9	-	2044	Cd9	13505.1	-1.30523	0.16297	-8.00902	1.15624675634162e-15	3.18016304087088e-14	SCNT.4C-low
chr12	81620331	81641782	ENSMUSG00000002679.15	-	1447	Med6	6974.14	-1.07202	0.133867	-8.00813	1.16461208511995e-15	3.19870373671789e-14	SCNT.4C-low
chr16	78098377	78156662	ENSMUSG00000022865.15	+	7400	Cxadr	2389.07	-1.13562	0.141817	-8.00767	1.16905738714163e-15	3.20644110375767e-14	SCNT.4C-low
chr14	64360074	64693352	ENSMUSG00000054733.10	-	4295	Msra	150.573	2.63245	0.328882	8.00425	1.20196935291159e-15	3.29212551695242e-14	SCNT.4C-high
chr2	5799105	5849975	ENSMUSG00000039128.14	-	3463	Cdc123	377.274	2.0936	0.261634	8.00204	1.22372847204738e-15	3.34706733333738e-14	SCNT.4C-high
chr4	86792633	86853059	ENSMUSG00000038007.15	+	7159	Acer2	4614.75	-0.889687	0.111189	-8.00159	1.22819051085582e-15	3.35461244525431e-14	No-difference
chr13	96617198	96679087	ENSMUSG00000021668.16	-	5553	Polk	342.746	1.85828	0.232257	8.00099	1.23420214946486e-15	3.36170718249122e-14	SCNT.4C-high
chr6	87652572	87699783	ENSMUSG00000089997.3	-	3681	Cfap92	64.4162	-4.49689	0.562037	-8.00105	1.23366167141251e-15	3.36170718249122e-14	SCNT.4C-low
chr13	74654928	74670607	ENSMUSG00000113019.3	-	3499	Gm47467	2499.75	1.35876	0.169935	7.99574	1.28797755718452e-15	3.50333453503243e-14	SCNT.4C-high
chr17	28806622	28841683	ENSMUSG00000004865.17	-	12376	Srpk1	5026.77	-1.02291	0.128059	-7.98784	1.37323900045003e-15	3.73009594977412e-14	SCNT.4C-low
chr3	105634583	105708652	ENSMUSG00000068798.11	-	2607	Rap1a	2961.59	-1.04025	0.130248	-7.98672	1.38573887320394e-15	3.75886441184644e-14	SCNT.4C-low
chr1	191269468	191307656	ENSMUSG00000037474.14	-	13709	Dtl	2972.31	-1.37074	0.171659	-7.98527	1.40217802685883e-15	3.79822446807853e-14	SCNT.4C-low
chr5	136145485	136151801	ENSMUSG00000039771.14	+	1106	Polr2j	4881.39	-0.898581	0.112628	-7.97831	1.483471968615e-15	4.01291393927681e-14	No-difference
chr11	40570141	40586030	ENSMUSG00000042032.14	-	5001	Mat2b	6198.84	-1.14464	0.14353	-7.9749	1.52498305654383e-15	4.11954613614782e-14	SCNT.4C-low
chr9	89936205	89958142	ENSMUSG00000032359.15	+	4499	Ctsh	587.146	-1.52941	0.191816	-7.9733	1.54494791963568e-15	4.1677615590939e-14	SCNT.4C-low
chr5	23639439	23709233	ENSMUSG00000029004.16	+	10444	Kmt2e	334.672	1.70232	0.213677	7.96677	1.62871423949993e-15	4.38772496832724e-14	SCNT.4C-high
chr9	59446823	59472392	ENSMUSG00000025232.9	+	1996	Hexa	217.25	2.68233	0.336727	7.9659	1.64019338307582e-15	4.41261315476941e-14	SCNT.4C-high
chr2	139914952	139915389	ENSMUSG00000080006.5	-	438	Rps19-ps7	219.668	-2.48193	0.311665	-7.96345	1.67302010935323e-15	4.49478649570165e-14	SCNT.4C-low
chr15	90817479	90934151	ENSMUSG00000022629.19	-	6455	Kif21a	202.259	2.23049	0.280307	7.95732	1.75812371504946e-15	4.71699323167152e-14	SCNT.4C-high
chr5	92431869	92458338	ENSMUSG00000029415.5	-	6537	Sdad1	2165.97	-1.13869	0.143118	-7.95627	1.77296924537906e-15	4.75035147608841e-14	SCNT.4C-low
chr5	94304436	94369394	ENSMUSG00000096259.4	+	2141	Pramel38	1028.18	-1.37525	0.172871	-7.95539	1.78562662310865e-15	4.77776427838024e-14	SCNT.4C-low
chr2	179056724	179058676	ENSMUSG00000039138.3	+	743	4930591A17Rik	75.4334	-9.92553	1.24793	-7.9536	1.81169892057872e-15	4.840948011256e-14	SCNT.4C-low
chr2	150023675	150035199	ENSMUSG00000079009.9	+	1728	Zfp1004	378.374	-2.37223	0.298516	-7.94674	1.91486314567421e-15	5.10299637499883e-14	SCNT.4C-low
chrX	104080803	104123215	ENSMUSG00000087174.9	-	10676	5530601H04Rik	340.45	1.86252	0.234376	7.94673	1.91495166867625e-15	5.10299637499883e-14	SCNT.4C-high
chr11	40592222	40624249	ENSMUSG00000020330.17	-	5431	Hmmr	5720.32	-1.27447	0.160426	-7.94428	1.95322664858269e-15	5.19795843115392e-14	SCNT.4C-low
chr4	147106307	147145251	ENSMUSG00000067919.9	+	4349	Rex2	195.682	-2.43082	0.306166	-7.93954	2.02930489172689e-15	5.3931310705503e-14	SCNT.4C-low
chr7	45204317	45217176	ENSMUSG00000030825.20	+	2046	Hsd17b14	1672.24	-1.3839	0.174315	-7.93911	2.0364264694864e-15	5.40476367433904e-14	SCNT.4C-low
chr14	43132493	43163468	ENSMUSG00000121898.1	+	2633	ENSMUSG00000121898	57.2846	-4.28337	0.539655	-7.93723	2.06750074728626e-15	5.4798509039446e-14	SCNT.4C-low
chr4	124571953	124587393	ENSMUSG00000028907.8	-	4711	Utp11	4111.56	-0.921245	0.116094	-7.93534	2.09921616582769e-15	5.55643332710278e-14	No-difference
chr17	35200838	35204867	ENSMUSG00000007050.18	+	3152	Lsm2	5345.4	-1.01471	0.127905	-7.93329	2.13410247773247e-15	5.64119195892423e-14	SCNT.4C-low
chr1	128259327	128287401	ENSMUSG00000026355.12	-	4666	Mcm6	2338.52	-1.20026	0.151322	-7.93184	2.15923827006516e-15	5.69998381399372e-14	SCNT.4C-low
chr16	20470402	20482164	ENSMUSG00000006998.17	+	4038	Psmd2	2095.04	1.14256	0.144099	7.92896	2.20982409541088e-15	5.82571163466217e-14	SCNT.4C-high
chr5	150423212	150425769	ENSMUSG00000106738.2	-	591	Gm5	459.133	-2.30355	0.290851	-7.92003	2.37448691772995e-15	6.25143995599678e-14	SCNT.4C-low
chr10	128393635	128401856	ENSMUSG00000025364.14	-	2804	Pa2g4	17897.7	-1.0294	0.129996	-7.91869	2.40028973794082e-15	6.31093535504253e-14	SCNT.4C-low
chr5	53195423	53229006	ENSMUSG00000029188.15	+	5013	Slc34a2	769.483	-1.31088	0.165702	-7.91106	2.55206355199863e-15	6.70103833726788e-14	SCNT.4C-low
chr2	57017489	57071783	ENSMUSG00000084938.3	-	1116	BB557941	219.895	1.89925	0.240123	7.90949	2.58449285521396e-15	6.77715283591591e-14	SCNT.4C-high
chr2	143757240	143785244	ENSMUSG00000015932.9	+	1911	Dstn	3899.37	-0.863994	0.109244	-7.90888	2.59720437114647e-15	6.80142894693981e-14	No-difference
chr11	79130198	79145497	ENSMUSG00000017677.12	-	3987	Wsb1	12056.1	-1.23575	0.156666	-7.88782	3.07519560363543e-15	8.04247370815305e-14	SCNT.4C-low
chr14	8507911	8520751	ENSMUSG00000053453.10	+	6561	Thoc7	2197.01	-0.986733	0.125099	-7.88759	3.08069268185436e-15	8.04616458670529e-14	No-difference
chr10	77417554	77434566	ENSMUSG00000009291.14	+	3877	Pttg1ip	10845.1	-0.81003	0.102736	-7.88461	3.15519524202939e-15	8.22983574851453e-14	No-difference
chr5	30486386	30524039	ENSMUSG00000073102.8	+	2683	Drc1	371.86	-2.47913	0.314466	-7.88362	3.18023659458516e-15	8.28417979592137e-14	SCNT.4C-low
chr9	74017638	74190590	ENSMUSG00000044976.18	+	7486	Wdr72	68.2485	-4.6523	0.590927	-7.87288	3.46576423696312e-15	9.01602313322521e-14	SCNT.4C-low
chr10	13375284	13394779	ENSMUSG00000019810.16	+	6161	Fuca2	350.762	1.94427	0.247083	7.86887	3.57863770014751e-15	9.29737628350988e-14	SCNT.4C-high
chr7	98236344	98305990	ENSMUSG00000035401.10	-	17256	Emsy	474.396	1.41869	0.180366	7.86564	3.67209627400727e-15	9.51576945143751e-14	SCNT.4C-high
chr3	122068037	122078920	ENSMUSG00000039756.13	+	3309	Dnttip2	11489	-1.19901	0.152436	-7.86563	3.6723631661466e-15	9.51576945143751e-14	SCNT.4C-low
chr16	20536415	20541017	ENSMUSG00000021018.9	+	1509	Polr2h	6669.51	-0.92609	0.117751	-7.86479	3.697181161771e-15	9.56748864898242e-14	No-difference
chr15	34238174	34284448	ENSMUSG00000022257.5	+	1938	Laptm4b	425.34	1.80251	0.229434	7.85635	3.95496327886077e-15	1.02211406628091e-13	SCNT.4C-high
chr7	64026275	64042016	ENSMUSG00000030521.12	-	3700	Mphosph10	5113.61	-1.11794	0.142366	-7.85257	4.07591845458862e-15	1.05199295054015e-13	SCNT.4C-low
chr12	69737207	69771647	ENSMUSG00000020988.10	-	3466	L2hgdh	3275.9	-1.32036	0.168158	-7.85186	4.09925026928528e-15	1.0566300465057e-13	SCNT.4C-low
chr14	61835696	61843395	ENSMUSG00000035235.14	+	1650	Trim13	3342.12	-1.32789	0.169124	-7.85154	4.10953545651839e-15	1.05789649340153e-13	SCNT.4C-low
chr12	105750953	105805203	ENSMUSG00000021111.16	+	6595	Papola	11475.2	-1.04938	0.133657	-7.85125	4.11902642797769e-15	1.05895544968883e-13	SCNT.4C-low
chr12	31976253	32000534	ENSMUSG00000002996.18	-	6167	Hbp1	3978.56	-1.35234	0.172282	-7.84958	4.17425751013174e-15	1.0717555820994e-13	SCNT.4C-low
chr2	75505857	75534985	ENSMUSG00000015839.7	-	3796	Nfe2l2	414.396	1.9204	0.244695	7.84816	4.22185849153869e-15	1.08175373776e-13	SCNT.4C-high
chr9	82711593	82729740	ENSMUSG00000032251.13	+	2158	Irak1bp1	273.765	2.13226	0.271691	7.84809	4.22418435148244e-15	1.08175373776e-13	SCNT.4C-high
chr7	25386427	25404502	ENSMUSG00000002603.16	+	5042	Tgfb1	389.49	-1.8539	0.236236	-7.84766	4.23872039750943e-15	1.08406650374225e-13	SCNT.4C-low
chr10	117524780	117546663	ENSMUSG00000020184.16	-	5083	Mdm2	2335.75	1.47419	0.187925	7.84459	4.34385105944174e-15	1.10951308577933e-13	SCNT.4C-high
chr11	8943137	8961191	ENSMUSG00000020413.12	-	6450	Hus1	603.787	-1.35178	0.172366	-7.8425	4.416798035964e-15	1.1252264388388e-13	SCNT.4C-low
chr11	29171532	29197409	ENSMUSG00000020462.15	-	2744	Cfap36	320.295	2.14895	0.274008	7.84264	4.41175041695396e-15	1.1252264388388e-13	SCNT.4C-high
chr1	155911149	155944607	ENSMUSG00000050565.17	+	9218	Tor1aip2	3632.42	-1.03844	0.132504	-7.83703	4.61315901169082e-15	1.17373308032593e-13	SCNT.4C-low
chr8	4335382	4375413	ENSMUSG00000040028.11	-	10363	Elavl1	1938.34	1.05408	0.134525	7.83561	4.66587697488986e-15	1.18561439053556e-13	SCNT.4C-high
chr5	31263629	31269870	ENSMUSG00000053856.8	+	1635	Dnajc5g	246.307	-2.79018	0.356353	-7.82983	4.88510848967103e-15	1.23972218411201e-13	SCNT.4C-low
chr4	45018583	45036565	ENSMUSG00000028318.15	+	3897	Polr1e	2767.47	-1.54132	0.196944	-7.82619	5.02890033558833e-15	1.27457058312408e-13	SCNT.4C-low
chr5	124708276	124717194	ENSMUSG00000029388.15	-	2581	Eif2b1	9172.66	-1.05985	0.135468	-7.82365	5.13141888936489e-15	1.29888216180286e-13	SCNT.4C-low
chr3	60380251	60537171	ENSMUSG00000027763.14	+	18717	Mbnl1	158.556	2.62444	0.335552	7.82127	5.22937177901613e-15	1.32197713022034e-13	SCNT.4C-high
chr3	119512391	119578115	ENSMUSG00000028134.12	-	9175	Ptbp2	352.532	1.55368	0.198705	7.81902	5.32374974633171e-15	1.344110304545e-13	SCNT.4C-high
chr13	41403320	41430053	ENSMUSG00000091264.4	+	4483	Smim13	2915.73	-1.21326	0.15518	-7.8184	5.35010309270216e-15	1.3490343176003e-13	SCNT.4C-low
chr8	22682825	22710859	ENSMUSG00000031479.10	+	3706	Vps36	816.016	1.5822	0.202423	7.81628	5.44090553877073e-15	1.37017586668813e-13	SCNT.4C-high
chr9	57062319	57065615	ENSMUSG00000032299.11	-	2683	Commd4	973.601	1.08038	0.138303	7.81169	5.64256787075236e-15	1.41914545438986e-13	SCNT.4C-high
chr8	10056467	10089072	ENSMUSG00000031497.11	+	6868	Tnfsf13b	1839.54	-3.5894	0.459573	-7.8103	5.70533044183961e-15	1.43310041315239e-13	SCNT.4C-low
chr18	61859455	61868995	ENSMUSG00000098702.3	+	2321	1500015A07Rik	113.5	3.13233	0.401108	7.80919	5.75588940590989e-15	1.4439583448482e-13	SCNT.4C-high
chr16	35758840	35792975	ENSMUSG00000022906.16	+	4872	Parp9	396.629	-1.42962	0.183264	-7.8009	6.14683998260485e-15	1.54007277070531e-13	SCNT.4C-low
chr11	69859048	69873343	ENSMUSG00000018565.18	-	2294	Elp5	3333.95	-1.01159	0.12973	-7.79763	6.30798260639295e-15	1.57843839221978e-13	SCNT.4C-low
chrX	72257939	72266059	ENSMUSG00000067768.13	+	2560	Xlr4b	82.3898	-3.34263	0.429059	-7.79061	6.66839054986725e-15	1.66650526774792e-13	SCNT.4C-low
chr11	59099147	59101564	ENSMUSG00000020441.7	+	1285	2310033P09Rik	513.136	-1.61306	0.207095	-7.78898	6.75504451082821e-15	1.68602143918555e-13	SCNT.4C-low
chr13	91031552	91053474	ENSMUSG00000078958.10	-	1280	Atp6ap1l	138.227	2.67965	0.344091	7.78764	6.82740629906861e-15	1.70192547148808e-13	SCNT.4C-high
chr2	172391513	172400542	ENSMUSG00000028640.12	+	3679	Tfap2c	812.362	-1.74916	0.224631	-7.7868	6.87280843087044e-15	1.71107732527347e-13	SCNT.4C-low
chrX	37490234	37545331	ENSMUSG00000016534.16	-	9552	Lamp2	19360	0.855381	0.109859	7.78621	6.90511342643263e-15	1.71694947862043e-13	No-difference
chr6	33226020	33950914	ENSMUSG00000029763.18	+	12640	Exoc4	251.668	2.19073	0.281552	7.78091	7.20040708230447e-15	1.78642433734667e-13	SCNT.4C-high
chr14	59514362	59534971	ENSMUSG00000044703.6	-	1354	Phf11a	160.808	3.08508	0.396495	7.78087	7.20266553523207e-15	1.78642433734667e-13	SCNT.4C-high
chr3	120397758	120680412	ENSMUSG00000098097.9	-	7738	6530403H02Rik	128.215	3.3763	0.434111	7.77751	7.39639167690803e-15	1.83216529928742e-13	SCNT.4C-high
chr2	162773448	162779041	ENSMUSG00000016921.15	+	4810	Srsf6	4013.82	-0.988447	0.127096	-7.77718	7.41617570496807e-15	1.83475814268764e-13	No-difference
chr10	30479191	30482630	ENSMUSG00000111080.2	-	3440	Gm20300	75.4869	3.48786	0.448779	7.77188	7.73286658869356e-15	1.91070692259902e-13	SCNT.4C-high
chr14	61840265	61919822	ENSMUSG00000097589.11	-	13239	Dleu2	411.755	2.16289	0.27876	7.75897	8.56244090265484e-15	2.1130344448118e-13	SCNT.4C-high
chr1	54435163	54478130	ENSMUSG00000041303.8	-	4925	Gtf3c3	1176.17	-1.28304	0.165482	-7.75336	8.94911474645824e-15	2.20569357574471e-13	SCNT.4C-low
chr3	151979486	152046044	ENSMUSG00000054942.14	-	11605	Miga1	599.696	1.53943	0.198635	7.75005	9.18570749438183e-15	2.26117672108577e-13	SCNT.4C-high
chr1	91178026	91218059	ENSMUSG00000034343.15	+	8842	Ube2f	717.075	1.67963	0.216742	7.74945	9.2293725848226e-15	2.26908906757692e-13	SCNT.4C-high
chr7	89037552	89040531	ENSMUSG00000109199.2	-	2980	Gm44996	88.7182	3.60799	0.46559	7.74928	9.24120274570845e-15	2.26916465924235e-13	SCNT.4C-high
chr15	89218601	89221218	ENSMUSG00000022613.9	+	1651	Miox	109.876	-3.4795	0.449229	-7.74549	9.52103571479406e-15	2.33496583227197e-13	SCNT.4C-low
chr17	34338515	34358075	ENSMUSG00000037649.11	+	3448	H2-DMa	207.466	2.32061	0.299759	7.74158	9.81893709401394e-15	2.40502895761712e-13	SCNT.4C-high
chr10	89580853	89655733	ENSMUSG00000019951.11	+	9235	Bltp3b	799.062	-1.09265	0.141226	-7.73685	1.01909782682065e-14	2.4930550936123e-13	SCNT.4C-low
chr4	137720333	137935819	ENSMUSG00000028760.18	+	11398	Eif4g3	451.206	1.3703	0.177167	7.73454	1.03778661626727e-14	2.5356242970411e-13	SCNT.4C-high
chr1	118249569	118261552	ENSMUSG00000026377.13	+	1965	Nifk	8133.59	-0.935314	0.120967	-7.73195	1.05911861696087e-14	2.58453815660599e-13	No-difference
chr14	66056487	66071443	ENSMUSG00000022034.11	-	6648	Esco2	12765.8	-1.16979	0.151303	-7.73143	1.06343821702373e-14	2.5918674267139e-13	SCNT.4C-low
chr13	95487191	95511860	ENSMUSG00000021681.9	-	3697	Aggf1	1440.57	-1.26643	0.163821	-7.73054	1.07094500605424e-14	2.60693695973128e-13	SCNT.4C-low
chr16	17743087	17746083	ENSMUSG00000003528.16	-	2164	Slc25a1	58.8186	4.91293	0.636529	7.71832	1.17872568437547e-14	2.86575862992668e-13	SCNT.4C-high
chr1	179572459	179631245	ENSMUSG00000026491.14	-	15116	Ahctf1	3428.82	-1.03596	0.1343	-7.71378	1.22141816201474e-14	2.96589246172086e-13	SCNT.4C-low
chr3	96577447	96598348	ENSMUSG00000038354.14	+	4081	Ankrd35	112.605	-2.73108	0.354336	-7.7076	1.28204328018924e-14	3.10927072866585e-13	SCNT.4C-low
chr6	146478701	146500696	ENSMUSG00000040242.15	+	4619	Fgfr1op2	1259.88	1.05835	0.137357	7.70511	1.30726505589874e-14	3.16654006713577e-13	SCNT.4C-high
chr6	117910520	117914653	ENSMUSG00000004988.10	-	1957	Fxyd4	109.114	-3.25882	0.423025	-7.70362	1.32262724968071e-14	3.19981553169068e-13	SCNT.4C-low
chr15	36174156	36177156	ENSMUSG00000045996.13	+	624	Polr2k	7186.03	-1.06746	0.138572	-7.70329	1.32607213090758e-14	3.20421330968871e-13	SCNT.4C-low
chr7	12733041	12764962	ENSMUSG00000005566.15	+	4158	Trim28	2241.28	-0.974111	0.126478	-7.70183	1.34135076456897e-14	3.23715938807068e-13	No-difference
chr13	112734867	112789009	ENSMUSG00000021758.15	-	3014	Ddx4	340.626	-2.96068	0.384427	-7.70154	1.34435930699386e-14	3.2404489391224e-13	SCNT.4C-low
chr17	33992724	34000804	ENSMUSG00000002289.17	-	3541	Angptl4	147.235	2.37345	0.308385	7.6964	1.39949912614939e-14	3.3692342654352e-13	SCNT.4C-high
chr3	53421359	53564776	ENSMUSG00000037016.12	-	13255	Frem2	147.032	2.35467	0.306258	7.6885	1.48869210410005e-14	3.57958652088429e-13	SCNT.4C-high
chr5	146769700	146773842	ENSMUSG00000041453.13	+	3400	Rpl21	9532.47	-0.819107	0.106551	-7.68747	1.5006825716695e-14	3.6040173029131e-13	No-difference
chr13	104278657	104314977	ENSMUSG00000021711.18	-	3883	Trappc13	1684.05	1.07954	0.140562	7.68018	1.58862936343573e-14	3.81058197979778e-13	SCNT.4C-high
chr5	137063847	137074989	ENSMUSG00000004849.15	-	2198	Ap1s1	1452.22	-1.0367	0.134992	-7.67974	1.59407801830843e-14	3.81899980712261e-13	SCNT.4C-low
chr12	35097185	35197478	ENSMUSG00000020590.17	+	7866	Snx13	198.275	2.27074	0.295743	7.6781	1.61471301012577e-14	3.86373551742487e-13	SCNT.4C-high
chr10	121423285	121462237	ENSMUSG00000034667.9	-	6033	Xpot	1470.27	-1.17184	0.152695	-7.67437	1.66232650512667e-14	3.97283930406061e-13	SCNT.4C-low
chr10	95382869	95400008	ENSMUSG00000020029.7	-	3210	Nudt4	7577.37	-0.936374	0.122067	-7.67101	1.70651419968732e-14	4.07350110720515e-13	No-difference
chr8	52649100	52650091	ENSMUSG00000052825.7	-	992	Gm9892	824.871	-1.20492	0.157158	-7.66696	1.76118343182624e-14	4.19890863474022e-13	SCNT.4C-low
chr1	16758275	16779835	ENSMUSG00000025779.11	+	1021	Ly96	1414.14	-1.5338	0.200087	-7.66569	1.77877503550653e-14	4.23572149627933e-13	SCNT.4C-low
chr16	49620896	49735373	ENSMUSG00000055447.20	+	6276	Cd47	191.357	2.37303	0.309714	7.66201	1.83042269506827e-14	4.35344373598785e-13	SCNT.4C-high
chr5	69714266	69733316	ENSMUSG00000029208.17	+	10372	Guf1	334.143	1.72477	0.225425	7.65118	1.9913727177497e-14	4.73053111346742e-13	SCNT.4C-high
chr11	113617676	113642707	ENSMUSG00000041598.8	-	3643	Cdc42ep4	99.3917	-2.58078	0.337622	-7.644	2.10575951769738e-14	4.99623158819451e-13	SCNT.4C-low
chr3	100045496	100069723	ENSMUSG00000033285.16	-	5218	Wdr3	2847.57	-1.18626	0.155486	-7.62936	2.35919224543654e-14	5.59080299511212e-13	SCNT.4C-low
chr8	108307013	108315096	ENSMUSG00000039067.6	-	2261	Psmd7	17150.2	-0.932436	0.122226	-7.62881	2.36932982422609e-14	5.60134600582046e-13	No-difference
chr7	129269129	129295124	ENSMUSG00000108481.2	+	758	Gm33248	247.286	2.14693	0.281419	7.62895	2.36677891528702e-14	5.60134600582046e-13	SCNT.4C-high
chr1	85250107	85267563	ENSMUSG00000121478.1	+	1501	ENSMUSG00000121478	265.103	1.91045	0.25053	7.62564	2.42822694120737e-14	5.73370181693007e-13	SCNT.4C-high
chr11	20012304	20062913	ENSMUSG00000020152.8	-	5204	Actr2	3058.71	-0.89976	0.118126	-7.61697	2.59694492930167e-14	6.12474688535783e-13	No-difference
chr1	45947228	45965683	ENSMUSG00000025993.11	-	9000	Slc40a1	218.955	7.52002	0.98749	7.61529	2.63102793610111e-14	6.19770731407168e-13	SCNT.4C-high
chr2	139961803	140012484	ENSMUSG00000045624.16	-	4471	Esf1	7359.95	-1.13909	0.149708	-7.60875	2.76767291870691e-14	6.51180200574614e-13	SCNT.4C-low
chr1	82702611	82730115	ENSMUSG00000026150.15	+	9757	Mff	833.74	1.15452	0.151924	7.5993	2.97734206155394e-14	6.99675384465177e-13	SCNT.4C-high
chr13	106930947	107073466	ENSMUSG00000042590.18	-	6452	Ipo11	2202.6	-1.07146	0.141183	-7.58917	3.21962025104238e-14	7.55708958328696e-13	SCNT.4C-low
chr11	33102287	33113206	ENSMUSG00000057113.14	-	2665	Npm1	74676.7	-0.820102	0.108119	-7.5852	3.31964888935596e-14	7.78260066405797e-13	No-difference
chr18	36691796	36693321	ENSMUSG00000119977.1	-	1526	Gm56496	130.08	2.30527	0.304152	7.57931	3.47390768975017e-14	8.13456172821047e-13	SCNT.4C-high
chr4	108316623	108416618	ENSMUSG00000034610.15	+	8684	Tut4	555.762	1.52865	0.201715	7.57825	3.50249194105341e-14	8.19175460750177e-13	SCNT.4C-high
chr4	46138613	46172403	ENSMUSG00000028330.9	+	3386	Ncbp1	2295.36	-1.01517	0.133986	-7.57663	3.54652638935876e-14	8.2849044111082e-13	SCNT.4C-low
chr3	37474045	37633245	ENSMUSG00000027722.15	+	3887	Afg2a	1162.43	-1.28917	0.170274	-7.57115	3.69920408817931e-14	8.63133010764398e-13	SCNT.4C-low
chr9	22068142	22069654	ENSMUSG00000010607.9	+	777	Pigyl	1658.74	1.43734	0.189862	7.57043	3.71992255107648e-14	8.66940056785196e-13	SCNT.4C-high
chr5	137220498	137222833	ENSMUSG00000106190.3	-	2336	Gm20768	99.5269	-2.84219	0.375747	-7.56412	3.90499733966999e-14	9.08996602956514e-13	SCNT.4C-low
chr7	27606817	27628885	ENSMUSG00000070709.13	-	7518	Zfp974	221.068	-2.43422	0.321889	-7.5623	3.96002178555799e-14	9.20716753518222e-13	SCNT.4C-low
chr4	117581609	117584069	ENSMUSG00000108127.3	+	1767	Klf18	985.372	-1.58018	0.209025	-7.55977	4.03790402123509e-14	9.37717498704983e-13	SCNT.4C-low
chr2	164040783	164042050	ENSMUSG00000051769.3	-	488	Wfdc15a	82.8449	-4.63948	0.614468	-7.55041	4.3389777288149e-14	1.00644862677917e-12	SCNT.4C-low
chr18	84685590	84703827	ENSMUSG00000024644.18	-	4249	Cndp2	1379.95	1.06225	0.140708	7.54934	4.37456249992875e-14	1.01350893307173e-12	SCNT.4C-high
chr9	92424276	92490481	ENSMUSG00000032374.15	+	5392	Plod2	77.5184	6.68006	0.884971	7.54834	4.40846272393484e-14	1.02016282517566e-12	SCNT.4C-high
chr5	124577993	124600371	ENSMUSG00000049327.18	+	5307	Kmt5a	1381.4	-1.17152	0.155254	-7.54579	4.49538508135188e-14	1.03905655407351e-12	SCNT.4C-low
chr8	80438449	80505688	ENSMUSG00000036977.9	+	4837	Anapc10	8076.67	-1.09723	0.145432	-7.5446	4.53667774589068e-14	1.04737156916559e-12	SCNT.4C-low
chr5	29940686	30023132	ENSMUSG00000029131.15	+	6062	Dnajb6	19840.5	-0.987395	0.130891	-7.54362	4.57105034580068e-14	1.05407136369851e-12	No-difference
chr2	34061469	34263154	ENSMUSG00000038718.16	-	6109	Pbx3	141.226	2.77873	0.368506	7.54053	4.68075786410551e-14	1.07810718851263e-12	SCNT.4C-high
chr17	35404071	35407415	ENSMUSG00000073412.7	-	415	Lst1	509.773	-1.74335	0.231339	-7.53592	4.84897695884412e-14	1.11554793516959e-12	SCNT.4C-low
chr4	147056433	147075212	ENSMUSG00000086147.3	+	2395	Zfp989	54.4346	-3.74101	0.496554	-7.53394	4.92309631853364e-14	1.13127813069875e-12	SCNT.4C-low
chr12	12312140	12430966	ENSMUSG00000020589.18	+	12596	Cyria	91.1332	-2.90717	0.385891	-7.53366	4.93358667096165e-14	1.13236739290498e-12	SCNT.4C-low
chr10	57391870	57408626	ENSMUSG00000019877.11	-	5150	Serinc1	4619.33	-0.884831	0.117493	-7.5309	5.03912167032352e-14	1.15524357454809e-12	No-difference
chr4	147337754	147343795	ENSMUSG00000087207.10	+	1173	Gm13147	189.553	-2.64976	0.351869	-7.53054	5.05313299180462e-14	1.15710869776289e-12	SCNT.4C-low
chr2	165834545	165915162	ENSMUSG00000027678.19	+	7906	Ncoa3	1493.94	-1.04671	0.139182	-7.52042	5.46018428527091e-14	1.24886654041626e-12	SCNT.4C-low
chrY	2106015	2170409	ENSMUSG00000000103.13	-	3107	Zfy2	59.0251	-9.56755	1.27294	-7.51612	5.642581174537e-14	1.28908759942178e-12	SCNT.4C-low
chr2	120690750	120801196	ENSMUSG00000027272.6	-	9889	Ubr1	272.01	1.78319	0.237467	7.5092	5.94883895051429e-14	1.35747955333115e-12	SCNT.4C-high
chr2	19662563	19665394	ENSMUSG00000043415.6	+	2832	Otud1	122.165	-3.91627	0.521837	-7.50477	6.15352671426602e-14	1.4025625183338e-12	SCNT.4C-low
chr17	15720150	15748641	ENSMUSG00000014767.18	+	13576	Tbp	2291.63	-1.19641	0.159435	-7.50404	6.1882516425467e-14	1.40884670053956e-12	SCNT.4C-low
chr15	61857240	61862223	ENSMUSG00000022346.18	+	2717	Myc	584.593	-2.33575	0.311286	-7.50355	6.21116752002367e-14	1.41243096965157e-12	SCNT.4C-low
chr5	130058131	130089630	ENSMUSG00000025532.14	+	1585	Crcp	2365.71	-1.02011	0.135998	-7.50092	6.3372829533323e-14	1.43784341560788e-12	SCNT.4C-low
chr19	46033325	46061354	ENSMUSG00000055491.15	+	6284	Pprc1	1062.59	-1.34697	0.179574	-7.50091	6.33752137687318e-14	1.43784341560788e-12	SCNT.4C-low
chr4	105014544	105089961	ENSMUSG00000028517.9	+	3159	Plpp3	275.434	-1.65145	0.220296	-7.49652	6.55338403541412e-14	1.48510692530967e-12	SCNT.4C-low
chr13	44775658	44778693	ENSMUSG00000113730.2	+	440	Gm47805	118.939	-2.8003	0.373576	-7.49594	6.58267124066134e-14	1.490029249912e-12	SCNT.4C-low
chr3	34074092	34124471	ENSMUSG00000027680.16	+	6553	Fxr1	2751.54	-0.885468	0.118154	-7.4942	6.67037920902459e-14	1.50814899843078e-12	No-difference
chr3	36627291	36667626	ENSMUSG00000037325.11	-	5390	Bbs7	83.3488	4.35918	0.581761	7.49308	6.72775354364138e-14	1.519376726318e-12	SCNT.4C-high
chrX	105250489	105264764	ENSMUSG00000047242.15	-	3158	Taf9b	71.3957	4.98435	0.665351	7.49131	6.81882654123993e-14	1.53818042470376e-12	SCNT.4C-high
chr6	7766394	7777681	ENSMUSG00000107394.2	+	471	1700012J15Rik	88.3718	3.58967	0.479208	7.49085	6.84273464541353e-14	1.54180747565365e-12	SCNT.4C-high
chr15	102367463	102371241	ENSMUSG00000023048.14	+	1562	Prr13	6971.86	-0.824338	0.110053	-7.49039	6.86682873480407e-14	1.54546809456567e-12	No-difference
chr9	8021673	8042824	ENSMUSG00000053070.6	-	1592	Cfap300	129.261	3.1094	0.415207	7.4888	6.9503932507997e-14	1.5624896608219e-12	SCNT.4C-high
chrX	76805017	76839884	ENSMUSG00000035725.14	-	5807	Prkx	235.927	1.92539	0.257141	7.48769	7.00941630351457e-14	1.57396163358167e-12	SCNT.4C-high
chr12	59060179	59075256	ENSMUSG00000060121.16	+	2415	Gemin2	5069.13	-0.98498	0.131655	-7.48153	7.34599899991186e-14	1.64766239527636e-12	No-difference
chr4	62443606	62466230	ENSMUSG00000058046.2	+	1783	4933430I17Rik	171.005	-2.37406	0.317357	-7.48072	7.39159733229065e-14	1.65600371177247e-12	SCNT.4C-low
chr5	110932354	110957963	ENSMUSG00000029512.12	-	6488	Ulk1	987.682	-1.43461	0.191787	-7.48024	7.41888140060688e-14	1.66022762979717e-12	SCNT.4C-low
chr19	10547842	10554726	ENSMUSG00000024666.7	-	2360	Tmem138	214.831	1.80121	0.240802	7.48003	7.43074893736261e-14	1.66099590038004e-12	SCNT.4C-high
chr10	88106745	88109093	ENSMUSG00000112259.2	-	2349	Gm17980	86.1384	3.7532	0.501776	7.47982	7.44227087033402e-14	1.66168526359964e-12	SCNT.4C-high
chr11	35699208	35725333	ENSMUSG00000018848.5	-	3228	Rars1	7299.2	-0.931585	0.124628	-7.47493	7.72454150820719e-14	1.7227564656979e-12	No-difference
chr5	104719508	104732487	ENSMUSG00000120166.1	+	2966	Zfp33b	464.707	-1.46328	0.195767	-7.47459	7.74438559873049e-14	1.72522834384389e-12	SCNT.4C-low
chr9	96352990	96360728	ENSMUSG00000051234.7	-	1328	Rnf7	18056.6	-0.880544	0.117825	-7.4733	7.82054663209026e-14	1.74022626921755e-12	No-difference
chr15	43340625	43391159	ENSMUSG00000022337.8	+	3766	Emc2	1995.46	-1.15116	0.154044	-7.47291	7.84415447116738e-14	1.74154378805749e-12	SCNT.4C-low
chrX	36473001	36474694	ENSMUSG00000073243.3	-	817	Gm9	73.3621	-3.58019	0.479084	-7.47298	7.83961933756839e-14	1.74154378805749e-12	SCNT.4C-low
chr5	93629688	93688059	ENSMUSG00000096044.6	-	2268	Pramel33	516.914	-1.78206	0.238487	-7.47236	7.87689364100279e-14	1.74684309090392e-12	SCNT.4C-low
chr16	33775152	33787408	ENSMUSG00000022814.7	-	3484	Umps	2383.89	-1.07787	0.144261	-7.47168	7.91801175950187e-14	1.75398656445298e-12	SCNT.4C-low
chr5	77099154	77115356	ENSMUSG00000029247.18	+	3139	Paics	8378.42	-0.871596	0.116686	-7.46957	8.04565192803505e-14	1.78025869009881e-12	No-difference
chr3	94081719	94085500	ENSMUSG00000074424.4	-	2327	Spopfm2	175.346	2.87918	0.385514	7.4684	8.11745736471979e-14	1.79413117714284e-12	SCNT.4C-high
chr6	127102125	127129156	ENSMUSG00000000184.13	-	9409	Ccnd2	71.1945	5.22948	0.700528	7.46506	8.32646356207653e-14	1.83826285793692e-12	SCNT.4C-high
chr4	47474658	47483242	ENSMUSG00000053317.12	+	1271	Sec61b	1097.49	1.11946	0.15006	7.46009	8.64605637416312e-14	1.90668295830229e-12	SCNT.4C-high
chr10	128540064	128556107	ENSMUSG00000025359.11	+	2292	Pmel	263.496	1.81684	0.243563	7.45943	8.68974063095219e-14	1.91417295576445e-12	SCNT.4C-high
chr2	19914591	20815524	ENSMUSG00000036617.18	+	16148	Etl4	182.732	2.65929	0.356591	7.45753	8.81627212462621e-14	1.93987538491915e-12	SCNT.4C-high
chr8	112667335	112680244	ENSMUSG00000031950.8	+	2325	Gabarapl2	42343.8	-0.856833	0.114926	-7.45551	8.95203271446501e-14	1.96754888667365e-12	No-difference
chr12	101885160	101924505	ENSMUSG00000021189.12	-	5407	Atxn3	3285.5	-1.12808	0.151314	-7.45523	8.97110817471632e-14	1.96954329191403e-12	SCNT.4C-low
chr19	43678111	43722136	ENSMUSG00000025192.14	+	8963	Entpd7	138.297	2.17504	0.291789	7.45412	9.04663897461698e-14	1.98391382324201e-12	SCNT.4C-high
chr19	44674192	44739220	ENSMUSG00000097683.4	-	4323	Gm26644	51.5372	-5.95727	0.799453	-7.45168	9.21557210368275e-14	2.01871258551529e-12	SCNT.4C-low
chr8	112720075	112737955	ENSMUSG00000031948.15	-	4464	Kars1	2254.27	-1.03711	0.13932	-7.44404	9.76495059138221e-14	2.13667968884544e-12	SCNT.4C-low
chr7	26021898	26103125	ENSMUSG00000040614.15	-	5935	Nlrp9c	976.628	-1.41126	0.189669	-7.44065	1.00193499488014e-13	2.18991185950883e-12	SCNT.4C-low
chr16	17870724	17889496	ENSMUSG00000003531.16	+	2985	Dgcr6	344.358	1.59547	0.214444	7.44005	1.00644525005641e-13	2.19733107642582e-12	SCNT.4C-high
chr3	94104021	94107109	ENSMUSG00000090268.2	+	1593	Spopfm3	148.659	2.9532	0.396973	7.4393	1.01218906298904e-13	2.20742405508784e-12	SCNT.4C-high
chr2	118943274	118977926	ENSMUSG00000027323.11	+	6649	Rad51	1576.44	-1.045	0.140483	-7.43859	1.01764877087803e-13	2.2168758014271e-12	SCNT.4C-low
chr7	41755323	41756609	ENSMUSG00000048574.10	-	1287	Ccnb1-ps	376.187	-1.41425	0.190168	-7.43686	1.03105894939919e-13	2.24360705972577e-12	SCNT.4C-low
chr8	95113066	95122005	ENSMUSG00000031770.17	+	2333	Herpud1	67.4649	6.49101	0.874506	7.42249	1.14938979861822e-13	2.49833700929235e-12	SCNT.4C-high
chr12	69771724	69791434	ENSMUSG00000054894.7	+	2039	Dmac2l	482.767	-1.57084	0.211697	-7.42024	1.16911509009941e-13	2.53841052583546e-12	SCNT.4C-low
chr15	34484167	34495401	ENSMUSG00000022323.12	-	3192	Rida	513.797	1.4345	0.193346	7.41934	1.17701397889803e-13	2.55274628705274e-12	SCNT.4C-high
chr9	121677629	121687428	ENSMUSG00000038412.9	-	3040	Higd1a	1638.57	1.13544	0.15305	7.41875	1.18229730341895e-13	2.56138402598783e-12	SCNT.4C-high
chr17	10421530	10538783	ENSMUSG00000062078.16	-	14242	Qki	3323.27	-1.00498	0.135497	-7.41701	1.19797950353454e-13	2.59250663330833e-12	SCNT.4C-low
chrX	158309684	158376077	ENSMUSG00000044150.13	+	4869	Bclaf3	929.757	1.22069	0.164605	7.41589	1.20807919367648e-13	2.61149325588046e-12	SCNT.4C-high
chr3	86045247	86050009	ENSMUSG00000028081.7	-	977	Rps3a1	25328	-0.937526	0.12653	-7.40952	1.26753408387256e-13	2.7370119203621e-12	No-difference
chr11	82801376	82834229	ENSMUSG00000018845.15	+	4493	Unc45b	71.2921	-3.13719	0.423585	-7.40627	1.29898738046998e-13	2.80185744617692e-12	SCNT.4C-low
chr14	45696252	45767575	ENSMUSG00000037712.18	-	5191	Fermt2	1195.88	-1.05335	0.142241	-7.4054	1.30760336198421e-13	2.81735590892287e-12	SCNT.4C-low
chr17	88298287	88372719	ENSMUSG00000005371.16	-	4397	Fbxo11	1711.08	-1.24328	0.167951	-7.40267	1.33469314250676e-13	2.87258055250116e-12	SCNT.4C-low
chr14	45520544	45556228	ENSMUSG00000021831.10	-	5285	Ero1a	501.182	1.65515	0.223606	7.40208	1.34066740569887e-13	2.87914538935964e-12	SCNT.4C-high
chr6	37783021	37783485	ENSMUSG00000080242.6	+	465	Atp6v0c-ps2	225.901	2.1439	0.289633	7.40213	1.34017005620253e-13	2.87914538935964e-12	SCNT.4C-high
chr8	125589772	125616796	ENSMUSG00000031985.10	+	3587	Gnpat	176.222	2.11974	0.286521	7.39821	1.38030630320072e-13	2.96104270467667e-12	SCNT.4C-high
chr13	62484277	62488541	ENSMUSG00000113495.2	-	2021	Gm19792	160.32	3.18564	0.430767	7.39528	1.41108617597539e-13	3.02377802649439e-12	SCNT.4C-high
chr3	95583511	95595228	ENSMUSG00000015850.12	-	4198	Adamtsl4	69.5144	-3.24707	0.439362	-7.39042	1.46360985000357e-13	3.13292051914352e-12	SCNT.4C-low
chr9	48379812	48391923	ENSMUSG00000032026.8	-	3385	Rexo2	634.088	1.53149	0.20728	7.38852	1.484738705841e-13	3.17469699610497e-12	SCNT.4C-high
chr10	7505137	7556900	ENSMUSG00000019795.18	-	4718	Pcmt1	2388.87	-0.843461	0.114203	-7.38565	1.51715459292281e-13	3.2404908241246e-12	No-difference
chr5	143157941	143166530	ENSMUSG00000061898.11	-	4143	Rbak	100.402	2.88982	0.391536	7.38074	1.57417975341584e-13	3.35864809144291e-12	SCNT.4C-high
chrX	37622151	37665073	ENSMUSG00000031095.16	-	3873	Cul4b	1002.87	-1.09867	0.148885	-7.37937	1.59042028800031e-13	3.38962626965261e-12	SCNT.4C-low
chr10	121382360	121422692	ENSMUSG00000020115.4	-	3910	Tbk1	327.742	2.00953	0.272332	7.37895	1.59541021796219e-13	3.39658523484642e-12	SCNT.4C-high
chr18	10566507	10610352	ENSMUSG00000024293.17	-	5100	Esco1	7848.34	-0.991144	0.134494	-7.36942	1.71369743882053e-13	3.64447555752621e-12	No-difference
chr13	5911481	5920393	ENSMUSG00000000078.8	+	4391	Klf6	116.548	9.15678	1.24324	7.36526	1.7680030099286e-13	3.75590973835209e-12	SCNT.4C-high
chr5	90375025	90514436	ENSMUSG00000055204.17	-	35531	Ankrd17	2908.57	-0.948417	0.128807	-7.36311	1.79675444489817e-13	3.80877128992245e-12	No-difference
chrY	897788	956786	ENSMUSG00000056673.15	+	15164	Kdm5d	54.9149	-7.01481	0.952685	-7.3632	1.79550981196452e-13	3.80877128992245e-12	SCNT.4C-low
chrX	132791817	132799178	ENSMUSG00000067377.13	-	2060	Tspan6	283.235	2.88245	0.39156	7.36145	1.81920094952865e-13	3.85220691387825e-12	SCNT.4C-high
chr10	66931904	67092105	ENSMUSG00000037876.18	+	17822	Jmjd1c	590.929	-1.287	0.174881	-7.35931	1.8485976207813e-13	3.91025058496735e-12	SCNT.4C-low
chr4	148642886	148666858	ENSMUSG00000017264.17	+	3594	Exosc10	1204.27	-1.09876	0.149417	-7.35366	1.92851992585828e-13	4.07492949570033e-12	SCNT.4C-low
chrX	7534180	7537629	ENSMUSG00000031146.7	-	1334	Plp2	221.021	-1.8341	0.249463	-7.35221	1.94955492132981e-13	4.11496088593225e-12	SCNT.4C-low
chr2	181330212	181335770	ENSMUSG00000002458.14	-	2230	Rgs19	263.996	-1.88173	0.256053	-7.34899	1.99711184423707e-13	4.21082693239407e-12	SCNT.4C-low
chr7	35341407	35346946	ENSMUSG00000030417.16	-	2486	Pdcd5	2077.66	1.04869	0.142764	7.34559	2.04851764960054e-13	4.31459444637256e-12	SCNT.4C-high
chr11	106642052	106659620	ENSMUSG00000040528.16	+	2474	Milr1	76.9551	-3.50366	0.477054	-7.34436	2.0674691573453e-13	4.34985791833345e-12	SCNT.4C-low
chr10	82584535	82599978	ENSMUSG00000020248.19	-	5068	Nfyb	6043.32	-1.23496	0.168197	-7.34236	2.09857370455577e-13	4.41058825654394e-12	SCNT.4C-low
chr15	10446842	10470602	ENSMUSG00000044224.17	-	4777	Dnajc21	9610.58	-0.899705	0.122658	-7.33508	2.21584833267771e-13	4.65210034279553e-12	No-difference
chr4	107736952	107744621	ENSMUSG00000028609.7	+	770	Magoh	10241.9	-0.997811	0.136132	-7.32973	2.30612160358107e-13	4.83646994028989e-12	No-difference
chr3	108332181	108352525	ENSMUSG00000068739.14	-	5142	Sars1	1150.91	1.36351	0.186106	7.32654	2.36176977669521e-13	4.94790768217646e-12	SCNT.4C-high
chr3	68799832	68911892	ENSMUSG00000027778.17	-	12417	Ift80	126.226	3.4202	0.46686	7.32596	2.37193758470956e-13	4.96288390392005e-12	SCNT.4C-high
chr7	44856943	44861571	ENSMUSG00000030792.9	-	1576	Dkkl1	342.525	2.20871	0.301495	7.32585	2.37395858299532e-13	4.96288390392005e-12	SCNT.4C-high
chr4	117615033	117622845	ENSMUSG00000048626.6	-	2400	Klf17	1388.77	-1.22982	0.168195	-7.31191	2.63369113456966e-13	5.50002964083566e-12	SCNT.4C-low
chr9	108174052	108179501	ENSMUSG00000032607.13	+	2437	Amt	116.62	-2.54612	0.348251	-7.31114	2.64884050223433e-13	5.52580678077338e-12	SCNT.4C-low
chrX	139857656	139947266	ENSMUSG00000079418.6	+	3011	Atg4a	114.202	2.4695	0.337804	7.31045	2.6624831714945e-13	5.54838953399378e-12	SCNT.4C-high
chr7	89603862	89630191	ENSMUSG00000030619.11	-	3828	Eed	3906.42	-1.05995	0.145024	-7.30882	2.69500796719699e-13	5.61023170169243e-12	SCNT.4C-low
chr16	35864131	35891964	ENSMUSG00000003955.9	-	850	Fam162a	84.3458	3.64396	0.498868	7.30445	2.78404947847393e-13	5.78525234886231e-12	SCNT.4C-high
chr16	37688751	37709220	ENSMUSG00000034158.10	+	8604	Lrrc58	3948.77	-1.0302	0.141038	-7.30441	2.78495872986415e-13	5.78525234886231e-12	SCNT.4C-low
chr16	18599197	18630737	ENSMUSG00000000028.16	-	3506	Cdc45	3355.67	-0.916659	0.125518	-7.30299	2.81436456633484e-13	5.84017717648389e-12	No-difference
chr1	183745499	183807833	ENSMUSG00000039384.9	+	3042	Dusp10	563.409	-1.95899	0.268298	-7.30152	2.8452616859261e-13	5.89807772430976e-12	SCNT.4C-low
chr7	97130163	97190602	ENSMUSG00000025133.10	+	7038	Ints4	1328.52	-0.913077	0.1251	-7.29875	2.90452345413907e-13	6.01459310014307e-12	No-difference
chr9	56858162	56890490	ENSMUSG00000055334.5	+	1391	Snupn	4482.21	-1.14499	0.156908	-7.29719	2.93830840607145e-13	6.07816254629885e-12	SCNT.4C-low
chr18	61353387	61422995	ENSMUSG00000024575.17	+	4688	Pde6a	204.478	-2.71421	0.372032	-7.29565	2.97221644634828e-13	6.14185293577509e-12	SCNT.4C-low
chr18	34695687	34712168	ENSMUSG00000035984.15	-	1154	Nme5	1323.89	-1.28548	0.176213	-7.29502	2.9861764549608e-13	6.16423196305482e-12	SCNT.4C-low
chr9	95519654	95580149	ENSMUSG00000015354.9	+	4625	Pcolce2	67.9319	-4.32626	0.593222	-7.29281	3.03556827694879e-13	6.2596278615657e-12	SCNT.4C-low
chr6	72409782	72416541	ENSMUSG00000053907.11	-	4486	Mat2a	13949	-0.805892	0.110609	-7.28598	3.19336888023295e-13	6.57813947263886e-12	No-difference
chr4	86362878	86476565	ENSMUSG00000028492.14	-	2195	Saxo1	70.6482	-4.39191	0.602918	-7.28442	3.23066252780275e-13	6.64800806269796e-12	SCNT.4C-low
chr10	111808569	111824337	ENSMUSG00000063334.17	+	5958	Krr1	3963.22	-0.793176	0.108892	-7.28406	3.23924009327959e-13	6.65870095584082e-12	No-difference
chr2	32595796	32603088	ENSMUSG00000009555.17	-	4611	Cdk9	720.699	-1.39765	0.191975	-7.28035	3.32946003766607e-13	6.83702362062127e-12	SCNT.4C-low
chr9	20681346	20726363	ENSMUSG00000004098.8	-	6809	Col5a3	50.3185	-5.62253	0.772751	-7.27599	3.43892386971873e-13	7.05445080899697e-12	SCNT.4C-low
chr8	41793234	41827810	ENSMUSG00000031591.15	-	3390	Asah1	1839.79	-0.961501	0.132198	-7.27321	3.51055495839957e-13	7.19389789758197e-12	No-difference
chr1	171173238	171186822	ENSMUSG00000006412.11	+	1937	Pfdn2	4295.98	-0.839001	0.115394	-7.27078	3.57417672440323e-13	7.31665927584957e-12	No-difference
chr13	111716795	111781364	ENSMUSG00000086649.2	+	1098	Gm15286	1549.79	-1.34402	0.184889	-7.26936	3.61189972109901e-13	7.38620365603353e-12	SCNT.4C-low
chrX	19925799	19963760	ENSMUSG00000037347.8	+	2206	Chst7	55.4281	3.99916	0.550893	7.25941	3.88769327269906e-13	7.94194435884466e-12	SCNT.4C-high
chrX	152506586	152524916	ENSMUSG00000086316.9	+	1971	Nbdy	51.4542	4.56423	0.629135	7.25476	4.02369699248126e-13	8.21126060859415e-12	SCNT.4C-high
chr17	45941130	45970251	ENSMUSG00000058626.17	-	2708	Capn11	253.165	-1.88171	0.259595	-7.24865	4.20957004307391e-13	8.58168352569923e-12	SCNT.4C-low
chr1	165039855	165064565	ENSMUSG00000040843.11	-	5473	Tiprl	4679.44	-0.966382	0.133334	-7.24784	4.23474948150178e-13	8.62408702577192e-12	No-difference
chr17	31173614	31229684	ENSMUSG00000054134.16	+	5193	Umodl1	114.278	-2.68626	0.370719	-7.24609	4.28971426411065e-13	8.72385364338443e-12	SCNT.4C-low
chr14	118470644	118474442	ENSMUSG00000061517.9	-	3799	Sox21	287.938	-6.73547	0.929543	-7.246	4.29259847683924e-13	8.72385364338443e-12	SCNT.4C-low
chr3	36503072	36530043	ENSMUSG00000027712.14	-	1777	Anxa5	186.658	3.6822	0.508362	7.24326	4.38034195833701e-13	8.8929973387145e-12	SCNT.4C-high
chrX	50206146	50295409	ENSMUSG00000036109.18	-	8743	Mbnl3	219.156	1.97113	0.272232	7.24064	4.46586991005426e-13	9.0572992933778e-12	SCNT.4C-high
chr10	72490677	72510796	ENSMUSG00000019923.15	+	4434	Zwint	2471.25	1.07709	0.148917	7.23283	4.73021970890882e-13	9.58293250535246e-12	SCNT.4C-high
chr7	79471551	79510807	ENSMUSG00000039062.16	-	4135	Anpep	231.64	-2.06581	0.28562	-7.2327	4.73477546727667e-13	9.58293250535246e-12	SCNT.4C-low
chrX	12521118	12539907	ENSMUSG00000044148.7	-	2699	1810030O07Rik	174.719	2.2153	0.306394	7.23024	4.82137786706165e-13	9.74819243696561e-12	SCNT.4C-high
chr7	3706992	3709896	ENSMUSG00000006333.15	+	2522	Rps9	11463.7	-0.724252	0.100174	-7.22996	4.83118693440411e-13	9.7580065947918e-12	No-difference
chr4	108857852	108918974	ENSMUSG00000053510.13	+	7140	Nrdc	454.65	1.45636	0.201456	7.22919	4.85897328441588e-13	9.80407386168052e-12	SCNT.4C-high
chr18	73902974	73948520	ENSMUSG00000024556.5	-	7252	Me2	467.85	1.59742	0.220973	7.22901	4.86539223888715e-13	9.80697741662279e-12	SCNT.4C-high
chr3	93917238	93918329	ENSMUSG00000104059.2	+	1092	Gm9124	66.9598	3.20075	0.443025	7.22475	5.02006177134363e-13	1.01083922763875e-11	SCNT.4C-high
chr7	125969232	125976622	ENSMUSG00000030741.16	-	3707	Spns1	824.962	-1.21971	0.168842	-7.22401	5.0477697217359e-13	1.01538027712099e-11	SCNT.4C-low
chr15	35926032	35938392	ENSMUSG00000014313.16	-	3567	Cox6c	8361.63	-0.845886	0.117117	-7.22256	5.1018760633753e-13	1.02521678893928e-11	No-difference
chr4	34768664	34778423	ENSMUSG00000028295.15	-	1510	Smim8	251.196	1.76058	0.243792	7.22163	5.13674842131801e-13	1.03117213721728e-11	SCNT.4C-high
chr13	68637117	68639508	ENSMUSG00000113394.2	-	504	Gm48436	189.216	2.52421	0.349545	7.22142	5.14465157423798e-13	1.03170695979092e-11	SCNT.4C-high
chr15	76832706	76835179	ENSMUSG00000063236.7	+	1916	1110038F14Rik	843.301	-1.14574	0.158812	-7.21441	5.41680644207312e-13	1.08517974835957e-11	SCNT.4C-low
chr16	95793292	95883726	ENSMUSG00000022914.18	-	20280	Brwd1	1955.65	-1.04201	0.144471	-7.21258	5.49004809269279e-13	1.09873492977032e-11	SCNT.4C-low
chr7	99975944	99997386	ENSMUSG00000030718.10	-	3100	Ppme1	226.857	1.85947	0.257828	7.21206	5.51127846360469e-13	1.10186402826159e-11	SCNT.4C-high
chr17	46458313	46464479	ENSMUSG00000034509.10	-	1272	Mad2l1bp	13082.3	-1.06543	0.147741	-7.21151	5.53334770808937e-13	1.10515432469984e-11	SCNT.4C-low
chr5	72805138	72828421	ENSMUSG00000067219.10	+	4393	Nipal1	4023.95	-1.14647	0.159031	-7.20908	5.6331579345179e-13	1.12394913074429e-11	SCNT.4C-low
chr14	105496008	105546732	ENSMUSG00000053253.18	+	11553	Ndfip2	572.391	1.18698	0.164808	7.20219	5.92541362550914e-13	1.18106447901975e-11	SCNT.4C-high
chr15	102058961	102071904	ENSMUSG00000023045.14	+	2213	Soat2	170.216	-1.91041	0.26531	-7.20065	5.99258782144491e-13	1.19324602596274e-11	SCNT.4C-low
chr10	59715378	59735124	ENSMUSG00000020109.14	+	3369	Dnajb12	448.592	-1.40879	0.195656	-7.20033	6.00651859623423e-13	1.19481182541051e-11	SCNT.4C-low
chr3	36606755	36619876	ENSMUSG00000027714.12	+	4709	Exosc9	2088.3	-1.01445	0.140921	-7.1987	6.07897779177827e-13	1.20800514282028e-11	SCNT.4C-low
chr4	115924162	115932268	ENSMUSG00000063882.13	-	1237	Uqcrh	4642.48	0.893645	0.124167	7.19712	6.149857486732e-13	1.22085830127231e-11	No-difference
chr5	8096078	8119379	ENSMUSG00000003161.16	+	4852	Sri	177.146	2.58137	0.358713	7.19621	6.19091594965188e-13	1.22777147831314e-11	SCNT.4C-high
chr2	181138935	181159759	ENSMUSG00000000827.19	+	4982	Tpd52l2	5633.74	-0.898919	0.124942	-7.1947	6.25967269490763e-13	1.24015829356958e-11	No-difference
chr19	36894950	36897015	ENSMUSG00000047632.12	-	1772	Fgfbp3	61.1008	6.7507	0.938855	7.19035	6.46250616151307e-13	1.27905662149424e-11	SCNT.4C-high
chr3	9315662	9350393	ENSMUSG00000069114.9	+	7414	Zbtb10	8612.97	-1.38985	0.19338	-7.18713	6.61682350636177e-13	1.30828418986729e-11	SCNT.4C-low
chr1	43289316	43342085	ENSMUSG00000099576.2	-	1188	Gm29040	98.6468	-3.91535	0.545099	-7.18283	6.8283612276807e-13	1.34875544289585e-11	SCNT.4C-low
chr5	143956622	143963488	ENSMUSG00000029618.14	-	733	Ocm	916.537	1.35192	0.188269	7.18076	6.93260490538779e-13	1.36797383168138e-11	SCNT.4C-high
chr10	79974466	79981652	ENSMUSG00000003072.16	+	1928	Atp5f1d	1617	1.05944	0.14756	7.17976	6.9836390810394e-13	1.37666470893803e-11	SCNT.4C-high
chr3	105831674	105839980	ENSMUSG00000074342.5	-	2865	I830077J02Rik	78.5829	-3.18668	0.443868	-7.17933	7.00548160182529e-13	1.37958949184745e-11	SCNT.4C-low
chr6	125108872	125121716	ENSMUSG00000038279.11	+	2772	Nop2	903.504	-1.15165	0.160445	-7.17784	7.08190946214291e-13	1.39324718319661e-11	SCNT.4C-low
chr5	92494497	92496748	ENSMUSG00000034855.14	-	2252	Cxcl10	80.7284	5.41264	0.754198	7.17668	7.14254507834283e-13	1.40377385456892e-11	SCNT.4C-high
chr12	69357296	69403939	ENSMUSG00000020982.10	-	10549	Nemf	4068.52	-0.870255	0.121338	-7.17218	7.3812517506669e-13	1.44924218071668e-11	No-difference
chr11	110160195	110228542	ENSMUSG00000018800.15	-	11437	Abca5	210.519	2.10376	0.293355	7.17138	7.42471062507259e-13	1.45632297150951e-11	SCNT.4C-high
chr14	47885905	47977351	ENSMUSG00000021843.18	+	12912	Ktn1	2122.06	1.32255	0.184613	7.16391	7.84057748743852e-13	1.53636310905599e-11	SCNT.4C-high
chr9	21154208	21159739	ENSMUSG00000045087.9	-	2500	S1pr5	171.875	2.73983	0.382524	7.16249	7.92231288692408e-13	1.5508360604592e-11	SCNT.4C-high
chr11	17888756	17903875	ENSMUSG00000016984.8	-	4185	Etaa1	1655.19	-1.2135	0.169435	-7.16202	7.94968569235973e-13	1.55464905997657e-11	SCNT.4C-low
chr17	7005440	7050183	ENSMUSG00000052397.9	-	3290	Ezr	86.1169	3.61708	0.505122	7.1608	8.02050079345262e-13	1.5669416877526e-11	SCNT.4C-high
chr8	94899292	94900196	ENSMUSG00000031762.8	+	588	Mt2	1869.03	-1.25584	0.175406	-7.15964	8.08913201658218e-13	1.57878371459418e-11	SCNT.4C-low
chr9	64188863	64212706	ENSMUSG00000032397.8	+	1869	Tipin	17174.7	-0.965962	0.134925	-7.15925	8.11168449457021e-13	1.58161784902546e-11	No-difference
chr7	11248237	11253038	ENSMUSG00000110190.2	+	2277	Zscan4-ps2	44.691	-9.17045	1.28152	-7.15592	8.31140374274677e-13	1.61895622063217e-11	SCNT.4C-low
chr5	115281040	115296238	ENSMUSG00000048578.12	-	6007	Mlec	255.238	2.0606	0.288171	7.15063	8.63790019928173e-13	1.6808909943128e-11	SCNT.4C-high
chr14	63359911	63383372	ENSMUSG00000021939.9	+	6051	Ctsb	9191.49	-0.750441	0.104982	-7.1483	8.78604939110087e-13	1.70803228686031e-11	No-difference
chr4	16122733	16163647	ENSMUSG00000041135.16	-	2816	Ripk2	108.66	2.5123	0.351476	7.14785	8.81507411495259e-13	1.71198475883394e-11	SCNT.4C-high
chr7	117703595	117715411	ENSMUSG00000008683.17	-	6270	Rps15a	8541.06	-0.769192	0.107643	-7.14575	8.95054389401285e-13	1.73658188083542e-11	No-difference
chr11	101623745	101658184	ENSMUSG00000034931.16	+	5032	Dhx8	962.229	-1.02562	0.143588	-7.14283	9.14270401646354e-13	1.77211880114386e-11	SCNT.4C-low
chr7	120338541	120404965	ENSMUSG00000030889.15	+	7205	Vwa3a	47.9364	-5.8557	0.81985	-7.1424	9.17138110198338e-13	1.77592928260923e-11	SCNT.4C-low
chr18	57487813	57526028	ENSMUSG00000024594.10	+	11993	Prrc1	457.439	2.01409	0.28202	7.14167	9.22023260704226e-13	1.78363497770612e-11	SCNT.4C-high
chr19	60852489	60862994	ENSMUSG00000024997.8	-	1478	Prdx3	2003.83	-0.919968	0.128835	-7.14065	9.28884825469572e-13	1.79514512933977e-11	No-difference
chr14	34395885	34469940	ENSMUSG00000041408.19	+	6623	Wapl	3020.1	-0.91911	0.128734	-7.13962	9.35902192374525e-13	1.80693351710113e-11	No-difference
chr17	24998677	25000958	ENSMUSG00000117379.2	+	1170	Gm50022	70.1669	-8.85569	1.24221	-7.12899	1.01104436421704e-12	1.95009761650599e-11	SCNT.4C-low
chr12	88106133	88106563	ENSMUSG00000113348.2	-	431	Gm8607	44.1363	-5.93833	0.833908	-7.12109	1.07078392391147e-12	2.06330213440201e-11	SCNT.4C-low
chrX	101228547	101233000	ENSMUSG00000031320.10	-	1631	Rps4x	12682.8	-0.796406	0.111854	-7.12006	1.07879404323925e-12	2.07670489672636e-11	No-difference
chr14	25842580	25887228	ENSMUSG00000021866.16	+	4135	Anxa11	127.236	-2.13243	0.299731	-7.1145	1.12322946758322e-12	2.16013260792153e-11	SCNT.4C-low
chr6	113581733	113593912	ENSMUSG00000033940.9	+	1095	Brk1	4381.67	1.02847	0.144585	7.11321	1.13372099630603e-12	2.17818220295166e-11	SCNT.4C-high
chr1	153775690	153785469	ENSMUSG00000026473.17	+	3782	Glul	5437.12	-1.09604	0.154113	-7.11193	1.14427410508713e-12	2.19631481008585e-11	SCNT.4C-low
chr7	34745847	34755998	ENSMUSG00000056216.10	-	5621	Cebpg	1635.68	-0.927466	0.130526	-7.10559	1.19805297493827e-12	2.29729865973315e-11	No-difference
chr4	86772897	86775649	ENSMUSG00000028495.15	-	1586	Rps6	16619.8	-0.73436	0.10345	-7.09871	1.25929981014406e-12	2.41239213630028e-11	No-difference
chr10	62416030	62438060	ENSMUSG00000020075.9	-	5177	Ddx21	6656.75	-0.951001	0.134022	-7.09584	1.28571099959771e-12	2.46059346113486e-11	No-difference
chr4	101692166	101701220	ENSMUSG00000035201.17	-	1976	Pramel17	478.364	1.73856	0.24502	7.09558	1.2881271806224e-12	2.46282413281523e-11	SCNT.4C-high
chr4	59581563	59618689	ENSMUSG00000028383.18	+	2795	Hsdl2	290.46	1.73783	0.245002	7.09313	1.31114460811484e-12	2.50440065641179e-11	SCNT.4C-high
chr7	109721253	109742493	ENSMUSG00000031016.10	+	3419	Wee1	926.865	-1.44335	0.203505	-7.09247	1.3173505553557e-12	2.51381632622286e-11	SCNT.4C-low
chr19	23643955	23644947	ENSMUSG00000098010.2	+	993	Gm21542	116.491	3.06767	0.432704	7.08952	1.34578712334672e-12	2.5655939806454e-11	SCNT.4C-high
chr4	43957401	43979118	ENSMUSG00000028480.15	+	2320	Glipr2	165.025	-2.43189	0.343336	-7.08313	1.40929512574386e-12	2.68406662584853e-11	SCNT.4C-low
chr2	163836880	163860508	ENSMUSG00000018326.10	+	3382	Ywhab	4907.33	-0.966955	0.136527	-7.08251	1.41565615240703e-12	2.69357648399533e-11	No-difference
chr13	81127589	81131992	ENSMUSG00000114479.2	+	3040	Gm49375	124.398	-2.93218	0.414048	-7.08173	1.42369321960899e-12	2.70625391638608e-11	SCNT.4C-low
chr15	78819133	78827838	ENSMUSG00000033099.11	+	4321	Nol12	2671.34	-0.907269	0.128148	-7.07988	1.44283644654536e-12	2.73999789217144e-11	No-difference
chr14	48316832	48317209	ENSMUSG00000062081.7	-	378	Gm6055	762.366	-1.07172	0.151432	-7.07723	1.47067970309139e-12	2.79018260047965e-11	SCNT.4C-low
chr7	110666957	110682237	ENSMUSG00000005610.18	-	10166	Eif4g2	16783.9	-0.777115	0.109832	-7.0755	1.48905593987028e-12	2.82232710528061e-11	No-difference
chr5	5831615	5833555	ENSMUSG00000100801.2	-	1941	Gm15459	4463.77	1.1802	0.166822	7.07464	1.49842347705812e-12	2.83735130131785e-11	SCNT.4C-high
chr5	113980497	114046819	ENSMUSG00000004530.13	-	9664	Coro1c	287.964	-1.4368	0.203107	-7.07411	1.50414700658813e-12	2.84545312206917e-11	SCNT.4C-low
chr1	152712746	152778397	ENSMUSG00000042772.16	-	6341	Smg7	1926.87	-0.925731	0.130966	-7.0685	1.56616980224561e-12	2.95994068288126e-11	No-difference
chr8	11503518	11528710	ENSMUSG00000031504.7	-	1392	Rab20	2835.61	-1.17701	0.166605	-7.06471	1.60956309252046e-12	3.0390341304895e-11	SCNT.4C-low
chr5	104582984	104588916	ENSMUSG00000029304.15	+	1648	Spp1	95.913	5.08097	0.719989	7.05701	1.70126596463675e-12	3.20910255187658e-11	SCNT.4C-high
chr2	11590248	11608964	ENSMUSG00000037197.12	-	2405	Rbm17	5400.82	-0.989339	0.140234	-7.05493	1.72692970030465e-12	3.25439488881335e-11	No-difference
chr2	80225241	80230869	ENSMUSG00000085921.2	+	491	Gm13752	68.3137	-3.52288	0.499382	-7.05447	1.73261335103785e-12	3.26198419904287e-11	SCNT.4C-low
chr8	106856951	106863606	ENSMUSG00000084128.11	-	4340	Esrp2	235.754	-2.40071	0.340336	-7.05393	1.73935471476652e-12	3.27154846207231e-11	SCNT.4C-low
chr6	106746081	106759435	ENSMUSG00000013736.17	+	4413	Trnt1	3527.02	-1.04412	0.148051	-7.05244	1.75802892375442e-12	3.30351751865417e-11	SCNT.4C-low
chrX	20807961	20828256	ENSMUSG00000001134.10	-	1639	Uxt	1604.84	-0.905995	0.128519	-7.04951	1.79555139465989e-12	3.37080968684816e-11	No-difference
chr9	62765362	62783203	ENSMUSG00000032246.15	+	3642	Calml4	473.607	1.89786	0.269473	7.04286	1.88329257250319e-12	3.53216006002908e-11	SCNT.4C-high
chr2	180231038	180237629	ENSMUSG00000049401.11	+	2580	Ogfr	62.896	3.55561	0.504949	7.04151	1.90166149593411e-12	3.56321787244819e-11	SCNT.4C-high
chr17	24752836	24765505	ENSMUSG00000117423.2	+	2054	Gm33508	7161.07	-2.76616	0.392994	-7.03869	1.94056893889453e-12	3.63266388913022e-11	SCNT.4C-low
chr15	98927772	98935991	ENSMUSG00000043091.10	+	2287	Tuba1c	579.15	2.08895	0.296837	7.03737	1.95903433106175e-12	3.66374768106354e-11	SCNT.4C-high
chr7	138437552	138448002	ENSMUSG00000041775.8	-	1883	Mapk1ip1	111.349	2.41925	0.343827	7.03624	1.97491147532432e-12	3.68993659236829e-11	SCNT.4C-high
chr6	145561483	145567205	ENSMUSG00000067338.7	+	1775	Tuba3b	44.261	-6.27498	0.891958	-7.03506	1.99177629905852e-12	3.71791949358857e-11	SCNT.4C-low
chr16	4544225	4584606	ENSMUSG00000004070.16	+	2217	Hmox2	1449.03	-0.876022	0.124644	-7.02819	2.09226947274701e-12	3.90180518246278e-11	No-difference
chr16	55794246	55829276	ENSMUSG00000022601.12	+	7440	Zbtb11	2393	-1.114	0.158583	-7.02468	2.14561155614428e-12	3.99749558894507e-11	SCNT.4C-low
chrX	71957138	71962017	ENSMUSG00000031347.13	-	1646	Cetn2	1166.98	0.914424	0.130204	7.023	2.17158356595526e-12	4.04206003443828e-11	No-difference
chr18	87774410	87776275	ENSMUSG00000069324.7	+	1866	Bhmt1b	98.6848	-2.58804	0.368609	-7.0211	2.20126622498632e-12	4.09344058249817e-11	SCNT.4C-low
chr11	76815635	76878205	ENSMUSG00000020840.11	+	5891	Blmh	1351.24	1.01942	0.145296	7.01616	2.28050971353387e-12	4.23679979137948e-11	SCNT.4C-high
chr9	107650758	107750436	ENSMUSG00000032582.15	-	13944	Rbm6	3539.22	-0.949564	0.135417	-7.01213	2.34710653224892e-12	4.35641554567181e-11	No-difference
chr3	79536386	79540127	ENSMUSG00000027811.10	+	1970	4930579G24Rik	184.322	1.98192	0.282875	7.00633	2.44647903964671e-12	4.53658302521306e-11	SCNT.4C-high
chr7	45456061	45464005	ENSMUSG00000003269.20	-	3440	Cyth2	1245.01	-1.10251	0.157377	-7.00555	2.46010099942152e-12	4.55755117418702e-11	SCNT.4C-low
chr12	104998947	105009165	ENSMUSG00000021102.5	+	3682	Glrx5	654.632	1.61195	0.230128	7.00459	2.47709841157628e-12	4.58472735142591e-11	SCNT.4C-high
chr11	30880774	30904335	ENSMUSG00000020311.18	-	3260	Erlec1	151.024	2.07794	0.296775	7.00173	2.52813490130207e-12	4.67479442360016e-11	SCNT.4C-high
chr13	119624575	120072595	ENSMUSG00000074634.13	+	5384	Tmem267	218.036	-2.17035	0.310028	-7.00051	2.55040751628961e-12	4.71155489852639e-11	SCNT.4C-low
chr2	87319431	87327437	ENSMUSG00000025839.4	-	2134	Pramel7	11159.3	-1.05573	0.150884	-6.99696	2.61583798090923e-12	4.82790040843913e-11	SCNT.4C-low
chr5	107112188	107132298	ENSMUSG00000029283.18	+	4183	Cdc7	922.27	0.98615	0.14098	6.99494	2.65375513681869e-12	4.8932958716639e-11	No-difference
chr9	114197371	114206297	ENSMUSG00000074039.11	+	3745	4930520O04Rik	50.1989	4.87776	0.69751	6.99311	2.68861206182e-12	4.95293146243418e-11	SCNT.4C-high
chr7	81144023	81148029	ENSMUSG00000061877.14	-	640	BC048679	41.8982	-9.07838	1.29866	-6.9906	2.73721292933625e-12	5.037750861441e-11	SCNT.4C-low
chr16	18655328	18658910	ENSMUSG00000071632.11	+	1486	2510002D24Rik	165.542	2.06167	0.295078	6.98687	2.81095503502978e-12	5.16381879709342e-11	SCNT.4C-high
chr11	6425425	6443535	ENSMUSG00000086839.8	+	975	Gm11973	459.912	-1.64583	0.235557	-6.98696	2.80909535450692e-12	5.16381879709342e-11	SCNT.4C-low
chr12	30634425	30641214	ENSMUSG00000043061.11	+	3257	Tmem18	178.441	2.09718	0.30025	6.98478	2.85305296184316e-12	5.23626952260739e-11	SCNT.4C-high
chr13	66566173	66589179	ENSMUSG00000074832.12	-	3325	Zfp998	202.402	-2.11042	0.302228	-6.98287	2.89206555151633e-12	5.30292801731946e-11	SCNT.4C-low
chr1	121481564	121495718	ENSMUSG00000001674.12	-	2483	Ddx18	4453.13	-1.14776	0.164381	-6.98232	2.9034387029894e-12	5.31882961655538e-11	SCNT.4C-low
chr17	84013592	84128945	ENSMUSG00000055817.19	+	5319	Mta3	2435.08	-0.929228	0.133168	-6.97787	2.99687400598189e-12	5.48489217470272e-11	No-difference
chr6	86501474	86503303	ENSMUSG00000051695.7	-	1830	Pcbp1	4067.8	-0.914827	0.131205	-6.97251	3.11331651634662e-12	5.69271514915636e-11	No-difference
chr13	54731998	54737903	ENSMUSG00000025869.12	-	1845	Nop16	4932.59	-0.967829	0.138819	-6.97186	3.12778392272879e-12	5.71386352414638e-11	No-difference
chr19	8770491	8775941	ENSMUSG00000071662.5	-	1247	Polr2g	2876.45	0.89543	0.128447	6.97119	3.14272265311945e-12	5.73583292010021e-11	No-difference
chr2	166747960	166788309	ENSMUSG00000002718.15	+	5273	Cse1l	4570.24	-0.843589	0.121047	-6.96909	3.18991916479624e-12	5.81658130669743e-11	No-difference
chr4	40736542	40757923	ENSMUSG00000028409.12	-	3119	Smu1	6663.93	-0.840778	0.120661	-6.96812	3.21212103446267e-12	5.8516465801733e-11	No-difference
chr16	90516200	90524292	ENSMUSG00000022978.12	-	2863	Mis18a	2246.99	-1.12918	0.162123	-6.96495	3.28530366484672e-12	5.97943484952185e-11	SCNT.4C-low
chr9	60939494	60966398	ENSMUSG00000111147.2	+	3468	Gm33699	45.1932	-6.02754	0.865577	-6.96361	3.31657727729155e-12	6.03078082379524e-11	SCNT.4C-low
chr9	61823187	61854056	ENSMUSG00000032254.11	-	7901	Kif23	3787.12	-0.881984	0.126805	-6.95542	3.51501222851186e-12	6.38426196893213e-11	No-difference
chr9	22243308	22300484	ENSMUSG00000036777.9	-	9063	Anln	3078.17	-0.808796	0.116284	-6.95533	3.51745505321249e-12	6.38426196893213e-11	No-difference
chr7	70014658	70139720	ENSMUSG00000100005.9	+	9499	B130024G19Rik	41.6315	-9.06304	1.30335	-6.95366	3.55926391880787e-12	6.45419745424341e-11	SCNT.4C-low
chr11	70132283	70146179	ENSMUSG00000000320.11	-	4085	Alox12	493.71	-1.58592	0.228194	-6.94985	3.65662962655728e-12	6.62465567946574e-11	SCNT.4C-low
chr11	49562330	49603550	ENSMUSG00000020362.14	-	6610	Cnot6	1040.43	0.957554	0.137862	6.94573	3.76501115656869e-12	6.81473940315323e-11	No-difference
chr13	59903223	59917624	ENSMUSG00000044792.8	-	10680	Isca1	453.587	1.39918	0.201474	6.94471	3.79239183778185e-12	6.85799563465913e-11	SCNT.4C-high
chr7	28524642	28531672	ENSMUSG00000053898.13	+	2284	Ech1	143.708	2.40393	0.346159	6.94458	3.79588463706236e-12	6.85801432639166e-11	SCNT.4C-high
chr1	134487909	134563023	ENSMUSG00000042207.18	+	16555	Kdm5b	4723.27	-1.24087	0.17873	-6.94271	3.84637823203275e-12	6.94287135870036e-11	SCNT.4C-low
chrX	74139460	74153383	ENSMUSG00000031403.15	+	4121	Dkc1	6938.3	-0.859052	0.123768	-6.9408	3.89898560668767e-12	7.03138494070516e-11	No-difference
chr6	49344673	49367473	ENSMUSG00000047115.16	+	4537	Fam221a	651.403	1.57457	0.226934	6.93845	3.96437432549213e-12	7.14276519596674e-11	SCNT.4C-high
chrX	135633691	135644439	ENSMUSG00000031422.17	-	3135	Morf4l2	1781.15	0.862372	0.124342	6.93551	4.04760022144568e-12	7.28605038034093e-11	No-difference
chrX	8929254	8930100	ENSMUSG00000072249.4	+	847	Fthl17f	124.828	2.48175	0.357908	6.93404	4.08999293541017e-12	7.35563752301666e-11	SCNT.4C-high
chr2	168590252	168609863	ENSMUSG00000027547.18	-	5536	Sall4	2540.86	-1.07921	0.155676	-6.93239	4.13776782322147e-12	7.43476840718069e-11	SCNT.4C-low
chr7	79919397	79941502	ENSMUSG00000030534.14	+	3471	Vps33b	225.13	-1.86624	0.269224	-6.93193	4.15140656023575e-12	7.4524748760914e-11	SCNT.4C-low
chr11	34700017	34724468	ENSMUSG00000069910.3	-	3460	Spdl1	3850.29	-1.21792	0.175721	-6.93098	4.17923080393021e-12	7.49559127703075e-11	SCNT.4C-low
chr3	10482877	10505162	ENSMUSG00000027534.17	-	2632	Snx16	3031.5	1.09282	0.1577	6.92976	4.21544099589744e-12	7.55365600839021e-11	SCNT.4C-high
chr6	71270749	71279864	ENSMUSG00000121300.1	+	2874	Gm1070	192.737	-1.73599	0.25062	-6.92676	4.30591127830364e-12	7.70875552760304e-11	SCNT.4C-low
chr9	64894265	64928975	ENSMUSG00000033629.7	-	2709	Hacd3	1359.65	-0.922021	0.133143	-6.92507	4.35765974575884e-12	7.79431365787727e-11	No-difference
chr9	120022155	120109393	ENSMUSG00000111360.2	+	2516	Gm38642	63.3287	4.05414	0.585525	6.92394	4.39239231367534e-12	7.84930869629841e-11	SCNT.4C-high
chr14	22069780	23106153	ENSMUSG00000063458.14	+	2714	Lrmda	52.3271	6.51555	0.941146	6.92299	4.42216799851386e-12	7.89535397957693e-11	SCNT.4C-high
chr8	71320871	71326579	ENSMUSG00000007721.7	-	1696	Ccdc124	4940.78	-0.748351	0.10816	-6.9189	4.55174069072038e-12	8.11933237521344e-11	No-difference
chr16	22063299	22084755	ENSMUSG00000022858.17	-	9235	Tra2b	4604.57	-0.953769	0.137885	-6.91714	4.60854885265376e-12	8.21322647559371e-11	No-difference
chr18	84856829	84897996	ENSMUSG00000024646.15	+	3104	Cyb5a	1291.05	3.4899	0.50487	6.91246	4.76304898802124e-12	8.48089726230581e-11	SCNT.4C-high
chr2	91504963	91540921	ENSMUSG00000027244.15	-	4368	Atg13	783.3	-1.16818	0.16905	-6.91029	4.83657412480766e-12	8.60403380667004e-11	SCNT.4C-low
chr7	42863423	42890416	ENSMUSG00000074887.6	+	3743	EU599041	431.864	-2.04247	0.295663	-6.90811	4.91165966549643e-12	8.72972146142791e-11	SCNT.4C-low
chr3	48560167	48563537	ENSMUSG00000037910.3	-	593	1700018B24Rik	123.901	-2.36801	0.342927	-6.90528	5.01039528393963e-12	8.89717892936187e-11	SCNT.4C-low
chr10	71166310	71180784	ENSMUSG00000037710.9	-	1084	Cisd1	1887.94	0.913389	0.132282	6.90487	5.02486776280355e-12	8.91483971647661e-11	No-difference
chr7	28702769	28824604	ENSMUSG00000030592.20	-	21829	Ryr1	104.994	-2.69846	0.390865	-6.90382	5.0621198744673e-12	8.97284668657826e-11	SCNT.4C-low
chr15	79555062	79557601	ENSMUSG00000022427.5	+	1651	Tomm22	11639.9	-0.845234	0.122525	-6.89843	5.25805147381712e-12	9.31176328002523e-11	No-difference
chr11	105069633	105174785	ENSMUSG00000020694.18	+	8070	Tlk2	1890.59	-0.977652	0.14175	-6.89703	5.30997339211064e-12	9.39526558947302e-11	No-difference
chr4	41348996	41390525	ENSMUSG00000028437.15	+	3583	Ubap1	993.394	-1.1667	0.169174	-6.89649	5.33036059285334e-12	9.42287173743813e-11	SCNT.4C-low
chr3	54600228	54636187	ENSMUSG00000027751.15	+	6266	Supt20	2228.12	-1.15726	0.167816	-6.89602	5.34792214637145e-12	9.44543774246574e-11	SCNT.4C-low
chr3	93998125	93999213	ENSMUSG00000102462.2	-	1089	Gm5542	95.0876	2.63548	0.382242	6.89478	5.3947594629312e-12	9.51962348597708e-11	SCNT.4C-high
chr18	67798581	67857665	ENSMUSG00000024539.18	-	3125	Ptpn2	13660.1	-1.03739	0.150538	-6.89119	5.53270309403321e-12	9.75429919702739e-11	SCNT.4C-low
chr2	26800776	26803330	ENSMUSG00000062647.17	+	1781	Rpl7a	6414.64	-0.811559	0.117832	-6.88742	5.68146007822228e-12	1.00076022647971e-10	No-difference
chr7	20918242	20924348	ENSMUSG00000101436.2	-	1581	Gm5157	212.969	2.36613	0.343554	6.88721	5.68969229524478e-12	1.00131465925161e-10	SCNT.4C-high
chr1	60382482	60427219	ENSMUSG00000049439.14	+	2286	Cyp20a1	344.17	1.59951	0.232254	6.88689	5.70261852525758e-12	1.00269345194551e-10	SCNT.4C-high
chr6	59185855	59189018	ENSMUSG00000049232.4	+	3007	Tigd2	207.188	1.81315	0.263294	6.88642	5.72147903011564e-12	1.00511227957241e-10	SCNT.4C-high
chr15	91083697	91145097	ENSMUSG00000078932.9	+	2043	CN725425	350.276	-1.76905	0.257023	-6.88285	5.8666442728382e-12	1.02969541590911e-10	SCNT.4C-low
chr4	45105208	45108114	ENSMUSG00000078713.9	-	868	Tomm5	15766.1	-1.08415	0.157578	-6.8801	5.98114525782573e-12	1.04885746716262e-10	SCNT.4C-low
chr5	110283708	110319838	ENSMUSG00000014668.16	+	4437	Chfr	287.903	1.61613	0.234925	6.87937	6.0118106432204e-12	1.05296902249105e-10	SCNT.4C-high
chr16	32427738	32451612	ENSMUSG00000022797.17	+	6185	Tfrc	16090.2	-0.671945	0.0976765	-6.87929	6.01528538212779e-12	1.05296902249105e-10	No-difference
chr5	147797271	147813266	ENSMUSG00000029649.11	+	5216	Pomp	7820.35	-0.795385	0.115659	-6.877	6.11254089981796e-12	1.06904323215022e-10	No-difference
chr12	55536195	55539432	ENSMUSG00000021025.9	-	1610	Nfkbia	252.909	1.62891	0.236921	6.87534	6.18440788997637e-12	1.08065256945257e-10	SCNT.4C-high
chr19	5394733	5399602	ENSMUSG00000024846.7	-	4090	Cst6	160.066	2.09958	0.305549	6.87149	6.35330778129246e-12	1.10918165015064e-10	SCNT.4C-high
chr13	66261294	66271953	ENSMUSG00000095909.4	+	3376	Zfp997	117.903	-2.33677	0.340103	-6.87079	6.38493502444833e-12	1.11371590289159e-10	SCNT.4C-low
chr6	31375670	31493746	ENSMUSG00000025609.16	+	28943	Mkln1	1962.74	0.964906	0.140522	6.86656	6.57688153209862e-12	1.14618166381963e-10	No-difference
chr11	69881969	69885777	ENSMUSG00000018567.15	+	1844	Gabarap	2820.06	0.930191	0.135644	6.85759	7.00295989194521e-12	1.2189092668562e-10	No-difference
chr10	128460403	128462616	ENSMUSG00000025362.7	-	1544	Rps26	16541.9	-0.759588	0.110767	-6.85752	7.00657741370649e-12	1.2189092668562e-10	No-difference
chr3	65040477	65210106	ENSMUSG00000104093.3	-	6194	A330015K06Rik	54.336	3.66066	0.534119	6.85365	7.19907881328242e-12	1.25129266610742e-10	SCNT.4C-high
chr5	92589173	92654692	ENSMUSG00000029426.9	-	6285	Scarb2	240.607	1.92082	0.280273	6.8534	7.21152584554829e-12	1.25235078021501e-10	SCNT.4C-high
chr4	42735545	42846248	ENSMUSG00000054885.13	+	1019	4930578G10Rik	188.146	1.71919	0.25093	6.85127	7.319850067472e-12	1.2700423557597e-10	SCNT.4C-high
chr14	48933058	48933438	ENSMUSG00000115194.2	-	381	Gm48909	37.0922	-5.68657	0.83077	-6.84495	7.6504605973295e-12	1.32623697661276e-10	SCNT.4C-low
chr9	64214038	64248570	ENSMUSG00000032396.18	-	5458	Dis3l	285.405	-1.59651	0.233248	-6.84469	7.66440834957346e-12	1.32748631159323e-10	SCNT.4C-low
chr11	65579069	65679123	ENSMUSG00000033352.12	-	4664	Map2k4	727.523	1.14327	0.16712	6.84101	7.86367269284703e-12	1.36080234042387e-10	SCNT.4C-high
chr19	44191708	44232455	ENSMUSG00000025202.9	+	3552	Scd3	1100.09	3.5081	0.512869	6.84015	7.9112945997277e-12	1.36784130423562e-10	SCNT.4C-high
chr7	109571394	109586136	ENSMUSG00000047554.15	-	5872	Tmem41b	35655.1	-0.916509	0.133992	-6.84001	7.91878077378891e-12	1.36793464717741e-10	No-difference
chr12	44268153	44369315	ENSMUSG00000036257.16	+	14174	Pnpla8	2790.15	-0.798165	0.116713	-6.8387	7.99136205716026e-12	1.37926286583398e-10	No-difference
chr7	15616542	15637945	ENSMUSG00000074365.14	+	2956	Crxos	31668	-1.00827	0.147439	-6.83855	7.99962667708854e-12	1.37948028154032e-10	SCNT.4C-low
chr3	122039206	122064381	ENSMUSG00000028124.17	+	6291	Gclm	515.09	1.68822	0.246927	6.83692	8.09157151701464e-12	1.39411476714409e-10	SCNT.4C-high
chr3	30953520	31023564	ENSMUSG00000037652.16	-	17485	Phc3	103.42	2.33682	0.341901	6.83478	8.21304212984009e-12	1.41380628201871e-10	SCNT.4C-high
chr19	46750035	46868631	ENSMUSG00000064105.14	+	5167	Cnnm2	384.489	1.58346	0.231702	6.83404	8.25552113587947e-12	1.41987753474999e-10	SCNT.4C-high
chr13	107083635	107096732	ENSMUSG00000021692.10	+	3851	Dimt1	2599.64	-1.0673	0.156282	-6.82934	8.53091220677852e-12	1.4659620775575e-10	SCNT.4C-low
chr3	30005445	30602157	ENSMUSG00000027684.17	-	12427	Mecom	104.136	3.26744	0.478541	6.82794	8.6145408958916e-12	1.47904231789706e-10	SCNT.4C-high
chr11	46559787	46597888	ENSMUSG00000040413.16	-	3473	Timd2	81789.2	-0.764469	0.111969	-6.82752	8.6396194177835e-12	1.48205596859242e-10	No-difference
chr1	34478932	34488437	ENSMUSG00000026127.14	+	8553	Imp4	3850.77	-0.997133	0.146051	-6.82727	8.65462109027162e-12	1.48333727702976e-10	No-difference
chr6	86311013	86311222	ENSMUSG00000072940.6	+	210	Gm10443	229.042	-1.54115	0.225773	-6.82611	8.72486655852419e-12	1.49407649684363e-10	SCNT.4C-low
chrX	57954720	57965664	ENSMUSG00000046180.12	+	1684	Magea13	169.926	1.99053	0.291678	6.8244	8.82919095644195e-12	1.51062778023642e-10	SCNT.4C-high
chr18	42408418	42474607	ENSMUSG00000024491.17	+	6643	Rbm27	2604.28	-0.99726	0.146145	-6.82377	8.86788003790165e-12	1.51593022210414e-10	No-difference
chr11	102053323	102076122	ENSMUSG00000020922.12	-	2388	Lsm12	4931.03	-0.776824	0.113862	-6.82248	8.9482759150305e-12	1.52834690021419e-10	No-difference
chr7	140470800	140471993	ENSMUSG00000083396.2	+	1194	Gm15542	377.468	-1.38189	0.202627	-6.81989	9.11075021418013e-12	1.55474873455675e-10	SCNT.4C-low
chr11	6220369	6224870	ENSMUSG00000004394.13	-	2178	Tmed4	1004.76	1.09764	0.160966	6.81904	9.16496655664379e-12	1.56264663549772e-10	SCNT.4C-high
chr15	93296231	93389391	ENSMUSG00000036167.17	+	4545	Pphln1	7179.63	-0.901673	0.132366	-6.81197	9.62711854335627e-12	1.64002461482972e-10	No-difference
chr3	127330363	127346998	ENSMUSG00000027968.12	-	2366	Larp7	3144.93	-0.908036	0.133377	-6.80802	9.89504443690105e-12	1.68275570030995e-10	No-difference
chr9	106377166	106379453	ENSMUSG00000066383.8	+	738	Iqcf1	165.315	2.21019	0.324639	6.80815	9.88651823539063e-12	1.68275570030995e-10	SCNT.4C-high
chr10	120037495	120060822	ENSMUSG00000020225.11	+	2581	Tmbim4	1068.78	1.4501	0.213002	6.8079	9.90360942703728e-12	1.68275910652843e-10	SCNT.4C-high
chr7	115936500	116042684	ENSMUSG00000030660.10	-	11133	Pik3c2a	2225	-0.897517	0.131843	-6.80748	9.93238874289217e-12	1.68619423718772e-10	No-difference
chr10	12936248	13007438	ENSMUSG00000019817.19	+	7819	Plagl1	65.443	4.78256	0.702684	6.80614	1.00254037548247e-11	1.70051917436489e-10	SCNT.4C-high
chr7	78922947	79015256	ENSMUSG00000039202.13	+	10573	Abhd2	64.3729	3.95038	0.580573	6.80428	1.01552453202325e-11	1.72106063761909e-10	SCNT.4C-high
chrY	725128	797409	ENSMUSG00000053211.11	-	2868	Zfy1	38.5351	-8.9512	1.31609	-6.80138	1.03623972620209e-11	1.75465768943231e-10	SCNT.4C-low
chr12	44252342	44257109	ENSMUSG00000014905.5	-	2549	Dnajb9	14174.5	-0.947093	0.139258	-6.80101	1.03890846811017e-11	1.75748159602423e-10	No-difference
chrX	139440277	139501408	ENSMUSG00000031431.14	-	4341	Tsc22d3	72.5462	8.47038	1.24548	6.8009	1.03969230659028e-11	1.75748159602423e-10	SCNT.4C-high
chr8	53964762	53976456	ENSMUSG00000031521.6	+	2321	Aga	120.29	3.18851	0.46889	6.80012	1.04532960153926e-11	1.76549535532699e-10	SCNT.4C-high
chr4	48124915	48186507	ENSMUSG00000061455.14	+	5935	Stx17	605.124	-1.28522	0.189072	-6.79755	1.0641485218096e-11	1.79573923221906e-10	SCNT.4C-low
chr9	114336201	114393437	ENSMUSG00000079259.3	-	9332	Trim71	737.907	-1.68037	0.247277	-6.79547	1.07963272209909e-11	1.82030883529944e-10	SCNT.4C-low
chr1	170701067	170713109	ENSMUSG00000026659.14	-	2743	Dusp12	534.129	-1.17128	0.17241	-6.79359	1.09380533203039e-11	1.84262689509618e-10	SCNT.4C-low
chr6	66512374	66524204	ENSMUSG00000029910.15	+	8390	Mad2l1	7007.62	-0.857482	0.12631	-6.7887	1.13150889276159e-11	1.90451321582513e-10	No-difference
chr11	5470659	5475893	ENSMUSG00000020484.20	+	3248	Xbp1	89.6279	3.59247	0.529201	6.78848	1.13323172190637e-11	1.90578414171666e-10	SCNT.4C-high
chr8	14002008	14025032	ENSMUSG00000050052.13	-	4695	Tdrp	171.838	2.1401	0.315314	6.78719	1.14338001052145e-11	1.92121011494871e-10	SCNT.4C-high
chr8	72943482	72955371	ENSMUSG00000062007.14	+	1824	Hsh2d	130.996	-2.54818	0.375458	-6.78688	1.14588388775217e-11	1.92377590805657e-10	SCNT.4C-low
chr5	77061096	77099425	ENSMUSG00000029246.15	-	4421	Ppat	8467.17	-0.900968	0.132766	-6.78611	1.15193513993933e-11	1.9322877947892e-10	No-difference
chr6	85887136	85892669	ENSMUSG00000057103.12	-	1345	Nat8f1	46.7323	4.60601	0.67885	6.78502	1.16070630334238e-11	1.94534376440184e-10	SCNT.4C-high
chr13	49356426	49369513	ENSMUSG00000037960.12	-	1477	Card19	82.5923	3.34282	0.492727	6.78432	1.16631122577357e-11	1.95307542254753e-10	SCNT.4C-high
chr3	90138904	90143145	ENSMUSG00000027937.16	+	1531	Jtb	1306.17	0.988417	0.145722	6.78288	1.17802796459947e-11	1.97101994110938e-10	No-difference
chr8	125563684	125589859	ENSMUSG00000031984.9	-	6324	2810004N23Rik	2232.73	0.986835	0.145527	6.78111	1.19259617219285e-11	1.99370088446467e-10	No-difference
chr13	111562214	111626645	ENSMUSG00000032745.19	-	3905	Gpbp1	9711.24	-1.03445	0.152564	-6.78042	1.1982750717689e-11	2.00149541885878e-10	SCNT.4C-low
chr8	31649491	31658792	ENSMUSG00000031578.6	-	2239	Mak16	2318.86	-1.1268	0.166212	-6.77927	1.20782639151056e-11	2.01573941762859e-10	SCNT.4C-low
chr14	55841028	55847487	ENSMUSG00000002325.16	+	5386	Irf9	186.045	-2.01997	0.298009	-6.77822	1.21661481143286e-11	2.02868717032577e-10	SCNT.4C-low
chr3	102965601	102975230	ENSMUSG00000027852.15	+	5331	Nras	1501.68	1.00565	0.148389	6.77712	1.22592533354664e-11	2.04248287593351e-10	SCNT.4C-high
chr5	73790092	73805133	ENSMUSG00000029156.12	-	4052	Sgcb	119.019	2.76645	0.408222	6.77681	1.2285415440133e-11	2.04511146460303e-10	SCNT.4C-high
chr3	95778820	95796405	ENSMUSG00000080727.4	+	5084	C920021L13Rik	365.164	-2.15217	0.317635	-6.77559	1.2389646270793e-11	2.06072047306356e-10	SCNT.4C-low
chr11	100210711	100212922	ENSMUSG00000035530.14	+	2098	Eif1	37848	-0.74483	0.109935	-6.7752	1.24230073089059e-11	2.06452559438214e-10	No-difference
chr9	24629434	24685599	ENSMUSG00000031965.16	-	11997	Tbx20	36.8888	-8.89451	1.31354	-6.77139	1.27548957738376e-11	2.11789344413309e-10	SCNT.4C-low
chr10	120062975	120068487	ENSMUSG00000020224.16	+	2181	Llph	4157.57	-0.837042	0.123662	-6.76882	1.29839855142776e-11	2.15411648468971e-10	No-difference
chr9	108660995	108683536	ENSMUSG00000032599.13	+	4067	Ip6k2	217.956	1.74906	0.258547	6.76495	1.3335658187116e-11	2.21059862524306e-10	SCNT.4C-high
chrX	35592006	35625994	ENSMUSG00000016239.12	+	3812	Lonrf3	177.377	-1.7904	0.264737	-6.76292	1.35236198470531e-11	2.23987086331385e-10	SCNT.4C-low
chr7	144483668	144493662	ENSMUSG00000070348.6	-	4709	Ccnd1	113.966	-2.31142	0.341904	-6.76045	1.37565844516157e-11	2.27654132441738e-10	SCNT.4C-low
chr5	138961769	138983125	ENSMUSG00000025856.16	-	3119	Pdgfa	171.77	1.79967	0.266219	6.76014	1.37859485886491e-11	2.27948518519115e-10	SCNT.4C-high
chr19	34098869	34143453	ENSMUSG00000024774.17	-	3052	Ankrd22	139.345	2.6253	0.388587	6.756	1.41856989056178e-11	2.34361550795581e-10	SCNT.4C-high
chr13	23602531	23608036	ENSMUSG00000036376.4	-	4456	Abt1	2126.35	-1.01735	0.150598	-6.75543	1.4240871688768e-11	2.35075847583327e-10	SCNT.4C-low
chr11	3464684	3467351	ENSMUSG00000075702.11	+	1481	Selenom	98.5749	2.86504	0.424162	6.75459	1.43235119704664e-11	2.36241977583245e-10	SCNT.4C-high
chr11	44345398	44361325	ENSMUSG00000041231.16	-	2542	Ublcp1	648.359	-1.10678	0.163863	-6.75428	1.43546254120416e-11	2.36557019447142e-10	SCNT.4C-low
chr15	58805605	58811337	ENSMUSG00000022354.5	+	1031	Ndufb9	1012.55	1.03249	0.152869	6.75405	1.43771317572314e-11	2.36729812454145e-10	SCNT.4C-high
chr11	60678930	60702544	ENSMUSG00000020534.15	-	3883	Shmt1	1076.21	-1.09523	0.162193	-6.75265	1.45171995971672e-11	2.38836434141198e-10	SCNT.4C-low
chr8	85835182	85849724	ENSMUSG00000074194.5	-	2946	Zfp791	298.498	-1.91868	0.284183	-6.75157	1.46257334820785e-11	2.40421176512998e-10	SCNT.4C-low
chr16	46208069	46318888	ENSMUSG00000022656.16	-	12747	Nectin3	262.135	1.62137	0.240311	6.74697	1.50966174353562e-11	2.47954701546681e-10	SCNT.4C-high
chr15	59186926	59203041	ENSMUSG00000022351.15	+	5546	Sqle	1180.74	0.922201	0.136702	6.74608	1.51896182113493e-11	2.49274292863418e-10	No-difference
chr7	46490899	46505051	ENSMUSG00000063229.16	+	3310	Ldha	329.761	2.21893	0.32901	6.74426	1.53807860236378e-11	2.52201348179434e-10	SCNT.4C-high
chr17	79142996	79155737	ENSMUSG00000050668.11	+	6141	Gpatch11	709.95	1.25379	0.185989	6.74122	1.57064284679019e-11	2.57326702011974e-10	SCNT.4C-high
chr16	13532921	13548847	ENSMUSG00000022683.14	-	1504	Pla2g10	247.308	2.60577	0.386577	6.7406	1.57728485007122e-11	2.5820008771781e-10	SCNT.4C-high
chr16	35217682	35311243	ENSMUSG00000022844.9	-	2771	Pdia5	212.74	-1.55642	0.230927	-6.73989	1.58511436782168e-11	2.59266256191964e-10	SCNT.4C-low
chr10	81699768	81716915	ENSMUSG00000112640.2	+	2379	Gm32687	107.718	-2.26413	0.335961	-6.73925	1.59207768483758e-11	2.60189094170178e-10	SCNT.4C-low
chr19	9842288	9846359	ENSMUSG00000118138.2	-	4072	Gm50322	249.122	-1.74064	0.258413	-6.73587	1.62953450207341e-11	2.66089742531772e-10	SCNT.4C-low
chr9	50574052	50650817	ENSMUSG00000032064.18	-	9971	Dixdc1	44.5777	5.26195	0.781249	6.7353	1.63596274485527e-11	2.66918097219842e-10	SCNT.4C-high
chr9	73020708	73030615	ENSMUSG00000032215.16	+	1716	Rsl24d1	9268.97	-0.985764	0.146376	-6.73446	1.6454507374639e-11	2.68243885537057e-10	No-difference
chr4	149211578	149222086	ENSMUSG00000073705.11	-	1909	Cenps	2156.61	-1.19837	0.178032	-6.73123	1.68240177823015e-11	2.74040845481276e-10	SCNT.4C-low
chr9	44245991	44247374	ENSMUSG00000049932.4	+	1384	H2ax	1385.42	-1.16286	0.172765	-6.73088	1.68642219808644e-11	2.74468697081953e-10	SCNT.4C-low
chr1	95241348	95263009	ENSMUSG00000051185.10	+	4814	Fam174a	112.425	2.38732	0.354798	6.72868	1.71209892242028e-11	2.78417539877973e-10	SCNT.4C-high
chr2	143668448	143705093	ENSMUSG00000027420.14	-	2390	Bfsp1	41.7561	4.56245	0.678113	6.72816	1.71823335051634e-11	2.79184565773253e-10	SCNT.4C-high
chr14	25459609	25667167	ENSMUSG00000007817.16	+	12523	Zmiz1	948.113	-1.15451	0.17161	-6.72753	1.72563176776395e-11	2.8015553505833e-10	SCNT.4C-low
chr19	55730252	55922086	ENSMUSG00000024985.22	+	8892	Tcf7l2	256.582	-1.54265	0.229309	-6.72739	1.72736273751725e-11	2.80205555106485e-10	SCNT.4C-low
chr9	117869567	117898862	ENSMUSG00000039285.13	+	6439	Azi2	385.854	1.60258	0.238248	6.72652	1.737659087896e-11	2.81643789448032e-10	SCNT.4C-high
chr18	68433426	68457923	ENSMUSG00000009535.14	+	7339	Rnmt	4066.85	-0.837149	0.124496	-6.72429	1.76445724591828e-11	2.85752109735762e-10	No-difference
chr3	36619014	36626299	ENSMUSG00000027715.10	-	4083	Ccna2	9183.34	-0.96783	0.143957	-6.72305	1.77962879959403e-11	2.87972308548933e-10	No-difference
chr10	85665358	85724960	ENSMUSG00000001785.14	+	2942	Pwp1	4672.57	-0.923129	0.137335	-6.72174	1.79563788282602e-11	2.9032427607958e-10	No-difference
chr13	43305216	43324977	ENSMUSG00000021368.16	-	4042	Tbc1d7	107.537	2.46651	0.367046	6.7199	1.81848241096012e-11	2.93776653970776e-10	SCNT.4C-high
chr16	84631813	84660667	ENSMUSG00000008976.17	+	5687	Gabpa	5704.03	-1.11203	0.165537	-6.71772	1.84587808931085e-11	2.97958009940971e-10	SCNT.4C-low
chr15	101936615	101940462	ENSMUSG00000023043.8	+	1437	Krt18	95.6488	3.26975	0.486866	6.71591	1.86897722296165e-11	3.01439545059654e-10	SCNT.4C-high
chr5	31193380	31206268	ENSMUSG00000006641.13	-	3991	Slc5a6	3843.4	-0.750961	0.11184	-6.71458	1.88608601012852e-11	3.03950014709173e-10	No-difference
chr14	51026705	51045189	ENSMUSG00000071470.5	-	1883	Ccnb1ip1	773.484	-1.14641	0.170902	-6.708	1.97310456812389e-11	3.17713395421617e-10	SCNT.4C-low
chr11	69512850	69514696	ENSMUSG00000069835.11	+	1424	Sat2	467.398	-1.47105	0.219358	-6.70616	1.99811823783257e-11	3.21478288052588e-10	SCNT.4C-low
chr1	133058881	133067521	ENSMUSG00000046062.6	+	5594	Ppp1r15b	769.687	-1.25549	0.187261	-6.70452	2.02072130550744e-11	3.24849507504964e-10	SCNT.4C-low
chr3	94064938	94066028	ENSMUSG00000102311.2	-	1091	Gm5543	403.05	1.60104	0.238811	6.70421	2.02493004588752e-11	3.2526058233004e-10	SCNT.4C-high
chr18	25260280	25302064	ENSMUSG00000024269.12	-	6840	Tpgs2	422.643	1.62769	0.242816	6.70341	2.03606295279324e-11	3.26782296082781e-10	SCNT.4C-high
chr9	50674128	50686820	ENSMUSG00000037971.11	-	5293	Cfap68	140.487	1.93197	0.288214	6.70326	2.03819015532503e-11	3.26857318638566e-10	SCNT.4C-high
chr13	67619632	67632377	ENSMUSG00000059839.10	-	3789	Zfp874b	201.361	-1.74331	0.260254	-6.69851	2.10552256228338e-11	3.37380437909248e-10	SCNT.4C-low
chr11	67815632	67856477	ENSMUSG00000020904.12	-	2320	Cfap52	98.5206	3.35934	0.501538	6.69807	2.11190250815912e-11	3.38127610513639e-10	SCNT.4C-high
chr15	78043663	78058307	ENSMUSG00000016637.8	-	2864	Ift27	71.3311	3.92411	0.586235	6.69376	2.17510809029277e-11	3.47964286126202e-10	SCNT.4C-high
chr14	59639458	59678333	ENSMUSG00000071350.13	-	4047	Setdb2	1114.95	-1.61052	0.24061	-6.69349	2.17908829221445e-11	3.48318066059896e-10	SCNT.4C-low
chr2	35230421	35230975	ENSMUSG00000075391.7	+	555	Glo1-ps	46.893	3.85326	0.575738	6.69272	2.19063611990484e-11	3.49879944114242e-10	SCNT.4C-high
chr1	60219758	60377487	ENSMUSG00000073664.12	+	28441	Nbeal1	963.222	1.28238	0.191639	6.69164	2.20690658074349e-11	3.52192960247825e-10	SCNT.4C-high
chr17	34157795	34159317	ENSMUSG00000024309.16	-	1193	Pfdn6	4478.18	-0.934041	0.139602	-6.69072	2.22070562972023e-11	3.54108145474337e-10	No-difference
chr5	72853321	72910120	ENSMUSG00000054892.15	-	10955	Txk	421.591	1.27696	0.190865	6.6904	2.22562662225425e-11	3.54605704466448e-10	SCNT.4C-high
chr17	47084833	47093598	ENSMUSG00000063888.8	-	3495	Rpl7l1	5394.1	-0.824366	0.123226	-6.68985	2.23398830732316e-11	3.55650216136742e-10	No-difference
chr3	126715261	127292999	ENSMUSG00000032826.20	-	35510	Ank2	53.0266	3.68701	0.551304	6.6878	2.2654436943545e-11	3.60209483675477e-10	SCNT.4C-high
chr16	18595597	18597012	ENSMUSG00000041378.3	+	1416	Cldn5	63.1832	4.51082	0.67449	6.68775	2.26628522964463e-11	3.60209483675477e-10	SCNT.4C-high
chr17	29251602	29262347	ENSMUSG00000071172.14	+	7899	Srsf3	15675.4	-0.794809	0.118856	-6.68713	2.27587338008868e-11	3.61441729629728e-10	No-difference
chr3	89153273	89157213	ENSMUSG00000042747.13	+	1522	Krtcap2	1291.86	1.05591	0.15798	6.6838	2.32832191767818e-11	3.69473356364515e-10	SCNT.4C-high
chr7	89779421	89862673	ENSMUSG00000039361.12	+	15732	Picalm	1031.79	-0.964443	0.144345	-6.6815	2.36512723134175e-11	3.7501167928191e-10	No-difference
chrX	163719165	163763371	ENSMUSG00000061778.11	-	7914	Mospd2	66.0195	3.71444	0.556114	6.67927	2.40135196074039e-11	3.80449108309416e-10	SCNT.4C-high
chr6	136491974	136496029	ENSMUSG00000107702.2	-	675	Gm44140	65.7701	3.63887	0.544939	6.67758	2.42927658451176e-11	3.84563856742686e-10	SCNT.4C-high
chr8	4663167	4680231	ENSMUSG00000058748.10	+	2364	Zfp958	1768.93	-1.12034	0.167809	-6.67627	2.45103409742258e-11	3.8769650185175e-10	SCNT.4C-low
chr2	105531372	105734909	ENSMUSG00000027167.12	-	3318	Elp4	175.457	1.8025	0.270113	6.67311	2.50435872144197e-11	3.95813292948288e-10	SCNT.4C-high
chr16	59292138	59312824	ENSMUSG00000022724.16	+	5290	Riox2	1412.03	-0.995097	0.149151	-6.67175	2.52768135246326e-11	3.99179060738244e-10	No-difference
chr9	107861422	107863078	ENSMUSG00000042106.6	-	1156	Inka1	688.873	-1.70369	0.25537	-6.67146	2.53279456690098e-11	3.99666052932541e-10	SCNT.4C-low
chr15	81954197	82011015	ENSMUSG00000068117.11	+	4740	Mei1	49.9379	-3.68211	0.552001	-6.67047	2.54988760057054e-11	4.02041125044321e-10	SCNT.4C-low
chr1	167050452	167112889	ENSMUSG00000026558.14	-	5464	Uck2	2260.69	-1.0875	0.163074	-6.66875	2.57989642442643e-11	4.06447202289838e-10	SCNT.4C-low
chr4	62301891	62326879	ENSMUSG00000066149.12	-	7180	Cdc26	657.294	1.28021	0.19203	6.66673	2.61566890201064e-11	4.1175353866743e-10	SCNT.4C-high
chr12	101934349	101943327	ENSMUSG00000113902.2	-	1153	Ndufb1	1592.83	0.933072	0.139997	6.66496	2.6473449569714e-11	4.16407062600941e-10	No-difference
chr12	118831559	118930156	ENSMUSG00000072791.12	-	4378	Abcb5	2139.2	1.25866	0.188854	6.66474	2.65127062359378e-11	4.16691718997864e-10	SCNT.4C-high
chr6	140546644	140713010	ENSMUSG00000030232.20	+	15666	Aebp2	4322.99	-0.874467	0.131224	-6.66391	2.66635816783413e-11	4.18728799036344e-10	No-difference
chr6	86652133	86661504	ENSMUSG00000001158.14	-	1837	Snrnp27	4505.92	-0.849262	0.127463	-6.66282	2.6862042954662e-11	4.21173735594075e-10	No-difference
chr8	106293330	106364025	ENSMUSG00000005705.11	-	1013	Agrp	109.653	-2.33284	0.350125	-6.66289	2.68494331580838e-11	4.21173735594075e-10	SCNT.4C-low
chr9	22158726	22171191	ENSMUSG00000062794.9	-	3574	Zfp599	591.041	-1.68101	0.252362	-6.66111	2.71763208856082e-11	4.25762360541196e-10	SCNT.4C-low
chr15	102124430	102140379	ENSMUSG00000001281.11	-	2770	Itgb7	228.179	-1.98361	0.297867	-6.65937	2.75011705642025e-11	4.30509182766964e-10	SCNT.4C-low
chr11	54801611	54853743	ENSMUSG00000020400.18	-	3539	Tnip1	566.686	-1.29277	0.194201	-6.65686	2.79735473228503e-11	4.37556050380374e-10	SCNT.4C-low
chr2	75766193	75768929	ENSMUSG00000075273.5	-	2737	Ift70b	271.607	1.88693	0.283508	6.65562	2.82101761549462e-11	4.40907142078853e-10	SCNT.4C-high
chr15	77306409	77331692	ENSMUSG00000068252.7	-	2437	Apol7b	138.107	3.26127	0.490087	6.65446	2.8433431052401e-11	4.44044058457519e-10	SCNT.4C-high
chr8	26210064	26214914	ENSMUSG00000031570.18	+	3528	Plpp5	2117.02	-0.921443	0.138492	-6.65339	2.86422700787719e-11	4.46951049652342e-10	No-difference
chr6	117877285	117902583	ENSMUSG00000042079.14	+	3047	Hnrnpf	4023.44	-1.02254	0.15369	-6.65323	2.86734989673911e-11	4.47084097517682e-10	SCNT.4C-low
chr8	112495123	112580923	ENSMUSG00000031954.7	-	1178	Cfdp1	14080.3	-0.973025	0.146299	-6.65095	2.91208411904725e-11	4.53699941110739e-10	No-difference
chr1	119398035	119432524	ENSMUSG00000004451.15	-	4930	Ralb	54.9947	3.86048	0.580462	6.6507	2.91697404801082e-11	4.54102529070965e-10	SCNT.4C-high
chr15	36595905	36609912	ENSMUSG00000022283.16	-	6540	Pabpc1	7270.57	-0.801362	0.120522	-6.64907	2.94950213395693e-11	4.58623155667922e-10	No-difference
chr8	105318083	105325658	ENSMUSG00000048371.9	+	5692	Pdp2	1909.85	-1.12769	0.169603	-6.64901	2.95067048307143e-11	4.58623155667922e-10	SCNT.4C-low
chr13	66674043	66677408	ENSMUSG00000114777.2	+	1568	Gm46427	188.049	-1.8349	0.276024	-6.64762	2.97862320653517e-11	4.62602735065435e-10	SCNT.4C-low
chr2	150674413	150746661	ENSMUSG00000032046.16	-	2823	Abhd12	53.7447	3.85445	0.580029	6.64527	3.0266992438697e-11	4.69698882659779e-10	SCNT.4C-high
chr5	34311224	34326871	ENSMUSG00000079555.3	-	3871	Haus3	9648.33	-1.00275	0.150979	-6.64167	3.101465634034e-11	4.80922541189225e-10	SCNT.4C-low
chr5	123153137	123168519	ENSMUSG00000049686.16	+	2295	Orai1	141.271	2.85403	0.429948	6.63808	3.17795392925488e-11	4.92395332248751e-10	SCNT.4C-high
chr6	120643330	120748151	ENSMUSG00000071226.12	+	17082	Cecr2	4950.55	-1.01315	0.152726	-6.63381	3.27127397444585e-11	5.06455962097187e-10	SCNT.4C-low
chr1	189372803	189420283	ENSMUSG00000026605.15	-	15433	Cenpf	1459.46	1.25607	0.189401	6.63178	3.3166644105698e-11	5.13079907598987e-10	SCNT.4C-high
chr18	73706115	73725646	ENSMUSG00000037253.9	+	3738	Mex3c	1245.98	-0.897406	0.135394	-6.62812	3.39996705311061e-11	5.25266184838937e-10	No-difference
chr17	17284375	17309890	ENSMUSG00000096696.2	+	2667	Zfp960	1598.17	-1.23034	0.185626	-6.62808	3.40077380627453e-11	5.25266184838937e-10	SCNT.4C-low
chr16	32833053	32876588	ENSMUSG00000035578.17	-	6164	Iqcg	1210.78	-1.11472	0.168241	-6.62575	3.4548616467044e-11	5.33202119189261e-10	SCNT.4C-low
chr9	42162891	42175552	ENSMUSG00000032018.15	-	4866	Sc5d	526.539	1.42653	0.215337	6.62462	3.48148973340242e-11	5.36890973530884e-10	SCNT.4C-high
chr5	138159333	138162908	ENSMUSG00000019494.15	+	2525	Cops6	4529.39	-0.857911	0.129563	-6.62157	3.55407225569719e-11	5.47655281153715e-10	No-difference
chr7	99127103	99132945	ENSMUSG00000030744.14	-	4483	Rps3	17234.4	-0.666833	0.100724	-6.62041	3.58212772449643e-11	5.51546843459799e-10	No-difference
chr11	7156086	7163923	ENSMUSG00000020427.12	-	3130	Igfbp3	53.3568	-8.45517	1.27765	-6.61773	3.64757108488375e-11	5.61184510739185e-10	SCNT.4C-low
chr2	73259954	73360078	ENSMUSG00000075284.11	-	5896	Wipf1	287.366	-1.99429	0.301411	-6.61653	3.67723857793736e-11	5.65307254608278e-10	SCNT.4C-low
chr8	117708549	117720276	ENSMUSG00000034424.6	-	1579	Gcsh	51414.2	-0.829888	0.125457	-6.6149	3.71806523653391e-11	5.71137743393622e-10	No-difference
chr8	91554980	91781144	ENSMUSG00000056608.15	+	23148	Chd9	197.796	2.34506	0.354538	6.61442	3.73006012079755e-11	5.7253370193972e-10	SCNT.4C-high
chr7	45107368	45109308	ENSMUSG00000050708.17	-	1340	Ftl1	10068.1	0.741741	0.112147	6.61398	3.74117712922077e-11	5.737928442815e-10	No-difference
chr10	82465662	82486633	ENSMUSG00000034674.19	+	5374	Tdg	58.4112	5.1505	0.779063	6.61115	3.81353864648186e-11	5.84435926577177e-10	SCNT.4C-high
chr1	149705369	149837041	ENSMUSG00000056220.15	-	6391	Pla2g4a	104.026	2.64917	0.40076	6.61038	3.83339287221366e-11	5.87021818293185e-10	SCNT.4C-high
chr1	38037091	38094660	ENSMUSG00000026083.13	+	9753	Eif5b	21485.5	-0.883268	0.133635	-6.60956	3.85459885140321e-11	5.89810529764439e-10	No-difference
chrY	41198968	41229778	ENSMUSG00000100091.2	+	666	Gm28597	32.4142	-8.70228	1.31688	-6.60825	3.88880498780806e-11	5.94582582491492e-10	SCNT.4C-low
chr11	30049395	30218175	ENSMUSG00000020315.19	-	17492	Sptbn1	376.934	1.75075	0.265089	6.60439	3.99151000775388e-11	6.09812308632251e-10	SCNT.4C-high
chr8	42534497	42536146	ENSMUSG00000095057.2	-	1650	Zfp353-ps	54.0555	-3.75311	0.568293	-6.60418	3.99717659868969e-11	6.10204641534853e-10	SCNT.4C-low
chr12	84498196	84592919	ENSMUSG00000085793.4	+	3110	Lin52	1192.31	-1.47552	0.223527	-6.60106	4.08238061433249e-11	6.22729058389231e-10	SCNT.4C-low
chr2	155661752	155668845	ENSMUSG00000027613.16	-	2702	Eif6	4791.97	-0.865808	0.131186	-6.59984	4.11606330554754e-11	6.27381073344797e-10	No-difference
chr2	77711503	77776719	ENSMUSG00000027014.15	-	6822	Cwc22	2359.64	1.07678	0.16321	6.59749	4.18187659786128e-11	6.36919534738455e-10	SCNT.4C-high
chr9	20379845	20404042	ENSMUSG00000059475.14	-	4888	Zfp426	153.285	2.07808	0.315036	6.59631	4.21521378534016e-11	6.41500812014712e-10	SCNT.4C-high
chr11	75239259	75296531	ENSMUSG00000018809.3	+	4329	Smyd4	123.81	2.40226	0.364245	6.59518	4.24729055602387e-11	6.45384976232855e-10	SCNT.4C-high
chr17	22504852	22533818	ENSMUSG00000117284.2	-	3474	Gm7072	319.745	1.37741	0.208849	6.59526	4.24519718189675e-11	6.45384976232855e-10	SCNT.4C-high
chr5	145131756	145138678	ENSMUSG00000029627.13	-	3621	Zkscan14	542.961	-1.81732	0.275663	-6.59254	4.3235345172584e-11	6.56463880095371e-10	SCNT.4C-low
chr8	45388484	45505294	ENSMUSG00000070047.15	+	15655	Fat1	190.715	1.61906	0.245617	6.59179	4.34551476174115e-11	6.59292929144595e-10	SCNT.4C-high
chr6	83782383	83808723	ENSMUSG00000045896.15	-	6335	Paip2b	1211.4	-1.31433	0.199488	-6.58851	4.44261042926821e-11	6.73505213114542e-10	SCNT.4C-low
chr17	18461384	18498018	ENSMUSG00000090417.5	-	13369	Vmn2r94	455.143	4.22819	0.641774	6.58829	4.44927351578112e-11	6.73996487279058e-10	SCNT.4C-high
chr5	109231690	109245816	ENSMUSG00000090688.3	-	4607	Vmn2r12	60.7483	5.50038	0.83511	6.58641	4.50585327346305e-11	6.82042801800982e-10	SCNT.4C-high
chr11	121592370	121607132	ENSMUSG00000039208.16	+	1586	Metrnl	39.9117	5.12483	0.778262	6.58497	4.54983479562792e-11	6.8817124908065e-10	SCNT.4C-high
chr5	125518632	125537434	ENSMUSG00000037905.14	+	6571	Bri3bp	1947.4	-0.939499	0.142706	-6.58346	4.59621313640347e-11	6.94652534882529e-10	No-difference
chr1	107614738	107621244	ENSMUSG00000086161.2	+	666	Gm15389	31.2708	-8.65286	1.31447	-6.58276	4.61802226123286e-11	6.97413438577137e-10	SCNT.4C-low
chr5	29400990	29433455	ENSMUSG00000029130.13	+	6761	Rnf32	66.6421	3.12693	0.47505	6.58231	4.63188044765859e-11	6.98970280886901e-10	SCNT.4C-high
chr9	20406364	20432713	ENSMUSG00000060510.15	-	7033	Zfp266	122.215	2.78935	0.423921	6.57989	4.70796141029307e-11	7.09907228582706e-10	SCNT.4C-high
chr2	104830001	104847425	ENSMUSG00000027170.13	-	2590	Eif3m	10457.4	-0.755774	0.114877	-6.57901	4.73592119764964e-11	7.13576864156957e-10	No-difference
chr11	63970270	64052746	ENSMUSG00000087497.9	+	1656	2810001G20Rik	188.506	1.88637	0.286738	6.57872	4.74514105930347e-11	7.14419440985193e-10	SCNT.4C-high
chr9	20311218	20313156	ENSMUSG00000110761.2	-	1939	Gm29761	717.243	3.9568	0.601836	6.57456	4.87975144893913e-11	7.34124868479437e-10	SCNT.4C-high
chr18	21194980	21233256	ENSMUSG00000024313.9	+	2625	Mep1b	453.755	-2.03286	0.309237	-6.57378	4.90532367196325e-11	7.37408695205895e-10	SCNT.4C-low
chr8	65433536	65440483	ENSMUSG00000071089.4	-	3486	Trim75	156.184	2.48956	0.379055	6.56783	5.10554682068873e-11	7.6692245263023e-10	SCNT.4C-high
chr4	124830841	124838449	ENSMUSG00000044730.18	+	5592	Airim	423.19	-1.50066	0.228548	-6.56608	5.16570523853409e-11	7.75367631573566e-10	SCNT.4C-low
chrX	52718510	52740410	ENSMUSG00000055555.3	+	1620	Ct55	119.997	3.8394	0.584872	6.56452	5.22001943843759e-11	7.82923402902906e-10	SCNT.4C-high
chr9	20339745	20371458	ENSMUSG00000063108.16	-	14154	Zfp26	314.991	1.8707	0.285007	6.56371	5.24860211261287e-11	7.86611274000649e-10	SCNT.4C-high
chr9	100339772	100368841	ENSMUSG00000044244.19	-	4206	Il20rb	42.4749	4.72572	0.720064	6.56291	5.27663037550777e-11	7.90210509390681e-10	SCNT.4C-high
chr1	78635542	78685460	ENSMUSG00000032883.16	+	4357	Acsl3	687.506	-1.16613	0.177849	-6.55689	5.49414903847275e-11	8.22160159685744e-10	SCNT.4C-low
chr16	93402741	93407393	ENSMUSG00000051483.10	+	2554	Cbr1	1154.94	1.0051	0.153326	6.55532	5.55242741558276e-11	8.30250213326281e-10	SCNT.4C-high
chr18	56695515	56720784	ENSMUSG00000008301.12	+	2223	Phax	3779.42	-0.763694	0.116522	-6.5541	5.59796215365243e-11	8.3578975505593e-10	No-difference
chr4	19519254	19570108	ENSMUSG00000028228.6	-	7131	Cpne3	79.7697	3.27358	0.499465	6.55417	5.59515137315738e-11	8.3578975505593e-10	SCNT.4C-high
chr18	24618017	24663261	ENSMUSG00000040446.5	-	6468	Rprd1a	3758.32	-1.18704	0.181126	-6.55367	5.61405190484782e-11	8.37557001228546e-10	SCNT.4C-low
chr8	35932407	35963350	ENSMUSG00000031527.8	-	8868	Eri1	1171.96	-1.02438	0.156351	-6.55181	5.68453997127685e-11	8.47431079896707e-10	SCNT.4C-low
chr11	69490562	69496768	ENSMUSG00000041329.14	-	4085	Atp1b2	128.268	2.46665	0.376551	6.55062	5.72971225690463e-11	8.53519088314848e-10	SCNT.4C-high
chr16	56510695	56537813	ENSMUSG00000022757.20	-	2292	Tfg	4933.76	-0.860864	0.131469	-6.54805	5.82914846575442e-11	8.67675137839015e-10	No-difference
chr17	35150229	35154929	ENSMUSG00000007038.6	+	3733	Neu1	220.824	1.81915	0.277832	6.54766	5.84467512273951e-11	8.69329208399616e-10	SCNT.4C-high
chr3	95791266	95799317	ENSMUSG00000038543.14	-	1402	BC028528	306.726	-2.16944	0.331485	-6.54461	5.96503417122208e-11	8.86561644783973e-10	SCNT.4C-low
chr6	38510437	38516384	ENSMUSG00000019689.5	+	689	Fmc1	680.394	1.11071	0.169722	6.54429	5.97786027174241e-11	8.87797905968501e-10	SCNT.4C-high
chr14	79875130	79899610	ENSMUSG00000022025.14	-	1843	Cnmd	76.0594	-2.77818	0.424544	-6.54391	5.99327990508606e-11	8.89417190436019e-10	SCNT.4C-low
chr9	21914102	21925518	ENSMUSG00000003402.15	+	4275	Prkcsh	386.388	1.5906	0.243104	6.54287	6.03476749354136e-11	8.94899670559564e-10	SCNT.4C-high
chr7	3267458	3298370	ENSMUSG00000078817.5	-	7545	Nlrp12	203.91	-1.54692	0.236462	-6.54192	6.07344764733362e-11	8.99957897057495e-10	SCNT.4C-low
chr13	38959800	38961167	ENSMUSG00000114845.2	+	344	Gm47511	53.3976	3.84143	0.587935	6.53376	6.41396279596795e-11	9.49700521360879e-10	SCNT.4C-high
chr8	107620268	107649720	ENSMUSG00000041438.9	+	3451	Utp4	5132.72	-0.890474	0.136298	-6.5333	6.43347209445337e-11	9.51873523336365e-10	No-difference
chr2	91014406	91033179	ENSMUSG00000002108.11	-	2515	Nr1h3	157.907	-2.09867	0.321261	-6.53259	6.46424330834371e-11	9.55708284318413e-10	SCNT.4C-low
chr11	69907768	69938348	ENSMUSG00000020886.18	+	13251	Dlg4	154.318	-2.31387	0.354478	-6.52753	6.68612751494871e-11	9.87771261454501e-10	SCNT.4C-low
chr3	108878313	108934923	ENSMUSG00000040339.11	-	5702	Eeig2	105.664	2.78883	0.427308	6.52652	6.7316623045009e-11	9.93752816810617e-10	SCNT.4C-high
chr15	38487671	38519510	ENSMUSG00000037458.16	-	6256	Azin1	5294.53	-0.947192	0.14515	-6.52561	6.77274053850565e-11	9.98320205275388e-10	No-difference
chr9	90000990	90001860	ENSMUSG00000096647.3	+	871	Tmem41b-ps	487.5	-1.24126	0.190211	-6.52569	6.76885508805818e-11	9.98320205275388e-10	SCNT.4C-low
chr4	138040720	138053618	ENSMUSG00000028756.13	-	2673	Pink1	85.3502	-2.34163	0.359002	-6.52262	6.90915925996265e-11	1.01766696564282e-09	SCNT.4C-low
chr2	5875798	5900243	ENSMUSG00000025816.16	-	4572	Sec61a2	663.603	1.16333	0.178494	6.51749	7.14930442689112e-11	1.05225151030468e-09	SCNT.4C-high
chr1	8862147	8862386	ENSMUSG00000084353.2	-	240	Gm15452	417.52	-1.32283	0.203078	-6.51392	7.32127196115607e-11	1.07675734675912e-09	SCNT.4C-low
chr16	94171477	94270202	ENSMUSG00000040785.20	+	16220	Ttc3	594.12	1.61482	0.247957	6.5125	7.39124259789883e-11	1.08623686925688e-09	SCNT.4C-high
chr6	82018024	82070080	ENSMUSG00000035104.15	+	2805	Eva1a	629.101	1.4106	0.216625	6.51169	7.43099773416011e-11	1.09045185081084e-09	SCNT.4C-high
chr7	44667385	44671071	ENSMUSG00000038387.10	+	1121	Rras	67.9964	2.77138	0.425599	6.51171	7.43006693855251e-11	1.09045185081084e-09	SCNT.4C-high
chr14	31902119	31923855	ENSMUSG00000013701.14	-	1786	Timm23	11466.1	-0.756249	0.116145	-6.51122	7.45408909245e-11	1.09302588605821e-09	No-difference
chrX	7580572	7594445	ENSMUSG00000039382.13	+	3310	Wdr45	1178.38	-0.98652	0.151524	-6.51063	7.4834311067603e-11	1.09651197012969e-09	No-difference
chr10	128158328	128163422	ENSMUSG00000025381.4	+	1740	Cnpy2	177.747	2.44219	0.375131	6.51022	7.50410114630420e-11	1.09790686384969e-09	SCNT.4C-high
chrX	111510223	111544767	ENSMUSG00000025529.15	+	5535	Zfp711	47.2584	4.0928	0.628667	6.51029	7.50062261467377e-11	1.09790686384969e-09	SCNT.4C-high
chr11	58010828	58059365	ENSMUSG00000037275.15	-	6618	Gemin5	2019.84	-1.2482	0.19174	-6.50987	7.52138950279336e-11	1.09961932797706e-09	SCNT.4C-low
chr5	65545707	65548787	ENSMUSG00000047215.15	-	3081	Rpl9	16497.9	-0.683038	0.10495	-6.5082	7.60541279537103e-11	1.11107859183414e-09	No-difference
chr19	4475487	4489460	ENSMUSG00000041845.12	-	1714	Rhod	62.5246	3.10272	0.476774	6.50773	7.62929048486655e-11	1.11374067841718e-09	SCNT.4C-high
chrX	105230706	105247305	ENSMUSG00000062070.13	+	2244	Pgk1	325.83	1.9324	0.29704	6.50552	7.74229424078302e-11	1.12940000358326e-09	SCNT.4C-high
chr17	23819830	23829993	ENSMUSG00000023902.19	+	2856	Zscan10	101.561	-2.95714	0.454649	-6.50424	7.80885435198967e-11	1.1382662379995e-09	SCNT.4C-low
chr4	119394201	119486316	ENSMUSG00000032998.17	+	10973	Foxj3	1208.7	-1.37491	0.211393	-6.50406	7.81803788558673e-11	1.13876198284659e-09	SCNT.4C-low
chr3	52375981	52399867	ENSMUSG00000120422.1	+	3002	Gm38537	75.0235	2.85834	0.439479	6.50392	7.82528708180633e-11	1.13897545086483e-09	SCNT.4C-high
chr14	86633818	86646535	ENSMUSG00000115664.2	-	2124	Gm32913	1169.72	-1.47054	0.226149	-6.50255	7.89708366254724e-11	1.14857657730091e-09	SCNT.4C-low
chr12	24701273	24712788	ENSMUSG00000020653.13	+	4340	Klf11	334.042	-1.80179	0.277148	-6.50118	7.96933391650589e-11	1.15822946728967e-09	SCNT.4C-low
chr3	102725815	102843416	ENSMUSG00000027855.14	-	3556	Sycp1	2503.64	-4.22723	0.650339	-6.50003	8.03020246947961e-11	1.16621517132347e-09	SCNT.4C-low
chr4	62180799	62216648	ENSMUSG00000066152.12	+	2033	Slc31a2	79.2401	2.88756	0.444271	6.49954	8.05649151389172e-11	1.16917087238813e-09	SCNT.4C-high
chr15	7902536	8128693	ENSMUSG00000039828.8	-	3738	Wdr70	5630.26	-0.775193	0.119291	-6.49831	8.12252588089909e-11	1.17788587755925e-09	No-difference
chr5	5587454	5609538	ENSMUSG00000040464.16	-	6830	Gtpbp10	1856.83	-1.07572	0.165585	-6.49648	8.2223650894286e-11	1.19148664978747e-09	SCNT.4C-low
chr2	144147095	144174066	ENSMUSG00000037279.14	-	2113	Ovol2	917.352	-1.09386	0.168382	-6.49629	8.23237005739339e-11	1.19205929073712e-09	SCNT.4C-low
chr13	21605445	21625228	ENSMUSG00000055313.16	-	3637	Pgbd1	48.9646	3.72164	0.573279	6.49185	8.47874726132314e-11	1.22683298910534e-09	SCNT.4C-high
chr8	95546432	95564986	ENSMUSG00000031781.15	-	9212	Ciapin1	898.619	1.07892	0.166243	6.49003	8.58178377811612e-11	1.24083016110456e-09	SCNT.4C-high
chr17	36190711	36203562	ENSMUSG00000024422.15	+	4094	Dhx16	1291.11	1.03983	0.160329	6.48561	8.83740129263329e-11	1.27685211779771e-09	SCNT.4C-high
chr4	105368429	105368879	ENSMUSG00000083128.2	+	451	Gm12723	43.2401	5.01035	0.772603	6.48503	8.87151380427611e-11	1.28084106559831e-09	SCNT.4C-high
chr17	38320538	38323287	ENSMUSG00000092390.2	+	1406	Gm20541	388.716	-1.62717	0.250954	-6.48394	8.93569640642502e-11	1.28916241268665e-09	SCNT.4C-low
chr13	18126523	18129497	ENSMUSG00000113688.2	+	2975	A930027P06Rik	62.7937	8.25992	1.27444	6.48124	9.09709807591469e-11	1.31148720650797e-09	SCNT.4C-high
chr8	46428565	46449995	ENSMUSG00000031634.14	+	4407	Ufsp2	931.257	1.03333	0.159523	6.47762	9.31826330477512e-11	1.34238887535433e-09	SCNT.4C-high
chr14	24537193	24547027	ENSMUSG00000025290.18	+	6256	Rps24	22320.6	-0.65965	0.101852	-6.47657	9.38340124471709e-11	1.35078450813022e-09	No-difference
chr10	63154784	63217483	ENSMUSG00000020063.17	-	5331	Sirt1	3914.01	-1.13878	0.175937	-6.47264	9.6307520704482e-11	1.38519324634157e-09	SCNT.4C-low
chr17	47239221	47321482	ENSMUSG00000023977.16	-	9814	Ubr2	170.162	1.88347	0.290993	6.47255	9.63649391909788e-11	1.38519324634157e-09	SCNT.4C-high
chr5	24650456	24652852	ENSMUSG00000028958.16	-	1895	Tmub1	53.9645	4.04668	0.625481	6.46971	9.81917728310027e-11	1.41042347364036e-09	SCNT.4C-high
chr7	44397837	44426939	ENSMUSG00000002205.17	+	6744	Vrk3	334.174	1.33495	0.206376	6.46852	9.89641898765178e-11	1.42048235512993e-09	SCNT.4C-high
chr1	59625717	59709993	ENSMUSG00000026021.16	-	2076	Sumo1	27218.5	-0.866959	0.134143	-6.46294	1.02686751598602e-10	1.47202118001982e-09	No-difference
chr18	88683348	88945605	ENSMUSG00000056153.16	-	11349	Socs6	421.26	-1.1563	0.178912	-6.46292	1.02704367102383e-10	1.47202118001982e-09	SCNT.4C-low
chr11	72332181	72342594	ENSMUSG00000040463.17	+	5803	Mybbp1a	2173.39	-0.870932	0.134767	-6.46249	1.02992283920942e-10	1.47507421618553e-09	No-difference
chr19	4147182	4149019	ENSMUSG00000024856.11	+	1636	Cdk2ap2	954.407	1.11561	0.172709	6.45948	1.05064380914385e-10	1.50365759690914e-09	SCNT.4C-high
chr4	86666792	86768840	ENSMUSG00000038024.18	+	8482	Dennd4c	660.041	1.43904	0.222868	6.45692	1.06852793956178e-10	1.52814239025345e-09	SCNT.4C-high
chr4	101574601	101672549	ENSMUSG00000057722.18	+	7049	Lepr	143.243	-2.39888	0.371561	-6.45624	1.07338004810456e-10	1.53396758253433e-09	SCNT.4C-low
chr10	82455685	82459062	ENSMUSG00000063320.12	-	1197	Uqcc6	135.281	2.11688	0.327917	6.45553	1.07840170582356e-10	1.54002645342881e-09	SCNT.4C-high
chr6	87019828	87069179	ENSMUSG00000029992.15	+	10072	Gfpt1	2662.81	-0.938869	0.145458	-6.45459	1.08512075123881e-10	1.54849876479318e-09	No-difference
chr4	58798911	58912749	ENSMUSG00000050812.19	-	11447	Ecpas	881.437	0.969886	0.150284	6.45369	1.09155783419639e-10	1.556556729097e-09	No-difference
chr1	13634922	13660134	ENSMUSG00000025935.11	-	3162	Tram1	565.916	1.42821	0.221426	6.45008	1.11788049119092e-10	1.59293925564565e-09	SCNT.4C-high
chrX	165223570	165236136	ENSMUSG00000079317.11	+	3643	Trappc2	272.767	1.52257	0.236081	6.44936	1.12323659926379e-10	1.59941419734648e-09	SCNT.4C-high
chr5	4131145	4154746	ENSMUSG00000001467.6	-	4415	Cyp51	249.042	1.47997	0.229538	6.44763	1.13616398889723e-10	1.61665299373939e-09	SCNT.4C-high
chr19	38919359	38959495	ENSMUSG00000025001.12	+	7205	Hells	4293.82	-0.968292	0.150228	-6.44549	1.15224701737551e-10	1.6371717541974e-09	No-difference
chr8	23118142	23143451	ENSMUSG00000031536.7	-	3940	Polb	1629.08	0.849929	0.131863	6.44554	1.15188562566614e-10	1.6371717541974e-09	No-difference
chr10	25491530	25497492	ENSMUSG00000112630.3	-	2534	Gm36908	58.6423	3.09507	0.480432	6.44226	1.17707101388774e-10	1.67123716485157e-09	SCNT.4C-high
chr11	121246951	121279077	ENSMUSG00000025170.14	-	2008	Rab40b	132.897	2.58445	0.401304	6.44015	1.19356525208926e-10	1.69343519520129e-09	SCNT.4C-high
chr1	92366732	92401582	ENSMUSG00000026260.13	-	3331	Ndufa10	948.943	1.00673	0.156412	6.43641	1.22334989488589e-10	1.73391673767897e-09	SCNT.4C-high
chr8	57940551	57963975	ENSMUSG00000096917.4	+	3929	2500002B13Rik	453.004	1.20672	0.187486	6.43634	1.2238583584897e-10	1.73391673767897e-09	SCNT.4C-high
chrX	73348604	73355468	ENSMUSG00000015291.11	+	4296	Gdi1	108.547	3.10245	0.48211	6.43515	1.23352692014614e-10	1.74635842116736e-09	SCNT.4C-high
chr1	180914703	180971769	ENSMUSG00000026516.9	-	13488	Nvl	3284.52	-0.946862	0.147149	-6.43473	1.23693111602148e-10	1.74991986119332e-09	No-difference
chr16	94298642	94327689	ENSMUSG00000022898.14	-	3675	Vps26c	276.382	1.44607	0.224747	6.43423	1.24101939537017e-10	1.75444328449567e-09	SCNT.4C-high
chr6	58882218	58884061	ENSMUSG00000055430.5	-	1844	Nap1l5	38.4255	8.52073	1.3247	6.43221	1.25763863646901e-10	1.77666267345654e-09	SCNT.4C-high
chr1	121232082	121260318	ENSMUSG00000003721.15	-	3473	Insig2	247.72	1.49363	0.232253	6.43105	1.26728256613434e-10	1.78772174605183e-09	SCNT.4C-high
chr14	99312642	99337206	ENSMUSG00000033166.12	-	7754	Dis3	1657.48	-0.956269	0.148695	-6.43107	1.26711765356538e-10	1.78772174605183e-09	No-difference
chr9	40712280	40721383	ENSMUSG00000015656.18	+	4301	Hspa8	37122.8	-0.757108	0.11787	-6.42325	1.33391649289461e-10	1.87902843308824e-09	No-difference
chr6	133081872	133087862	ENSMUSG00000072704.7	+	3068	Smim10l1	270.558	2.0467	0.318637	6.42329	1.33360862731509e-10	1.87902843308824e-09	SCNT.4C-high
chrX	153768771	153778846	ENSMUSG00000079350.3	-	1646	Magea8	28.6694	-8.53032	1.32817	-6.42262	1.3394981275709e-10	1.88554228922471e-09	SCNT.4C-low
chrX	158905205	158921409	ENSMUSG00000031299.11	-	3734	Pdha1	3186.44	-0.898905	0.139972	-6.42205	1.34452018901698e-10	1.8912597201651e-09	No-difference
chr5	121994429	122188165	ENSMUSG00000042589.19	-	10082	Cux2	246.468	1.50516	0.234464	6.41959	1.36645292162821e-10	1.92073928519802e-09	SCNT.4C-high
chr5	31855028	32242306	ENSMUSG00000052139.19	+	4781	Babam2	237.443	1.74324	0.271565	6.41923	1.36961397753472e-10	1.9238094193717e-09	SCNT.4C-high
chr5	150495109	150520653	ENSMUSG00000041132.12	-	3813	N4bp2l1	395.786	1.49205	0.232483	6.41789	1.3817795100102e-10	1.93951417609628e-09	SCNT.4C-high
chr19	5874736	5895898	ENSMUSG00000092274.5	-	21163	Neat1	278.8	1.80642	0.281656	6.41356	1.42159650954786e-10	1.9939814859349e-09	SCNT.4C-high
chr18	75151852	75420035	ENSMUSG00000035765.11	+	9195	Dym	832.419	1.25822	0.196197	6.41306	1.42623522215745e-10	1.99906407330581e-09	SCNT.4C-high
chr17	34170973	34174975	ENSMUSG00000008668.16	-	2451	Rps18	4579.65	-0.788822	0.123014	-6.41244	1.43206153820589e-10	2.00580283583845e-09	No-difference
chr15	103148859	103155119	ENSMUSG00000046434.17	+	3153	Hnrnpa1	15003.4	-0.827859	0.129133	-6.41091	1.44654164359616e-10	2.02464424927784e-09	No-difference
chr10	77905136	77919747	ENSMUSG00000000732.10	+	4620	Icosl	42.7962	4.63472	0.723442	6.40648	1.4891333014458e-10	2.08277713816564e-09	SCNT.4C-high
chr9	120368884	120397393	ENSMUSG00000041608.9	+	3755	Entpd3	165.972	-1.82538	0.284977	-6.40536	1.50011427976715e-10	2.09664659414155e-09	SCNT.4C-low
chr1	39406923	39410992	ENSMUSG00000073702.12	+	1662	Rpl31	9814.2	-0.739117	0.115411	-6.40421	1.51146445105929e-10	2.11101201664615e-09	No-difference
chr14	55909398	55916657	ENSMUSG00000002326.7	+	3925	Gmpr2	85.7356	2.90958	0.454793	6.3976	1.57839957342999e-10	2.20293570514223e-09	SCNT.4C-high
chr16	10297923	10346282	ENSMUSG00000022504.11	+	9535	Ciita	149.875	2.0898	0.326713	6.39643	1.59052825598197e-10	2.21829128506041e-09	SCNT.4C-high
chr7	122969007	123029581	ENSMUSG00000030763.8	+	3244	Lcmt1	170.281	1.89577	0.296423	6.39549	1.60029110149057e-10	2.23032785998966e-09	SCNT.4C-high
chr16	15666305	15681233	ENSMUSG00000022671.14	-	1309	Mzt2	521.214	1.20188	0.187931	6.39533	1.60205661863476e-10	2.23120940528814e-09	SCNT.4C-high
chr5	129842622	129864513	ENSMUSG00000029446.15	-	4329	Psph	675.02	1.26632	0.198032	6.39452	1.61055856512199e-10	2.24146500515529e-09	SCNT.4C-high
chr19	27193884	27231631	ENSMUSG00000024924.15	+	10068	Vldlr	62.2756	4.64527	0.726962	6.38997	1.65913122257799e-10	2.30743440439466e-09	SCNT.4C-high
chr11	59297960	59342012	ENSMUSG00000009894.16	-	2651	Snap47	192.14	1.62368	0.254148	6.38872	1.67281860336167e-10	2.32482828200434e-09	SCNT.4C-high
chr17	27341637	27352890	ENSMUSG00000024208.17	-	837	Uqcc2	499.577	1.16792	0.182813	6.38859	1.67420572075156e-10	2.32511518044855e-09	SCNT.4C-high
chr4	94502728	94581466	ENSMUSG00000028576.13	+	2656	Ift74	402.592	1.54281	0.241593	6.38598	1.70308532489438e-10	2.3635559762611e-09	SCNT.4C-high
chr4	32615451	32653265	ENSMUSG00000028282.13	+	6826	Casp8ap2	7122.1	-0.933373	0.14623	-6.38289	1.73772241639388e-10	2.40992729197498e-09	No-difference
chr8	13155621	13197940	ENSMUSG00000031446.15	+	6408	Cul4a	322.228	1.33522	0.209265	6.38051	1.76499179736625e-10	2.44602276323248e-09	SCNT.4C-high
chr12	111504450	111513186	ENSMUSG00000021282.18	+	6820	Eif5	41914.8	-0.838917	0.131548	-6.37729	1.80249238046656e-10	2.49623645910886e-09	No-difference
chr19	40209617	40260286	ENSMUSG00000055044.13	-	5260	Pdlim1	553.095	-1.17862	0.184831	-6.37676	1.80871479038232e-10	2.50309349030211e-09	SCNT.4C-low
chr12	17316546	17334771	ENSMUSG00000020571.14	+	3745	Pdia6	693.681	1.31638	0.206446	6.37638	1.81318287772371e-10	2.50751477605428e-09	SCNT.4C-high
chr2	3489887	3513851	ENSMUSG00000109865.2	-	4057	Hspa14	2996.59	0.738692	0.115876	6.37483	1.83169266284055e-10	2.53133499012765e-09	No-difference
chr10	20223516	20237050	ENSMUSG00000019992.9	+	2140	Mtfr2	1117.56	-0.853341	0.133898	-6.37309	1.85256902006506e-10	2.55839002188929e-09	No-difference
chr13	103955295	104057022	ENSMUSG00000021709.15	-	7939	Erbin	872.932	1.271	0.199451	6.37251	1.85957908712488e-10	2.56627126578488e-09	SCNT.4C-high
chr4	141303373	141333407	ENSMUSG00000006219.13	-	4457	Fblim1	272.94	-1.43973	0.225986	-6.37087	1.87962133280302e-10	2.59211364894187e-09	SCNT.4C-low
chr1	87014416	87017650	ENSMUSG00000026246.13	-	2256	Alppl2	15374.8	-0.976995	0.153464	-6.3663	1.93640874081735e-10	2.66855824583038e-09	No-difference
chr13	41154499	41166491	ENSMUSG00000038683.17	+	4045	Pak1ip1	4593.43	-0.821813	0.129121	-6.3647	1.95675839472469e-10	2.69471629841352e-09	No-difference
chr16	35131501	35184288	ENSMUSG00000034473.15	-	5223	Sec22a	547.312	1.24619	0.195902	6.36129	2.00071054367874e-10	2.75331884952239e-09	SCNT.4C-high
chr9	96214708	96246495	ENSMUSG00000032412.9	-	2389	Atp1b3	7441.03	-0.86715	0.136331	-6.36064	2.00920157690126e-10	2.76307309035729e-09	No-difference
chr5	124506765	124564064	ENSMUSG00000038095.16	-	19933	Sbno1	3561.79	-1.03184	0.162372	-6.35481	2.08684981629192e-10	2.86785299596906e-09	SCNT.4C-low
chr6	116241183	116307263	ENSMUSG00000042213.19	+	4115	Zfand4	178.579	2.40887	0.379091	6.35434	2.09325927926668e-10	2.87465515945597e-09	SCNT.4C-high
chr4	116565706	116608403	ENSMUSG00000028689.15	+	2519	Ccdc163	946.97	1.08527	0.170798	6.35409	2.09661539186744e-10	2.87725762453279e-09	SCNT.4C-high
chr17	48047955	48103344	ENSMUSG00000023990.19	+	5669	Tfeb	64.8325	-2.95961	0.465846	-6.35319	2.10888606595736e-10	2.89208170591213e-09	SCNT.4C-low
chr12	55649681	55867952	ENSMUSG00000021027.19	-	12312	Ralgapa1	145.165	2.35601	0.370955	6.35122	2.13618113478771e-10	2.92747495388826e-09	SCNT.4C-high
chr4	59035088	59041903	ENSMUSG00000038607.13	+	1314	Gng10	136.242	2.8988	0.456848	6.34523	2.221005329463e-10	3.04160347379102e-09	SCNT.4C-high
chr1	157239922	157247814	ENSMUSG00000121798.1	+	1890	2810025M15Rik	667.434	1.11046	0.175088	6.34232	2.26329516071558e-10	3.09736425295149e-09	SCNT.4C-high
chr11	33500781	33528959	ENSMUSG00000020159.9	-	3377	Gabrp	36.9816	-6.4694	1.02023	-6.3411	2.28133476202203e-10	3.11988371309027e-09	SCNT.4C-low
chr19	17371407	17378713	ENSMUSG00000024712.10	+	2603	Rfk	2296.96	-0.871532	0.137481	-6.33928	2.30842669120855e-10	3.15474301387717e-09	No-difference
chr1	105708443	105775709	ENSMUSG00000026321.9	+	5987	Tnfrsf11a	71.3356	2.62352	0.413864	6.33908	2.31138117554386e-10	3.15659011719731e-09	SCNT.4C-high
chr2	69477515	69497915	ENSMUSG00000063145.11	+	2445	Bbs5	1543.51	-1.05426	0.166411	-6.33531	2.36863931446738e-10	3.23254428411685e-09	SCNT.4C-low
chr3	90200485	90270714	ENSMUSG00000042390.10	+	11443	Gatad2b	1899.89	-0.965918	0.152523	-6.33295	2.40516032840384e-10	3.28011235091806e-09	No-difference
chr7	119701576	119720215	ENSMUSG00000030917.14	+	1962	Ldaf1	1100.36	-0.993594	0.156904	-6.33249	2.41241846280061e-10	3.28773403376694e-09	No-difference
chr2	145744019	145758345	ENSMUSG00000002728.15	+	3705	Naa20	2255.86	0.824322	0.130234	6.32956	2.45865969896836e-10	3.34843606167247e-09	No-difference
chr12	9544005	9546908	ENSMUSG00000114000.2	-	574	Gm48762	122.723	3.10141	0.490064	6.32857	2.47438405910383e-10	3.36752213378934e-09	SCNT.4C-high
chr11	115824108	115857551	ENSMUSG00000020755.10	+	3708	Sap30bp	2790.22	-0.996784	0.15759	-6.32519	2.52917230972279e-10	3.43970927454219e-09	No-difference
chr9	65797519	65810548	ENSMUSG00000040204.7	+	4813	Pclaf	87.3836	3.65944	0.578733	6.32319	2.56216962270516e-10	3.48218125465374e-09	SCNT.4C-high
chr6	11900291	11907496	ENSMUSG00000029632.8	-	1381	Ndufa4	5480.6	0.845695	0.133769	6.32206	2.58092757056082e-10	3.50525563083133e-09	No-difference
chr12	4929032	4957705	ENSMUSG00000020634.13	-	2820	Ubxn2a	3280.16	-0.917682	0.145182	-6.32092	2.60011215302581e-10	3.52887723153254e-09	No-difference
chr1	182867830	183003086	ENSMUSG00000030768.13	-	5224	Disp1	65.5896	3.0294	0.479377	6.31945	2.62503863965135e-10	3.56025385197342e-09	SCNT.4C-high
chr3	100069697	100114297	ENSMUSG00000027865.11	+	4794	Gdap2	3689.54	-0.823037	0.130283	-6.31728	2.66202501312513e-10	3.60793245584812e-09	No-difference
chr11	49685005	49729440	ENSMUSG00000020363.7	+	5591	Gfpt2	64.2873	3.5172	0.556805	6.31676	2.67107233876949e-10	3.6177047845521e-09	SCNT.4C-high
chr2	120337301	120394324	ENSMUSG00000027288.17	-	10429	Zfp106	4336.84	-0.946788	0.149895	-6.31636	2.67791357945055e-10	3.62280509707564e-09	No-difference
chr18	37773544	37777257	ENSMUSG00000051316.9	-	3302	Taf7	5550.7	-0.738927	0.116987	-6.31633	2.67851735202464e-10	3.62280509707564e-09	No-difference
chr1	119995107	120001804	ENSMUSG00000050777.8	-	1311	Tmem37	2115.61	-1.04603	0.165612	-6.31612	2.68203528348107e-10	3.6250734960599e-09	SCNT.4C-low
chr17	20950105	20959412	ENSMUSG00000067951.6	+	6883	Vmn1r227	92.9035	3.63974	0.576343	6.31524	2.69743290646705e-10	3.64338451488722e-09	SCNT.4C-high
chr12	86927475	86931572	ENSMUSG00000034168.8	-	4098	Irf2bpl	355.577	-1.64215	0.260085	-6.3139	2.72096116215658e-10	3.67264483662436e-09	SCNT.4C-low
chr2	25242288	25246371	ENSMUSG00000026958.14	-	3337	Dpp7	157.077	1.8776	0.297407	6.31321	2.73306353242893e-10	3.68645343452897e-09	SCNT.4C-high
chr4	43654227	43656466	ENSMUSG00000028470.11	-	1540	Hint2	101.456	2.51369	0.398395	6.30954	2.79861314403542e-10	3.77228532823337e-09	SCNT.4C-high
chr5	122688267	122752581	ENSMUSG00000029469.15	-	5840	Ift81	239.536	1.38438	0.219439	6.30871	2.81362903777768e-10	3.78993137079041e-09	SCNT.4C-high
chr4	108257587	108264158	ENSMUSG00000028597.12	-	1289	Gpx7	75.8251	2.52505	0.400356	6.30701	2.84475000115891e-10	3.82923183682996e-09	SCNT.4C-high
chr9	18315714	18324473	ENSMUSG00000074502.5	+	4432	Ubtfl1	3043.31	-1.06251	0.168474	-6.30666	2.85122516857553e-10	3.83532631453265e-09	SCNT.4C-low
chr15	75766054	75781405	ENSMUSG00000055762.18	-	6478	Eef1d	6922.29	-0.834873	0.132405	-6.30544	2.87384126821438e-10	3.86310963105432e-09	No-difference
chrX	70599524	70604282	ENSMUSG00000015217.12	+	2234	Hmgb3	7472.35	-0.828021	0.131323	-6.30524	2.87744493135201e-10	3.86460956099879e-09	No-difference
chr11	115921148	115952040	ENSMUSG00000020770.14	+	4438	Unk	227.184	-1.58708	0.251711	-6.30516	2.87888195093953e-10	3.86460956099879e-09	SCNT.4C-low
chr14	66205932	66218996	ENSMUSG00000022037.16	+	3437	Clu	69.7821	3.08736	0.489668	6.305	2.88200593249032e-10	3.86616776761116e-09	SCNT.4C-high
chr10	22034485	22164748	ENSMUSG00000075297.11	+	1213	H60b	26.4937	-8.41231	1.33443	-6.30403	2.89997756638548e-10	3.88762819706121e-09	SCNT.4C-low
chr2	181506130	181512623	ENSMUSG00000038628.9	+	3124	Polr3k	6087.02	-0.984552	0.156214	-6.30258	2.92735655384237e-10	3.92166208264067e-09	No-difference
chr13	38828183	38843034	ENSMUSG00000001707.9	-	3257	Eef1e1	8173.74	-0.833757	0.132322	-6.30098	2.95766455461904e-10	3.95957090918509e-09	No-difference
chr7	79309944	79347896	ENSMUSG00000046591.11	+	10007	Ticrr	876.896	-0.958183	0.152081	-6.30047	2.96749254239016e-10	3.97002925525064e-09	No-difference
chrX	94673438	94673972	ENSMUSG00000083556.2	+	314	Gm9043	172.759	2.27023	0.360491	6.2976	3.0229313019352e-10	4.04145187569653e-09	SCNT.4C-high
chr13	44882950	45075119	ENSMUSG00000038518.16	+	9715	Jarid2	1384.98	-0.850206	0.13505	-6.2955	3.06418109522809e-10	4.09382078075488e-09	No-difference
chr2	146854916	146919920	ENSMUSG00000027433.6	+	3981	Xrn2	2831.24	-0.815262	0.129527	-6.29413	3.09129842520147e-10	4.1272501618639e-09	No-difference
chr16	72105194	72842983	ENSMUSG00000022883.12	+	16511	Robo1	200.862	5.18987	0.824814	6.29216	3.13068890361131e-10	4.17700925330742e-09	SCNT.4C-high
chr13	38150581	38178193	ENSMUSG00000021427.11	-	10431	Ssr1	1010.9	1.16105	0.18454	6.29156	3.14286552406941e-10	4.19041643639125e-09	SCNT.4C-high
chr6	92121470	92123274	ENSMUSG00000108199.2	-	1805	Gm44249	195.568	-1.6251	0.258647	-6.28309	3.3190115525455e-10	4.42227973641939e-09	SCNT.4C-low
chr19	47079207	47120304	ENSMUSG00000025047.10	+	9756	Pdcd11	940.357	-1.09264	0.174098	-6.27599	3.47409136220612e-10	4.62577966165822e-09	SCNT.4C-low
chr8	4785976	4829567	ENSMUSG00000022322.9	-	6295	Shcbp1	2056.07	0.999466	0.159299	6.27414	3.5157788921961e-10	4.67812390027148e-09	No-difference
chr7	3620372	3623326	ENSMUSG00000035674.14	+	1022	Ndufa3	1556.44	1.0945	0.17446	6.27365	3.52690059235153e-10	4.6897537721255e-09	SCNT.4C-high
chr11	20773576	20781056	ENSMUSG00000042363.15	-	4115	Lgalsl	373.206	-2.05771	0.32808	-6.27197	3.56517542847528e-10	4.73744937334438e-09	SCNT.4C-low
chr17	25479482	25493856	ENSMUSG00000015120.17	-	14003	Ube2i	4573.94	-0.694931	0.110808	-6.27149	3.57618274385794e-10	4.74887166384318e-09	No-difference
chr13	64337082	64423104	ENSMUSG00000033102.16	-	9179	Cdc14b	3051.19	-1.02405	0.163298	-6.27108	3.58562389758193e-10	4.75791269546762e-09	SCNT.4C-low
chr3	95566099	95570487	ENSMUSG00000038612.17	+	3418	Mcl1	3814.01	-0.866926	0.138244	-6.27098	3.58782326347911e-10	4.75791269546762e-09	No-difference
chr11	120451124	120464079	ENSMUSG00000025130.12	-	2861	P4hb	2797.18	0.83133	0.132633	6.26791	3.65917776951574e-10	4.8492723967075e-09	No-difference
chr5	130284460	130370404	ENSMUSG00000056310.15	+	7388	Tyw1	291.649	1.30353	0.208056	6.26527	3.72186325293645e-10	4.92902844923184e-09	SCNT.4C-high
chr5	108777636	108796648	ENSMUSG00000013495.16	+	5928	Tmem175	179.495	2.2903	0.365683	6.26308	3.77457966269693e-10	4.99548368934749e-09	SCNT.4C-high
chr12	21290826	21336285	ENSMUSG00000062352.16	-	3537	Itgb1bp1	1077.24	-0.997533	0.159342	-6.26033	3.84159378915623e-10	5.08075933444283e-09	No-difference
chr19	8713191	8717988	ENSMUSG00000042729.12	+	1867	Wdr74	4145.51	-0.946287	0.151254	-6.25629	3.94238189137265e-10	5.21055883132896e-09	No-difference
chr7	101312840	101444713	ENSMUSG00000001829.18	+	9960	Clpb	185.4	1.72647	0.27622	6.25034	4.09569347213705e-10	5.40826365134821e-09	SCNT.4C-high
chr4	152410199	152418528	ENSMUSG00000028936.16	+	2911	Rpl22	6809.93	-0.67141	0.107421	-6.25027	4.09746070573886e-10	5.40826365134821e-09	No-difference
chr4	62107777	62149284	ENSMUSG00000028389.13	-	4086	Zfp37	32.6544	8.28222	1.3253	6.24933	4.12219933772373e-10	5.43727204003974e-09	SCNT.4C-high
chr7	24583796	24589231	ENSMUSG00000040952.17	+	4685	Rps19	19700.7	-0.620514	0.0993059	-6.24851	4.14384012748209e-10	5.46215820819979e-09	No-difference
chr6	83326129	83337118	ENSMUSG00000045160.15	+	3211	Bola3	373.816	1.28311	0.205352	6.24836	4.14780821421487e-10	5.46373158277815e-09	SCNT.4C-high
chr5	65920864	65987451	ENSMUSG00000037795.15	+	14946	N4bp2	639.495	-1.09153	0.17475	-6.24625	4.20415842096672e-10	5.53425747219904e-09	SCNT.4C-low
chr2	66101122	66271184	ENSMUSG00000064329.15	-	11144	Scn1a	58.0229	4.40497	0.705596	6.2429	4.29521055257787e-10	5.65033943967375e-09	SCNT.4C-high
chr7	119495084	119556186	ENSMUSG00000030922.13	+	7134	Lyrm1	1057.23	-0.843346	0.135111	-6.24186	4.32405221808842e-10	5.68448333316524e-09	No-difference
chr1	37929558	37937616	ENSMUSG00000026087.12	+	3226	Mrpl30	1300.74	0.860764	0.137916	6.24122	4.34176127039342e-10	5.70395628404654e-09	No-difference
chr7	121241244	121306476	ENSMUSG00000063317.8	-	10304	Usp31	217.869	1.44928	0.232243	6.24037	4.36525959321245e-10	5.73100381127552e-09	SCNT.4C-high
chr5	30263200	30278615	ENSMUSG00000025747.13	-	6089	Tyms	3921.45	-0.856563	0.137275	-6.23977	4.3820437401925e-10	5.74920635413797e-09	No-difference
chr7	108633519	108682538	ENSMUSG00000048330.15	-	8561	Ric3	196.843	2.07423	0.332465	6.23894	4.40556639392848e-10	5.77621964018865e-09	SCNT.4C-high
chr15	8138757	8190731	ENSMUSG00000022142.9	+	11951	Nup155	1152.8	-1.044	0.167341	-6.23873	4.41143149966967e-10	5.78006124570824e-09	SCNT.4C-low
chr15	80144816	80148516	ENSMUSG00000051518.9	-	1083	Rps19bp1	3370.58	-0.992067	0.15904	-6.23782	4.43698859253742e-10	5.80968193835368e-09	No-difference
chr3	57749316	57755500	ENSMUSG00000027805.17	-	3541	Pfn2	78.1352	2.97675	0.477353	6.23596	4.49018317292967e-10	5.87542705810658e-09	SCNT.4C-high
chr2	130988244	131002001	ENSMUSG00000027327.17	-	2286	Adissp	187.578	1.83055	0.293575	6.23537	4.50697561594532e-10	5.89348411718534e-09	SCNT.4C-high
chr15	75788326	75793409	ENSMUSG00000022571.10	-	1339	Pycr3	147.946	1.88612	0.302516	6.23477	4.52445173667082e-10	5.90937194074718e-09	SCNT.4C-high
chr7	97049210	97057009	ENSMUSG00000030647.9	+	754	Ndufc2	1065.82	1.08227	0.173587	6.23475	4.52512714499911e-10	5.90937194074718e-09	SCNT.4C-high
chr15	51825636	51855143	ENSMUSG00000022314.11	-	4232	Rad21	6674.63	-0.918969	0.147445	-6.23263	4.58675130482681e-10	5.98587763061328e-09	No-difference
chr4	141171965	141195241	ENSMUSG00000006215.13	+	3877	Zbtb17	512.997	-1.08686	0.174396	-6.23212	4.60163091526737e-10	6.00131904730863e-09	SCNT.4C-low
chr3	89979956	90008209	ENSMUSG00000027940.19	+	6085	Tpm3	4959.51	-0.868066	0.139323	-6.23059	4.64668838579502e-10	6.05607110400141e-09	No-difference
chr17	36569765	36583139	ENSMUSG00000045409.17	-	7223	Trim39	545.599	-1.03858	0.166706	-6.23	4.66439119194532e-10	6.07512273432402e-09	SCNT.4C-low
chr4	143785696	143795897	ENSMUSG00000073724.14	+	2490	Pramel4	1597.63	-0.994206	0.15964	-6.22782	4.72979419836432e-10	6.15623510564365e-09	No-difference
chr14	99679093	99680113	ENSMUSG00000115178.2	+	1021	Gm49220	47.4732	-3.64094	0.584681	-6.22723	4.7476534301405e-10	6.17539887713057e-09	SCNT.4C-low
chr9	57160400	57169895	ENSMUSG00000032300.8	-	5235	1700017B05Rik	327.258	-1.3692	0.219939	-6.22535	4.80480006000795e-10	6.2456057809727e-09	SCNT.4C-low
chr8	65481069	65489988	ENSMUSG00000079042.11	-	1004	Apela	39.1331	4.884	0.784646	6.22447	4.83194343961766e-10	6.27674552482788e-09	SCNT.4C-high
chr15	100538958	100567434	ENSMUSG00000098112.9	-	2704	Bin2	115.57	-2.6699	0.429189	-6.22081	4.94606423092157e-10	6.41779368288728e-09	SCNT.4C-low
chr6	60048043	60048171	ENSMUSG00000119172.1	-	129	Gm22723	44.6039	3.80808	0.612156	6.22078	4.94704250780627e-10	6.41779368288728e-09	SCNT.4C-high
chrX	158410268	158761065	ENSMUSG00000040990.18	+	10100	Sh3kbp1	551.557	3.65962	0.588343	6.22022	4.96459848462944e-10	6.43632902948042e-09	SCNT.4C-high
chr5	122781974	122829495	ENSMUSG00000029468.18	+	5970	P2rx7	115.247	2.88853	0.464548	6.21795	5.03692058348626e-10	6.52150407959204e-09	SCNT.4C-high
chr4	3386846	3388691	ENSMUSG00000083489.2	+	474	Gm11784	51.983	3.08981	0.496912	6.21803	5.03441667049934e-10	6.52150407959204e-09	SCNT.4C-high
chr8	84769558	84771629	ENSMUSG00000045232.5	-	634	Rln3	130.671	2.47509	0.398084	6.2175	5.05135626580357e-10	6.53589743380222e-09	SCNT.4C-high
chr12	84801336	84819926	ENSMUSG00000021242.10	-	5438	Npc2	5582.08	-0.821805	0.132197	-6.2165	5.08368629365886e-10	6.57340999218805e-09	No-difference
chr6	87807256	87809848	ENSMUSG00000108042.2	-	2593	B130021K23Rik	226.944	-1.69526	0.272872	-6.21265	5.20995356692365e-10	6.73225824103855e-09	SCNT.4C-low
chr9	37119519	37135996	ENSMUSG00000032121.10	+	2619	Tmem218	38.5487	6.08602	0.980146	6.2093	5.32223298651449e-10	6.8728350297331e-09	SCNT.4C-high
chr2	117080220	117102021	ENSMUSG00000027349.6	+	3390	Fam98b	1142.16	1.03173	0.166196	6.20793	5.36864386065564e-10	6.92822434783038e-09	SCNT.4C-high
chr4	34663257	34687438	ENSMUSG00000028293.15	-	2293	Slc35a1	188.045	2.12885	0.343011	6.20637	5.42235911449919e-10	6.99296123391175e-09	SCNT.4C-high
chr2	32665798	32667609	ENSMUSG00000053746.9	+	1135	Ptrh1	560.636	-1.13618	0.183136	-6.20403	5.5036979666745e-10	7.09321492524352e-09	SCNT.4C-low
chr14	120513081	120669109	ENSMUSG00000022139.18	+	11993	Mbnl2	122.424	3.50516	0.565015	6.20366	5.51642602620522e-10	7.10496911275732e-09	SCNT.4C-high
chr13	76149654	76166838	ENSMUSG00000043190.15	-	3728	Rfesd	73.7365	2.84104	0.457974	6.20349	5.52243091324585e-10	7.10805437742161e-09	SCNT.4C-high
chr15	76235494	76238580	ENSMUSG00000022553.17	+	2412	Maf1	206.859	1.61716	0.260781	6.20122	5.60286032840579e-10	7.20686665233803e-09	SCNT.4C-high
chrX	20554193	20566119	ENSMUSG00000031065.15	+	4378	Cdk16	775.942	0.964448	0.155531	6.20101	5.61025690283691e-10	7.21167031250439e-09	No-difference
chr19	60749555	60779096	ENSMUSG00000024991.9	-	8731	Eif3a	19960.7	-0.969395	0.156349	-6.20021	5.63864279127215e-10	7.24343069070596e-09	No-difference
chrX	135039745	135041192	ENSMUSG00000047844.4	+	837	Bex4	76.3339	3.26393	0.526492	6.1994	5.66784239445721e-10	7.27619428122855e-09	SCNT.4C-high
chr11	79230519	79472438	ENSMUSG00000020716.17	+	15850	Nf1	193.448	1.76613	0.285056	6.19571	5.80212961135992e-10	7.4400636943462e-09	SCNT.4C-high
chr3	157599885	157630714	ENSMUSG00000028179.13	-	2791	Cth	3572.94	-0.917086	0.14802	-6.19569	5.80304566826576e-10	7.4400636943462e-09	No-difference
chr7	55581035	55612224	ENSMUSG00000030452.17	-	7068	Nipa2	1356.3	-1.04082	0.168001	-6.19534	5.81592340578064e-10	7.44687773927427e-09	SCNT.4C-low
chr11	26421322	26543999	ENSMUSG00000064090.15	-	6591	Vrk2	220.456	-2.16932	0.35015	-6.19542	5.81311773188234e-10	7.44687773927427e-09	SCNT.4C-low
chr2	148522943	148534869	ENSMUSG00000027439.10	+	4472	Gzf1	127.66	1.97543	0.318879	6.19493	5.83106807063298e-10	7.46141803216214e-09	SCNT.4C-high
chr7	109617481	109655816	ENSMUSG00000066232.5	+	11169	Ipo7	3955.47	-0.89842	0.145038	-6.19438	5.85137536756432e-10	7.48254124113274e-09	No-difference
chr1	180520608	180524599	ENSMUSG00000026497.8	-	2294	Mixl1	195.951	-1.74465	0.28191	-6.18869	6.06672145311351e-10	7.75288420351489e-09	SCNT.4C-low
chr16	16234781	16418413	ENSMUSG00000022788.17	-	17517	Fgd4	54.5357	3.05456	0.493761	6.18632	6.15847317680613e-10	7.86503322119606e-09	SCNT.4C-high
chr1	139790695	139864215	ENSMUSG00000089991.3	-	2967	Gm16332	69.9255	2.80752	0.453852	6.18598	6.17197294615523e-10	7.8771654717197e-09	SCNT.4C-high
chr2	25181193	25209199	ENSMUSG00000026959.14	-	9700	Grin1	34.938	-3.95578	0.639581	-6.18495	6.21203400279266e-10	7.92315969021993e-09	SCNT.4C-low
chr2	61542038	61630720	ENSMUSG00000026914.16	+	2820	Psmd14	12059	-0.72133	0.116643	-6.18411	6.24556629553071e-10	7.96077262510591e-09	No-difference
chr16	87495833	87530234	ENSMUSG00000025612.6	+	6179	Bach1	1976.81	-1.09855	0.177727	-6.1811	6.36552518805037e-10	8.10362336054898e-09	SCNT.4C-low
chr4	115594941	115634524	ENSMUSG00000034210.15	+	8201	Efcab14	310.214	1.35417	0.219083	6.18109	6.36586875477036e-10	8.10362336054898e-09	SCNT.4C-high
chr11	94392173	94412568	ENSMUSG00000039110.16	-	4096	Mycbpap	32.2189	8.26616	1.33753	6.18015	6.40408367230339e-10	8.14700386037924e-09	SCNT.4C-high
chr6	108805602	108836317	ENSMUSG00000030104.10	+	6453	Edem1	401.258	1.19565	0.193622	6.17519	6.60822842575751e-10	8.40128098053213e-09	SCNT.4C-high
chr17	37265248	37269451	ENSMUSG00000036315.14	-	819	Polr1h	4133.08	-0.874794	0.141691	-6.17394	6.66088729725501e-10	8.46276474482858e-09	No-difference
chr8	56984557	57004082	ENSMUSG00000038215.16	-	6096	Cep44	251.203	1.55602	0.252115	6.17186	6.74898865136984e-10	8.56364906645788e-09	SCNT.4C-high
chr9	57292378	57347407	ENSMUSG00000063849.7	-	5803	Ppcdc	125.132	1.90277	0.308294	6.17194	6.74577465786941e-10	8.56364906645788e-09	SCNT.4C-high
chr16	90017642	90023217	ENSMUSG00000022982.11	+	3970	Sod1	635.454	1.18361	0.191793	6.1713	6.77325243502469e-10	8.5889027819022e-09	SCNT.4C-high
chr8	84736851	84738800	ENSMUSG00000074217.9	-	1413	Misp3	262.771	-1.50744	0.244399	-6.16795	6.91802399400925e-10	8.76683697001443e-09	SCNT.4C-low
chr5	22015653	22070602	ENSMUSG00000029015.10	-	3072	Slc26a5	104.694	2.20053	0.356797	6.16745	6.94015602041645e-10	8.78922781415184e-09	SCNT.4C-high
chr18	36799734	36803868	ENSMUSG00000006050.13	-	2279	Sra1	1313.34	0.902408	0.14633	6.16693	6.96301755830641e-10	8.80775702246504e-09	No-difference
chr5	121704090	121731887	ENSMUSG00000029455.15	-	5126	Aldh2	80.1177	2.94036	0.476796	6.16691	6.96373213018741e-10	8.80775702246504e-09	SCNT.4C-high
chr3	103875426	103931914	ENSMUSG00000058388.15	+	7294	Phtf1	237.65	1.80016	0.291987	6.16521	7.03905031814847e-10	8.89730538609101e-09	SCNT.4C-high
chr15	96469299	96540794	ENSMUSG00000023169.16	-	17236	Slc38a1	49.0604	7.90602	1.28242	6.16491	7.05212759077748e-10	8.9081172960347e-09	SCNT.4C-high
chr1	44145706	44157968	ENSMUSG00000026047.14	-	3199	Poglut2	58.5996	7.28879	1.18274	6.16264	7.15407926716014e-10	9.03110788514004e-09	SCNT.4C-high
chr14	72775386	72947443	ENSMUSG00000033487.15	-	9944	Fndc3a	126.018	2.2007	0.357239	6.16031	7.26025940831304e-10	9.15927537014149e-09	SCNT.4C-high
chr13	27785802	27794565	ENSMUSG00000021347.4	-	925	Prl7b1	121.533	1.90955	0.310086	6.15813	7.36070838918592e-10	9.28005315673741e-09	SCNT.4C-high
chr2	32647246	32652256	ENSMUSG00000009563.17	+	3050	Tor2a	1027.13	-0.88345	0.143507	-6.15613	7.45434892555107e-10	9.39209810562235e-09	No-difference
chr9	78197205	78212807	ENSMUSG00000074179.12	+	1074	Gsta5	76.1202	3.03154	0.492781	6.1519	7.65615907963003e-10	9.64020081554694e-09	SCNT.4C-high
chr11	60345417	60359580	ENSMUSG00000020537.10	+	2716	Drg2	2590.44	-0.706226	0.11482	-6.1507	7.71419209122493e-10	9.70706612475991e-09	No-difference
chr1	183107682	183150894	ENSMUSG00000056050.16	-	7161	Mia3	524.303	1.17555	0.191135	6.15039	7.72920240360371e-10	9.71974348238619e-09	SCNT.4C-high
chr13	12197598	12272999	ENSMUSG00000021311.10	-	8524	Mtr	329.072	1.37006	0.222768	6.15017	7.74004825957367e-10	9.7220710999725e-09	SCNT.4C-high
chr6	71789981	71803953	ENSMUSG00000052962.4	-	4171	Mrpl35	2878.75	-0.897874	0.145992	-6.15015	7.74092697138927e-10	9.7220710999725e-09	No-difference
chr5	110492596	110503960	ENSMUSG00000072754.10	+	1183	Lrcol1	46.9169	-3.23693	0.526367	-6.14958	7.76904075535467e-10	9.75116122340341e-09	SCNT.4C-low
chrX	72822569	72830503	ENSMUSG00000002010.18	-	2701	Idh3g	3624.26	-0.880405	0.143252	-6.14586	7.9532253761799e-10	9.97597881102616e-09	No-difference
chr4	12131551	12131975	ENSMUSG00000082676.2	-	425	Gm11843	117.023	2.38864	0.388699	6.14521	7.98586088064119e-10	1.00105384037216e-08	SCNT.4C-high
chr7	4340723	4348163	ENSMUSG00000062524.5	+	1540	Ncr1	23.944	-8.26926	1.34581	-6.14446	8.02337365914691e-10	1.00511639611692e-08	SCNT.4C-low
chr2	176490405	176503016	ENSMUSG00000078877.12	+	3527	Gm14295	257.209	-1.36144	0.221599	-6.1437	8.06232851099585e-10	1.00935432528316e-08	SCNT.4C-low
chr2	35070217	35091132	ENSMUSG00000026878.18	-	13589	Rab14	1815.83	0.840624	0.13693	6.13907	8.30078963870665e-10	1.03854796921887e-08	No-difference
chr4	151131757	151142420	ENSMUSG00000028955.4	-	2889	Vamp3	1360.5	0.849779	0.138474	6.13674	8.4230091002965e-10	1.05250201911256e-08	No-difference
chr6	91450685	91465445	ENSMUSG00000030095.11	+	3973	Tmem43	188.368	2.85122	0.46461	6.13681	8.41949072637293e-10	1.05250201911256e-08	SCNT.4C-high
chr15	99290763	99307930	ENSMUSG00000023010.16	+	4578	Tmbim6	1510.66	-0.948147	0.15451	-6.13648	8.43686057448796e-10	1.05356433286868e-08	No-difference
chr9	117979299	117999444	ENSMUSG00000097402.2	+	1181	Gm17399	60.4016	3.29795	0.537624	6.1343	8.55336834918175e-10	1.0674365202816e-08	SCNT.4C-high
chr5	103753577	103777269	ENSMUSG00000029321.2	-	2124	Slc10a6	174.65	2.06692	0.337009	6.13314	8.61624618745828e-10	1.0746025089906e-08	SCNT.4C-high
chr17	71803095	71833852	ENSMUSG00000024056.11	-	6493	Ndc80	3235.48	-0.745556	0.121575	-6.13246	8.65279193708865e-10	1.07847741529802e-08	No-difference
chr10	24648304	24718721	ENSMUSG00000019989.9	-	6017	Enpp3	711.778	-3.85439	0.628561	-6.13209	8.67333735751075e-10	1.08035441227994e-08	SCNT.4C-low
chr14	76080819	76082418	ENSMUSG00000085829.3	-	1576	Gm4285	169.034	1.62915	0.265683	6.13193	8.68170851742249e-10	1.08071356405563e-08	SCNT.4C-high
chr18	14916302	15033416	ENSMUSG00000054321.8	+	5149	Taf4b	2235.05	-1.21209	0.197694	-6.13112	8.72634651540833e-10	1.08558396669574e-08	SCNT.4C-low
chr7	43093507	43107224	ENSMUSG00000004610.5	+	1164	Etfb	293.37	1.42609	0.232629	6.13034	8.76934187253029e-10	1.09024399934179e-08	SCNT.4C-high
chr4	155334259	155341144	ENSMUSG00000073684.14	+	1743	Faap20	475.98	1.17321	0.191473	6.12726	8.94053341310325e-10	1.11082602210878e-08	SCNT.4C-high
chr11	100332743	100347848	ENSMUSG00000001558.6	+	2161	Klhl10	962.72	-1.26932	0.207205	-6.1259	9.01748512546794e-10	1.11968054587541e-08	SCNT.4C-low
chr12	65122377	65178832	ENSMUSG00000055884.9	+	10440	Fancm	3063.1	-0.829502	0.135442	-6.1244	9.10283305717418e-10	1.12956579328879e-08	No-difference
chr10	53412411	53506535	ENSMUSG00000058298.11	-	9113	Mcm9	320.983	1.64512	0.268775	6.12081	9.31013618139134e-10	1.1545624170034e-08	SCNT.4C-high
chr6	97229837	97247939	ENSMUSG00000120307.1	+	1670	Gm32191	41.1686	-3.85502	0.630112	-6.11799	9.47626092205641e-10	1.17442420602931e-08	SCNT.4C-low
chr7	25161132	25177028	ENSMUSG00000074272.11	-	5806	Ceacam1	71.8358	3.71326	0.606978	6.11762	9.49843026357562e-10	1.17643136591569e-08	SCNT.4C-high
chr12	52550755	52618758	ENSMUSG00000035133.10	+	10887	Arhgap5	3423.11	0.777049	0.127039	6.11661	9.55897656241135e-10	1.18318620643348e-08	No-difference
chr16	36613246	36695365	ENSMUSG00000022838.15	-	4370	Eaf2	46.7355	6.93614	1.13403	6.11635	9.57414912695667e-10	1.18431984143943e-08	SCNT.4C-high
chr8	57976862	58106066	ENSMUSG00000031608.14	-	5253	Galnt7	64.3416	3.31454	0.541937	6.11611	9.58894129098955e-10	1.1854050272659e-08	SCNT.4C-high
chr2	172282476	172311828	ENSMUSG00000027502.12	+	2644	Rtf2	3113.28	-0.818195	0.133801	-6.11503	9.65395494056214e-10	1.19269344193532e-08	No-difference
chr11	97668353	97673263	ENSMUSG00000071415.7	-	1770	Rpl23	13765.3	-0.680914	0.111364	-6.1143	9.69845052716977e-10	1.19743941211006e-08	No-difference
chr13	35236710	35267243	ENSMUSG00000113738.2	+	663	Gm40910	232.151	2.57872	0.421826	6.11324	9.76282087741408e-10	1.20463177655962e-08	SCNT.4C-high
chr10	69147969	69151206	ENSMUSG00000112798.2	+	580	Gm40685	47.2796	-3.2789	0.536524	-6.11138	9.87702958474029e-10	1.21796082412205e-08	SCNT.4C-low
chr4	148230173	148236597	ENSMUSG00000055401.15	-	2207	Fbxo6	631.561	-1.31787	0.21576	-6.10805	1.0085556205418e-09	1.24289648531474e-08	SCNT.4C-low
chrX	36151193	36167166	ENSMUSG00000044149.8	-	3882	Nkrf	436.278	-1.12103	0.183627	-6.10493	1.02848116677886e-09	1.26665913804729e-08	SCNT.4C-low
chr4	138032041	138039939	ENSMUSG00000028757.5	+	2120	Ddost	452.547	1.38784	0.227402	6.103	1.0409404391051e-09	1.28120250420605e-08	SCNT.4C-high
chr9	22137010	22154650	ENSMUSG00000057982.9	+	2960	Zfp809	1291.21	1.11371	0.182587	6.09963	1.06312278758228e-09	1.30768751129655e-08	SCNT.4C-high
chr9	96825535	96900896	ENSMUSG00000046997.6	-	4484	Spsb4	128.856	-2.0902	0.342904	-6.09558	1.09040587083112e-09	1.34040966381257e-08	SCNT.4C-low
chr13	12629946	12665284	ENSMUSG00000121485.1	-	5297	ENSMUSG00000121485	370.847	1.46276	0.240021	6.09431	1.09912964043621e-09	1.35029070549658e-08	SCNT.4C-high
chr11	51576213	51579701	ENSMUSG00000007777.10	-	998	Trappc2b	664.545	1.08638	0.178277	6.09373	1.10306780547376e-09	1.35428393349094e-08	SCNT.4C-high
chr6	120813173	120869803	ENSMUSG00000009112.5	+	9089	Bcl2l13	863.272	-1.05167	0.172654	-6.09118	1.12080475655208e-09	1.37520299506418e-08	SCNT.4C-low
chr6	85919250	85938649	ENSMUSG00000030002.16	-	8754	Dusp11	615.482	1.10882	0.182105	6.08893	1.13666713223096e-09	1.39323174518959e-08	SCNT.4C-high
chr4	10988662	11007927	ENSMUSG00000049969.4	-	3039	Plekhf2	4392.06	-0.994465	0.163324	-6.0889	1.13691332682663e-09	1.39323174518959e-08	No-difference
chr6	129510123	129519309	ENSMUSG00000030161.9	+	2013	Gabarapl1	66.2941	2.91551	0.479194	6.0842	1.17073264391144e-09	1.43378345500921e-08	SCNT.4C-high
chr4	135648046	135667622	ENSMUSG00000028673.11	+	3276	Fuca1	120.037	2.38066	0.391421	6.08208	1.18635863162556e-09	1.45201743521455e-08	SCNT.4C-high
chr14	70782691	70786373	ENSMUSG00000033589.5	+	2377	Reep4	82.2918	3.18115	0.52314	6.08088	1.19527423917667e-09	1.4620208442302e-08	SCNT.4C-high
chr1	186453175	186481555	ENSMUSG00000001305.6	-	3239	Rrp15	6841.93	-0.661358	0.108762	-6.08077	1.19606207721076e-09	1.46207638029246e-08	No-difference
chr12	101005668	101049961	ENSMUSG00000041846.16	-	13162	Ppp4r3a	1833.44	-1.19457	0.196544	-6.07789	1.21774655551399e-09	1.48766023062884e-08	SCNT.4C-low
chr5	73563418	73610778	ENSMUSG00000029154.14	+	2915	Cwh43	24.4421	-8.29975	1.36572	-6.0772	1.22297116558101e-09	1.49311662515727e-08	SCNT.4C-low
chr2	52257075	52280319	ENSMUSG00000086447.3	+	1276	Gm13522	24.851	-8.31764	1.36904	-6.07554	1.23569033341647e-09	1.5077106403947e-08	SCNT.4C-low
chr15	100473199	100497865	ENSMUSG00000009739.19	-	6949	Pou6f1	177.61	-1.53731	0.253197	-6.07161	1.26638112156871e-09	1.54420083139644e-08	SCNT.4C-low
chr5	134961222	134971491	ENSMUSG00000040557.15	+	3347	Mettl27	147.142	-1.67825	0.276424	-6.07129	1.26888591377884e-09	1.5462976670821e-08	SCNT.4C-low
chr19	8906916	8918946	ENSMUSG00000071647.6	+	4108	Eml3	71.1506	-2.55072	0.420176	-6.07059	1.27437395989629e-09	1.55202513248223e-08	SCNT.4C-low
chr4	108420369	108436533	ENSMUSG00000063800.6	-	5298	Prpf38a	4806.69	-0.696198	0.114709	-6.06927	1.28490893754212e-09	1.56388823899981e-08	No-difference
chr19	32100127	32367114	ENSMUSG00000040451.19	-	10546	Sgms1	312.171	2.14526	0.353906	6.06166	1.34723244556019e-09	1.63873060842599e-08	SCNT.4C-high
chr13	92586133	92620523	ENSMUSG00000034334.9	-	1362	Fam151b	129.138	2.05277	0.338667	6.06131	1.35017388874529e-09	1.64129471549759e-08	SCNT.4C-high
chr1	74474670	74583443	ENSMUSG00000033364.14	-	11081	Usp37	5059	-0.883788	0.145817	-6.06093	1.35337667526909e-09	1.64417315645122e-08	No-difference
chr6	6557294	6578663	ENSMUSG00000042541.11	-	3542	Sem1	10363.7	-0.700635	0.115626	-6.05947	1.36569051644185e-09	1.65810994699688e-08	No-difference
chr7	45474647	45480368	ENSMUSG00000053801.19	-	2057	Grwd1	1322.6	-0.93979	0.155108	-6.05895	1.37013959235122e-09	1.66248669083011e-08	No-difference
chr2	163247742	163266617	ENSMUSG00000035399.13	-	2600	Oser1	4295.36	-1.04794	0.172966	-6.05865	1.37271025735462e-09	1.66458024002983e-08	SCNT.4C-low
chr10	57660977	57664546	ENSMUSG00000019874.12	+	1250	Fabp7	50.2195	3.50127	0.577914	6.05847	1.37418779031474e-09	1.6653464710565e-08	SCNT.4C-high
chr3	121517186	121528697	ENSMUSG00000028128.14	+	2527	F3	36.7439	4.73305	0.781268	6.05816	1.3768644319274e-09	1.66704226487421e-08	SCNT.4C-high
chr10	117649776	117681940	ENSMUSG00000052681.9	-	2884	Rap1b	4218.17	-0.741702	0.122431	-6.05811	1.37728013250919e-09	1.66704226487421e-08	No-difference
chr10	82669785	82733546	ENSMUSG00000020250.12	+	7086	Txnrd1	311.914	1.4332	0.236605	6.05734	1.38391956410645e-09	1.67404962997225e-08	SCNT.4C-high
chr14	77777193	77778490	ENSMUSG00000120850.1	+	1298	Gm56765	68.1781	3.28813	0.542946	6.05608	1.3947843910501e-09	1.68615647716081e-08	SCNT.4C-high
chr18	10617775	10642079	ENSMUSG00000002477.6	+	2052	Snrpd1	7979.27	-0.610014	0.100756	-6.05437	1.40966691612687e-09	1.70245524431899e-08	No-difference
chr3	65287076	65300044	ENSMUSG00000027828.13	-	4172	Ssr3	2072.53	1.03878	0.171577	6.05433	1.40999568551478e-09	1.70245524431899e-08	SCNT.4C-high
chr15	5215006	5247817	ENSMUSG00000022151.17	+	2163	Ttc33	1221.35	-0.792529	0.130983	-6.05065	1.44265108715934e-09	1.74081665805324e-08	No-difference
chr11	69804714	69807417	ENSMUSG00000023170.15	+	1604	Gps2	1033.23	-1.04258	0.172343	-6.04948	1.45311414305468e-09	1.75236845187849e-08	SCNT.4C-low
chr8	27687487	27713856	ENSMUSG00000039720.8	-	1822	Got1l1	67.5498	-2.76085	0.456392	-6.0493	1.45474472648454e-09	1.75326119330844e-08	SCNT.4C-low
chr16	21150643	21152139	ENSMUSG00000121787.1	-	1497	Magef1	48.2513	3.36755	0.556698	6.04914	1.45622288531974e-09	1.75396925263619e-08	SCNT.4C-high
chr7	103868000	103884359	ENSMUSG00000072244.12	+	4894	Trim6	1543.05	-0.90628	0.149929	-6.04472	1.49673109483958e-09	1.80165803488239e-08	No-difference
chr9	70586279	70687511	ENSMUSG00000054693.15	+	4913	Adam10	1091.06	-0.90851	0.150315	-6.04404	1.50302592584818e-09	1.80813008904876e-08	No-difference
chr19	33938587	33954210	ENSMUSG00000024768.6	+	1411	Lipf	30.0364	8.16191	1.35066	6.0429	1.51371681036979e-09	1.81958687677846e-08	SCNT.4C-high
chr2	140012569	140045609	ENSMUSG00000027384.7	+	1789	Ndufaf5	968.597	-0.894428	0.148015	-6.04282	1.51439744632097e-09	1.81958687677846e-08	No-difference
chr2	128942915	128968514	ENSMUSG00000027395.16	+	5805	Polr1b	710.721	-1.16907	0.193477	-6.04243	1.51809049925254e-09	1.82291196352319e-08	SCNT.4C-low
chr10	71090810	71121092	ENSMUSG00000019927.7	-	4371	Ube2d1	219.478	1.53921	0.254839	6.03994	1.54172888426649e-09	1.85016861169165e-08	SCNT.4C-high
chr12	29578383	29973212	ENSMUSG00000061911.16	+	14018	Myt1l	26.0263	-8.38436	1.38831	-6.03924	1.54843724879632e-09	1.85708737762156e-08	SCNT.4C-low
chr4	119280011	119324641	ENSMUSG00000070806.6	+	1869	Zmynd12	61.8473	-3.13569	0.519284	-6.03849	1.55562998458414e-09	1.86457828888712e-08	SCNT.4C-low
chr4	146533480	146554749	ENSMUSG00000070605.5	+	4550	Zfp992	237.985	-1.86955	0.309623	-6.03815	1.55888256800728e-09	1.86734029268658e-08	SCNT.4C-low
chr6	7844842	7875687	ENSMUSG00000042460.6	+	6092	C1galt1	145.197	2.97425	0.492686	6.03681	1.57194013664415e-09	1.88183690643971e-08	SCNT.4C-high
chr4	123156144	123192718	ENSMUSG00000011257.20	+	4027	Pabpc4	3306.47	-0.787559	0.130497	-6.03508	1.58882103208326e-09	1.90089019348819e-08	No-difference
chr10	82060684	82077114	ENSMUSG00000062931.16	-	2128	Zfp938	283.745	1.87186	0.310178	6.03479	1.59165054877716e-09	1.90311926272426e-08	SCNT.4C-high
chr8	114369845	114382165	ENSMUSG00000033409.15	+	1164	Syce1l	43.6805	-3.17323	0.525916	-6.03373	1.6022048896198e-09	1.91457651039337e-08	SCNT.4C-low
chr8	73325899	73341126	ENSMUSG00000031791.9	+	2142	Tmem38a	111.388	2.67045	0.442623	6.03323	1.60710463508422e-09	1.91926692411847e-08	SCNT.4C-high
chr12	79177551	79203075	ENSMUSG00000021125.7	+	1428	Arg2	884.436	3.23011	0.535575	6.0311	1.6285094157435e-09	1.94365066207495e-08	SCNT.4C-high
chr9	98918707	99022674	ENSMUSG00000032462.15	-	7193	Pik3cb	2019.49	-0.866159	0.143623	-6.0308	1.6315501338999e-09	1.94610035050822e-08	No-difference
chr7	67163158	67295016	ENSMUSG00000030556.14	-	8670	Lrrc28	200.263	1.95785	0.324742	6.02893	1.65049845309944e-09	1.96751005065904e-08	SCNT.4C-high
chr15	11981425	11997069	ENSMUSG00000022205.16	-	3930	Sub1	21217.5	-0.71978	0.11944	-6.02629	1.67767053163884e-09	1.99869121473465e-08	No-difference
chr10	121324756	121327935	ENSMUSG00000112539.3	+	2306	Gm40787	147.426	-2.04269	0.339027	-6.02513	1.68971610273713e-09	2.01182461978249e-08	SCNT.4C-low
chr9	20518754	20528567	ENSMUSG00000062470.11	+	5239	Fbxl12os	63.0543	3.06617	0.508933	6.0247	1.69422590722383e-09	2.01597527437819e-08	SCNT.4C-high
chr2	152850810	152857347	ENSMUSG00000027472.15	-	2443	Pdrg1	2554.47	0.798361	0.13255	6.0231	1.7110621025611e-09	2.03477934696472e-08	No-difference
chr7	132532871	132588120	ENSMUSG00000030967.16	+	5472	Zranb1	656.431	0.976679	0.16219	6.02182	1.72466945334606e-09	2.04972332798697e-08	No-difference
chr1	151304293	151333912	ENSMUSG00000053286.12	+	8211	Trmt1l	519.353	1.26896	0.210777	6.02038	1.74005682135533e-09	2.066763509225e-08	SCNT.4C-high
chr11	121218050	121245271	ENSMUSG00000025173.14	-	4562	Wdr45b	3899.55	-0.769536	0.127866	-6.01829	1.76269312710341e-09	2.09238792959901e-08	No-difference
chr4	152093260	152102137	ENSMUSG00000073700.4	+	3986	Klhl21	526.425	-1.36761	0.227269	-6.01758	1.77047637885986e-09	2.10036092342694e-08	SCNT.4C-low
chr11	70047023	70061660	ENSMUSG00000000318.17	+	2899	Clec10a	118.367	2.05753	0.341986	6.01642	1.78313341910598e-09	2.11410273464504e-08	SCNT.4C-high
chr12	10496388	10581303	ENSMUSG00000112792.2	+	2738	Gm38407	279.999	2.14016	0.355806	6.01497	1.79925248412161e-09	2.13193015462136e-08	SCNT.4C-high
chr1	158961842	158993957	ENSMUSG00000104014.2	+	960	4930562F17Rik	55.1067	-3.28312	0.545974	-6.01332	1.81759173800729e-09	2.15236524934321e-08	SCNT.4C-low
chr14	67251505	67309893	ENSMUSG00000022052.10	-	5381	Ppp2r2a	3324.16	-0.744745	0.123872	-6.0122	1.83018749025696e-09	2.16597850033836e-08	No-difference
chr1	180396489	180428819	ENSMUSG00000026496.12	+	5293	Parp1	1848.27	-0.905471	0.150612	-6.01196	1.83292723935953e-09	2.16791808556801e-08	No-difference
chr9	88329062	88364627	ENSMUSG00000032423.14	-	12297	Syncrip	6933.36	-0.981814	0.163347	-6.0106	1.84832556368667e-09	2.18481844691966e-08	No-difference
chr6	118360342	118396435	ENSMUSG00000030138.9	-	4854	Bms1	1292	-1.06152	0.176614	-6.01042	1.85048729311124e-09	2.18606156348169e-08	SCNT.4C-low
chr11	23206055	23248249	ENSMUSG00000020290.16	+	7167	Xpo1	15228.1	-1.04336	0.173659	-6.00809	1.87717831276318e-09	2.21626334012262e-08	SCNT.4C-low
chr10	62451674	62486997	ENSMUSG00000020076.8	-	10129	Ddx50	544.838	1.17758	0.196048	6.00661	1.89443555761954e-09	2.23529774932304e-08	SCNT.4C-high
chr2	51962844	52012395	ENSMUSG00000036202.17	+	10504	Rif1	17637.2	-0.934553	0.155648	-6.00427	1.92198945017904e-09	2.26645139175903e-08	No-difference
chr3	157239797	157254047	ENSMUSG00000028180.19	+	6759	Zranb2	6429.36	-0.74297	0.123838	-5.99955	1.97865587978348e-09	2.33066311335756e-08	No-difference
chr3	67365331	67371259	ENSMUSG00000047557.3	-	1508	Lxn	139.058	2.4968	0.416166	5.99954	1.97880908217835e-09	2.33066311335756e-08	SCNT.4C-high
chr7	112914833	112968599	ENSMUSG00000038187.15	-	5801	Btbd10	933.424	1.10565	0.184376	5.99671	2.01360889882096e-09	2.37023311682494e-08	SCNT.4C-high
chr19	21249642	21264204	ENSMUSG00000024750.12	+	10751	Zfand5	9098.37	-1.11946	0.186758	-5.99415	2.04548904487525e-09	2.40632113265999e-08	SCNT.4C-low
chr18	60817566	60881722	ENSMUSG00000054008.10	-	8279	Ndst1	124.612	-2.15239	0.359104	-5.99378	2.05013959496163e-09	2.41035218170623e-08	SCNT.4C-low
chr11	117856905	117860873	ENSMUSG00000053113.4	-	2891	Socs3	369.43	-1.26856	0.211715	-5.99183	2.07488527059777e-09	2.43799019295238e-08	SCNT.4C-low
chr2	163465192	163487051	ENSMUSG00000017707.10	-	3840	Serinc3	5525.51	-0.735065	0.122739	-5.98885	2.11325377673135e-09	2.48159252386228e-08	No-difference
chr3	52814177	52835087	ENSMUSG00000104401.2	-	3515	Gm20750	26.5216	-8.4198	1.4061	-5.98805	2.12378080895582e-09	2.49246814486096e-08	SCNT.4C-low
chr1	31036933	31261765	ENSMUSG00000086727.10	-	4812	4931428L18Rik	71.0655	-3.00914	0.502545	-5.98779	2.12706356319775e-09	2.49483399345166e-08	SCNT.4C-low
chr11	11737431	11758962	ENSMUSG00000035455.13	-	4839	Fignl1	1814.19	-0.91562	0.153033	-5.98314	2.18871748189714e-09	2.56561984351192e-08	No-difference
chr16	16688600	16710854	ENSMUSG00000022779.17	+	8400	Top3b	113.042	2.20792	0.369073	5.98234	2.19949941598729e-09	2.57672468762865e-08	SCNT.4C-high
chr15	59246096	59473533	ENSMUSG00000059586.11	+	3310	Nsmce2	4687.15	-0.818439	0.136851	-5.98051	2.224399840345e-09	2.60434637668931e-08	No-difference
chr8	11924159	11944113	ENSMUSG00000109772.2	+	429	Gm39132	22.8227	-8.19748	1.37113	-5.97865	2.24995577848707e-09	2.63270226653273e-08	SCNT.4C-low
chr8	106877031	106891347	ENSMUSG00000031903.8	+	3013	Pla2g15	566.137	-1.09382	0.183013	-5.97677	2.27606815249632e-09	2.66009555650504e-08	SCNT.4C-low
chr11	78717410	78737696	ENSMUSG00000072640.12	+	8146	Lyrm9	129.583	1.74101	0.291294	5.9768	2.27557417868624e-09	2.66009555650504e-08	SCNT.4C-high
chr14	78796190	78970216	ENSMUSG00000034731.12	-	16975	Dgkh	97.6916	2.22882	0.372955	5.9761	2.2853952161211e-09	2.66941209911464e-08	SCNT.4C-high
chr19	6184404	6191578	ENSMUSG00000024944.7	-	3456	Arl2	101.691	2.12517	0.355736	5.974	2.31504695196454e-09	2.70244336840769e-08	SCNT.4C-high
chr6	51447340	51460684	ENSMUSG00000029836.16	+	5992	Cbx3	1874.37	-0.753197	0.126116	-5.97225	2.33998024968527e-09	2.72993074982536e-08	No-difference
chr13	92747599	92848455	ENSMUSG00000021703.10	+	6679	Serinc5	102.16	2.23878	0.374877	5.97205	2.34284383099094e-09	2.73165326013644e-08	SCNT.4C-high
chr16	33201206	33324733	ENSMUSG00000022811.18	+	10383	Zfp148	1850.4	-0.777012	0.130122	-5.97142	2.35194020655443e-09	2.74063659690393e-08	No-difference
chr11	87628378	87634449	ENSMUSG00000020485.15	+	942	Supt4a	10147.5	-0.850103	0.142414	-5.96924	2.38363901945101e-09	2.77593159136894e-08	No-difference
chr3	32871695	32992220	ENSMUSG00000056900.14	+	7599	Usp13	52.3253	-3.47329	0.581949	-5.96839	2.39611460649383e-09	2.78881116700254e-08	SCNT.4C-low
chr14	30892887	30938903	ENSMUSG00000021910.16	-	13198	Nisch	193.707	2.19297	0.367497	5.96732	2.41177190111436e-09	2.80537649430863e-08	SCNT.4C-high
chr2	76460242	76478359	ENSMUSG00000002731.7	-	2028	Prkra	63.8604	3.95405	0.662678	5.96678	2.41987758140434e-09	2.81314340086161e-08	SCNT.4C-high
chr2	83642980	83713830	ENSMUSG00000048388.4	+	5744	Fam171b	42.7671	4.03705	0.677277	5.9607	2.51156088349111e-09	2.91800404003483e-08	SCNT.4C-high
chr2	163335721	163383641	ENSMUSG00000046840.18	-	961	Hnf4aos	51.0008	3.70749	0.622049	5.96012	2.5205282852464e-09	2.92669596234418e-08	SCNT.4C-high
chr12	87285642	87313030	ENSMUSG00000021038.18	-	3933	Vipas39	159.35	1.69159	0.283905	5.95829	2.54891265109976e-09	2.95791024384842e-08	SCNT.4C-high
chr1	87254720	87378518	ENSMUSG00000048000.16	+	14216	Gigyf2	6405.8	-0.931509	0.156352	-5.95776	2.55716309733303e-09	2.96573691847935e-08	No-difference
chr12	69161788	69167121	ENSMUSG00000113716.2	-	1739	Gm47518	141.356	2.07535	0.348411	5.95663	2.57492610897457e-09	2.9845803333747e-08	SCNT.4C-high
chr9	81559665	81560439	ENSMUSG00000079225.5	+	775	Gm9531	482.37	-1.24161	0.20846	-5.95611	2.58313792547283e-09	2.99233736272567e-08	SCNT.4C-low
chr3	20176248	20209481	ENSMUSG00000019528.19	-	2344	Gyg1	231.756	1.71474	0.287965	5.95469	2.60570735613666e-09	3.01670752289237e-08	SCNT.4C-high
chr14	20753074	20754493	ENSMUSG00000063787.5	+	909	Chchd1	2029.95	0.850765	0.142913	5.95305	2.63193479967586e-09	3.04528155170486e-08	No-difference
chr11	83832888	83853914	ENSMUSG00000020677.8	+	3332	Ddx52	6062.65	-0.911247	0.153095	-5.95215	2.64648678547338e-09	3.06032086120536e-08	No-difference
chr3	154282068	154302741	ENSMUSG00000047583.10	-	4499	Tyw3	304.169	-1.23605	0.207715	-5.95071	2.66982996357246e-09	3.08550243383994e-08	SCNT.4C-low
chr18	36536729	36587577	ENSMUSG00000024346.7	-	1109	Pfdn1	1463.59	0.889246	0.149469	5.94938	2.69155866557312e-09	3.10878972440654e-08	No-difference
chr18	60880170	60911618	ENSMUSG00000024608.12	+	2394	Rps14	16764.4	-0.611341	0.102776	-5.9483	2.70943637790563e-09	3.12760437222132e-08	No-difference
chr1	5377962	5380240	ENSMUSG00000104046.2	+	2279	Gm37567	49.4691	-4.17479	0.701944	-5.94747	2.72326509580697e-09	3.14172580736536e-08	SCNT.4C-low
chr11	50090193	50101654	ENSMUSG00000015837.16	-	3356	Sqstm1	419.577	1.46687	0.246657	5.94702	2.73069100728723e-09	3.14844836103674e-08	SCNT.4C-high
chr12	102360343	102406072	ENSMUSG00000021190.15	-	2323	Lgmn	2749.69	-0.695666	0.116992	-5.94629	2.74282214854889e-09	3.15873664160078e-08	No-difference
chr7	136977303	137012491	ENSMUSG00000040139.15	-	5752	9430038I01Rik	1241.15	-1.12924	0.189907	-5.94631	2.74257258337292e-09	3.15873664160078e-08	SCNT.4C-low
chr1	53794665	53824383	ENSMUSG00000026094.15	-	5185	Stk17b	234.425	1.72444	0.290267	5.94086	2.8353284322058e-09	3.26336194128749e-08	SCNT.4C-high
chr12	108758899	108786074	ENSMUSG00000021264.13	+	6418	Yy1	2555.83	-0.971986	0.163701	-5.93759	2.89250024644031e-09	3.32722005567459e-08	No-difference
chr3	117575296	117662585	ENSMUSG00000028007.14	-	6147	Snx7	48.1253	4.37925	0.737568	5.93742	2.89542071324688e-09	3.32863514921021e-08	SCNT.4C-high
chr7	64516800	64522745	ENSMUSG00000070520.5	-	5946	Nsmce3	1335.37	-1.18681	0.199926	-5.93624	2.91633590413911e-09	3.35072362661677e-08	SCNT.4C-low
chr4	53440413	53622478	ENSMUSG00000028412.18	+	6945	Slc44a1	280.445	-1.31371	0.221347	-5.93507	2.9372123132882e-09	3.37274181257053e-08	SCNT.4C-low
chr4	147838431	147894245	ENSMUSG00000078495.11	-	2912	Zfp984	705.636	-1.21771	0.205273	-5.93215	2.98995650102415e-09	3.43130614071495e-08	SCNT.4C-low
chr11	6161013	6180143	ENSMUSG00000020447.6	-	4467	Npc1l1	193.337	-2.24156	0.377881	-5.93191	2.99435104687657e-09	3.43434800035762e-08	SCNT.4C-low
chr9	106306653	106308767	ENSMUSG00000048758.15	+	1126	Rpl29	4214.49	-0.808273	0.136309	-5.92969	3.03498122553453e-09	3.47892230933944e-08	No-difference
chr3	89110235	89116273	ENSMUSG00000028048.12	+	2559	Gba1	1338.95	0.862883	0.145533	5.92911	3.04589159297709e-09	3.4893975067189e-08	No-difference
chr19	21630549	21663001	ENSMUSG00000047368.5	+	2833	Abhd17b	252.344	1.61387	0.272285	5.92713	3.08271753316839e-09	3.52953234771425e-08	SCNT.4C-high
chr15	75796525	75801681	ENSMUSG00000022570.8	-	2906	Gfus	175.517	1.69683	0.286328	5.92617	3.10088841036024e-09	3.5482739956551e-08	SCNT.4C-high
chr7	79674562	79743921	ENSMUSG00000048897.16	+	6926	Zfp710	159.046	-1.53716	0.259491	-5.92374	3.14708491968433e-09	3.59904432772029e-08	SCNT.4C-low
chr9	31060853	31123111	ENSMUSG00000031996.18	-	5875	Aplp2	1380.43	0.850032	0.143567	5.92079	3.20394427124462e-09	3.66194280520142e-08	No-difference
chr5	41782319	41865500	ENSMUSG00000029128.13	-	4529	Rab28	242.905	1.50252	0.253934	5.91699	3.27883884676746e-09	3.7453696873197e-08	SCNT.4C-high
chr15	98436570	98468804	ENSMUSG00000011960.13	-	9157	Ccnt1	3287.63	-0.96385	0.162899	-5.91685	3.28174018677091e-09	3.74651069554085e-08	No-difference
chr1	166028770	166066316	ENSMUSG00000040629.9	-	1733	Mael	109.697	-3.22755	0.545551	-5.91613	3.29597912813507e-09	3.76058615123777e-08	SCNT.4C-low
chr2	106792872	106804769	ENSMUSG00000027122.16	-	5313	Arl14ep	1381.47	-1.04051	0.175918	-5.91476	3.32351845816995e-09	3.78981175429883e-08	SCNT.4C-low
chr10	53780881	53952705	ENSMUSG00000003746.17	-	9647	Man1a	25.3724	7.91905	1.33903	5.914	3.33903570503695e-09	3.80530267009795e-08	SCNT.4C-high
chr1	131838272	131864059	ENSMUSG00000026434.13	+	6779	Nucks1	2832.6	0.762704	0.129005	5.91219	3.37595556806987e-09	3.84515286304221e-08	No-difference
chr8	70745516	70755139	ENSMUSG00000057788.14	-	2928	Ddx49	552.054	-0.998156	0.168842	-5.91177	3.38451378412737e-09	3.85267225149251e-08	No-difference
chr6	113342986	113354844	ENSMUSG00000048930.13	-	3883	Tada3	353.234	1.13464	0.191991	5.90986	3.42394062399881e-09	3.89530113855625e-08	SCNT.4C-high
chr1	34537491	34542144	ENSMUSG00000026125.10	+	1333	Prss39	22.0562	-8.14711	1.37889	-5.90844	3.45367273501672e-09	3.92685780431203e-08	SCNT.4C-low
chr3	135191372	135277165	ENSMUSG00000028164.16	+	6971	Manba	41.7106	7.67065	1.29836	5.90797	3.46353991236032e-09	3.93580447167408e-08	SCNT.4C-high
chr9	122180673	122210589	ENSMUSG00000032540.17	+	5956	Abhd5	402.132	1.23162	0.208472	5.90784	3.46625729369326e-09	3.93662081226651e-08	SCNT.4C-high
chr6	85564513	85679735	ENSMUSG00000063810.8	+	20273	Alms1	909.47	1.34215	0.227228	5.90662	3.49204783806099e-09	3.96362524927579e-08	SCNT.4C-high
chr6	34361153	34373885	ENSMUSG00000061758.14	+	3535	Akr1b10	43.7715	6.86372	1.16221	5.90576	3.51022245728464e-09	3.98195915042088e-08	SCNT.4C-high
chr5	108048368	108056871	ENSMUSG00000058558.13	+	3920	Rpl5	22164.3	-0.710968	0.120397	-5.90522	3.5217579417636e-09	3.99274491348018e-08	No-difference
chr8	69423797	69454335	ENSMUSG00000110594.2	-	527	Gm33103	110.798	1.95145	0.330483	5.90483	3.53007053384603e-09	3.99986645702129e-08	SCNT.4C-high
chr4	98585130	98587392	ENSMUSG00000120805.1	-	934	Gm35137	286.944	-1.28435	0.217611	-5.90206	3.58980935562996e-09	4.06521654056474e-08	SCNT.4C-low
chr6	84595469	85046495	ENSMUSG00000033769.17	-	15133	Exoc6b	80.1863	2.43088	0.412042	5.8996	3.64381582962436e-09	4.12400374326394e-08	SCNT.4C-high
chr16	30911230	31020063	ENSMUSG00000049076.13	-	7183	Acap2	122.365	2.30687	0.391297	5.89546	3.73638436717768e-09	4.22634217936991e-08	SCNT.4C-high
chr1	16735431	16748499	ENSMUSG00000025940.7	+	1820	Tmem70	3646.07	-0.93323	0.158318	-5.89467	3.75441126107022e-09	4.24429511849918e-08	No-difference
chr11	101309638	101316159	ENSMUSG00000097487.8	-	2108	Ptges3l	58.0526	-3.91015	0.663447	-5.89369	3.77658080109755e-09	4.26690795846323e-08	SCNT.4C-low
chr9	48406742	48407272	ENSMUSG00000042293.9	+	531	Gm5617	132.2	1.71276	0.290674	5.89239	3.80659739212796e-09	4.29835564467751e-08	SCNT.4C-high
chr17	47794289	47813217	ENSMUSG00000023980.8	-	4537	Taf8	964.095	-1.03263	0.175281	-5.89131	3.8315351909409e-09	4.32403567422345e-08	SCNT.4C-low
chr11	50701913	50718551	ENSMUSG00000044807.14	-	5596	Zfp354c	25.8915	7.9489	1.34941	5.89063	3.84724757311171e-09	4.33928101129948e-08	SCNT.4C-high
chr7	33840113	33869024	ENSMUSG00000052997.16	-	6033	Uba2	4259.49	-0.757248	0.128595	-5.88863	3.89401322146727e-09	4.38951358731281e-08	No-difference
chr4	59189257	59222833	ENSMUSG00000028381.9	+	5212	Ugcg	4739.68	-0.677805	0.11511	-5.88833	3.9011213469221e-09	4.39501045108334e-08	No-difference
chr13	68730353	68740457	ENSMUSG00000021532.12	+	5210	Fastkd3	508.74	-1.18852	0.201884	-5.88713	3.92969345672034e-09	4.42466856736385e-08	SCNT.4C-low
chr5	76357715	76452639	ENSMUSG00000029238.12	-	13727	Clock	463.497	1.29121	0.219331	5.88703	3.93205817836061e-09	4.42480124036889e-08	SCNT.4C-high
chr13	73476632	73480297	ENSMUSG00000021607.10	+	1161	Mrpl36	1426.26	0.75756	0.128775	5.88282	4.03326108346834e-09	4.53609426137876e-08	No-difference
chr7	45199958	45201039	ENSMUSG00000110144.2	-	530	Gm45564	87.2565	-2.25205	0.382902	-5.88153	4.06481386966103e-09	4.56897143465951e-08	SCNT.4C-low
chr4	145472316	145473971	ENSMUSG00000082334.2	+	1446	Gm13244	36.1417	-3.62211	0.616009	-5.87997	4.10340272830642e-09	4.60971534104611e-08	SCNT.4C-low
chr9	53009935	53159353	ENSMUSG00000053289.9	-	3128	Ddx10	1822.91	-0.910196	0.154887	-5.8765	4.19022213550155e-09	4.70456354130171e-08	No-difference
chrX	138722381	138772426	ENSMUSG00000031434.16	-	6051	Morc4	39.6524	4.67778	0.796058	5.87618	4.19840687224667e-09	4.7110670390401e-08	SCNT.4C-high
chr15	102314578	102344839	ENSMUSG00000001280.14	+	8262	Sp1	2116.43	-1.05903	0.180314	-5.87324	4.2736157270247e-09	4.79272861687343e-08	SCNT.4C-low
chr1	162398084	162426653	ENSMUSG00000026696.16	+	4565	Vamp4	405.092	1.16239	0.198017	5.87013	4.35466612101964e-09	4.88084461703129e-08	SCNT.4C-high
chr6	149467547	149487111	ENSMUSG00000096299.5	+	4268	Gm21814	32.9111	4.81272	0.820292	5.86708	4.43537456576497e-09	4.96847732216209e-08	SCNT.4C-high
chrX	149766137	149800318	ENSMUSG00000025266.12	-	5570	Gnl3l	514.228	-1.17575	0.200424	-5.86633	4.45537177814628e-09	4.98804072922312e-08	SCNT.4C-low
chr7	141995545	141998147	ENSMUSG00000031097.16	+	1497	Tnni2	20.5049	-8.04382	1.37175	-5.86393	4.52045835779725e-09	5.05803332046029e-08	SCNT.4C-low
chr12	12915571	12924690	ENSMUSG00000113363.2	+	491	Gm48187	60.1835	2.63321	0.449186	5.86217	4.56855464730710e-09	5.10894643210782e-08	SCNT.4C-high
chr17	71922890	71966026	ENSMUSG00000041057.11	+	4775	Wdr43	13236.4	-0.838816	0.143097	-5.86188	4.57642876728854e-09	5.11484742986454e-08	No-difference
chr9	50405825	50416782	ENSMUSG00000032068.15	+	1947	Plet1	81.4966	2.6137	0.445891	5.86173	4.58057402461798e-09	5.11657653243346e-08	SCNT.4C-high
chr1	179355620	179373832	ENSMUSG00000026492.12	-	2804	Tfb2m	2124.52	-0.905384	0.154524	-5.85919	4.65132444147839e-09	5.1926605570314e-08	No-difference
chr9	74860151	74939746	ENSMUSG00000034858.18	+	6648	Atosa	866.523	-1.16324	0.198736	-5.85318	4.82273887905483e-09	5.38097431984288e-08	SCNT.4C-low
chr5	37185679	37307951	ENSMUSG00000063646.19	+	8586	Jakmip1	31.4761	-4.13266	0.706464	-5.84979	4.92198866039794e-09	5.4886026437835e-08	SCNT.4C-low
chr7	30584456	30585871	ENSMUSG00000100029.2	+	928	D7Ertd128e	52.3473	-3.55723	0.608653	-5.84443	5.08319671439053e-09	5.66516088831311e-08	SCNT.4C-low
chr10	81850307	81853064	ENSMUSG00000112790.2	+	2758	Gm33378	91.3307	-2.30269	0.394062	-5.84347	5.11255484081133e-09	5.69465738009602e-08	SCNT.4C-low
chr5	103840240	104003188	ENSMUSG00000029313.19	+	9458	Aff1	834.438	-0.913702	0.156461	-5.83981	5.22594159927309e-09	5.81766353388835e-08	No-difference
chr8	88187097	88252195	ENSMUSG00000097248.11	+	7188	Gm2694	167.726	-2.41007	0.412764	-5.83885	5.2561804264666e-09	5.84802040329982e-08	SCNT.4C-low
chr6	148732950	148734612	ENSMUSG00000107909.3	+	1663	2610017A05Rik	105.247	2.1493	0.368177	5.83767	5.29355808898998e-09	5.88628116580912e-08	SCNT.4C-high
chr13	73752125	73768724	ENSMUSG00000021610.9	+	3068	Clptm1l	493.04	1.03466	0.177284	5.83613	5.3426563608635e-09	5.93752436311992e-08	SCNT.4C-high
chr8	23149228	23196605	ENSMUSG00000031537.16	-	19078	Ikbkb	66.6602	2.87046	0.492016	5.83408	5.40897825361627e-09	6.0078403129422e-08	SCNT.4C-high
chr15	41310878	41724444	ENSMUSG00000022307.17	+	7136	Oxr1	177.911	1.5869	0.272067	5.83275	5.45212397439809e-09	6.05234934767879e-08	SCNT.4C-high
chr19	46678345	46691821	ENSMUSG00000062376.8	+	2176	Borcs7	462.691	1.05221	0.180571	5.82715	5.63823138940398e-09	6.25541919726944e-08	SCNT.4C-high
chr1	134273835	134289717	ENSMUSG00000042305.13	-	3564	Tmem183a	1072.52	0.872302	0.149758	5.82473	5.7205189060876e-09	6.34314069918824e-08	No-difference
chr5	143166772	143190830	ENSMUSG00000029586.10	+	2538	Spdye4b	103.901	2.46396	0.423057	5.82419	5.73907096630926e-09	6.36013081257896e-08	SCNT.4C-high
chr10	66844968	66932724	ENSMUSG00000019873.9	-	8294	Reep3	277.887	-1.33544	0.229308	-5.82376	5.75393323399257e-09	6.36943266874737e-08	SCNT.4C-low
chrX	99019212	99444368	ENSMUSG00000059327.10	+	6825	Eda	357.275	-1.9197	0.329633	-5.82377	5.75355187265435e-09	6.36943266874737e-08	SCNT.4C-low
chr12	79008569	79054401	ENSMUSG00000046157.14	-	4732	Tmem229b	1122.41	-0.982185	0.168656	-5.8236	5.75916601899708e-09	6.37164361865783e-08	No-difference
chr8	47121843	47192550	ENSMUSG00000097534.5	-	5627	Gm16675	175.104	2.11153	0.362612	5.82312	5.77588234313336e-09	6.3865497463967e-08	SCNT.4C-high
chr15	88867112	88939355	ENSMUSG00000015365.16	+	4183	Mov10l1	70.059	-2.23126	0.383233	-5.8222	5.80765679686962e-09	6.41807998320726e-08	SCNT.4C-low
chr6	128839512	128842157	ENSMUSG00000107633.2	-	2646	Gm44078	63.9862	-2.58029	0.443332	-5.82022	5.87710812857927e-09	6.4911884675329e-08	SCNT.4C-low
chr11	78397881	78402998	ENSMUSG00000051232.14	-	1902	Tmem199	923.6	0.889676	0.15287	5.81982	5.89119959584163e-09	6.50310502471464e-08	No-difference
chr7	112278525	112506014	ENSMUSG00000055320.19	+	13570	Tead1	474.496	1.29063	0.221829	5.81813	5.95096387508102e-09	6.56539672784149e-08	SCNT.4C-high
chr2	32168828	32178087	ENSMUSG00000044627.12	-	5551	Swi5	953.303	1.09166	0.187668	5.81697	5.99230606241547e-09	6.60730589513706e-08	SCNT.4C-high
chr17	79244565	79255481	ENSMUSG00000024082.6	+	3503	Ndufaf7	1996.08	-0.728715	0.125311	-5.81523	6.05493016203316e-09	6.67262113491432e-08	No-difference
chr11	16450530	16458484	ENSMUSG00000078974.11	-	2464	Sec61g	1676.82	0.859667	0.147861	5.81402	6.09908741118804e-09	6.71752395908983e-08	No-difference
chr11	77771441	77784922	ENSMUSG00000017453.5	-	2470	Pipox	19.9557	-8.00461	1.37717	-5.81237	6.15951165429946e-09	6.78028300772048e-08	SCNT.4C-low
chr16	91855158	91909115	ENSMUSG00000039680.11	+	1533	Mrps6	2011.62	0.814591	0.140215	5.80957	6.26324736240793e-09	6.89062180491058e-08	No-difference
chr15	12117917	12185769	ENSMUSG00000022201.17	+	5911	Zfr	1271.34	0.926322	0.159459	5.80917	6.27839746345916e-09	6.90343278882754e-08	No-difference
chr9	50432917	50440024	ENSMUSG00000032067.7	-	6101	Pts	146.138	1.8617	0.320489	5.80892	6.28762877180722e-09	6.90972507830355e-08	SCNT.4C-high
chr9	108437485	108442783	ENSMUSG00000062867.14	+	3077	Impdh2	19777	-0.773224	0.133175	-5.80609	6.39491838122988e-09	7.02371041168767e-08	No-difference
chr4	15997121	16013888	ENSMUSG00000041153.10	-	5571	Osgin2	468.282	1.31377	0.226286	5.80582	6.40533437163177e-09	7.03122908475721e-08	SCNT.4C-high
chr1	44186904	44220420	ENSMUSG00000026048.17	+	5864	Ercc5	189.746	1.48357	0.255553	5.80534	6.42350557305727e-09	7.04724764625164e-08	SCNT.4C-high
chr1	191553556	191565162	ENSMUSG00000026622.16	+	4516	Nek2	1002.3	-0.912342	0.157185	-5.80424	6.46580495323882e-09	7.08970472962873e-08	No-difference
chr9	118900595	118922570	ENSMUSG00000010660.4	-	3093	Plcd1	133.857	-1.71864	0.296224	-5.80181	6.56023949413906e-09	7.18924854524655e-08	SCNT.4C-low
chr4	145173310	145177458	ENSMUSG00000082082.2	+	1575	Gm13230	103.951	-2.21768	0.382347	-5.80018	6.624204380988e-09	7.255309058665e-08	SCNT.4C-low
chr9	80072313	80219011	ENSMUSG00000033577.19	+	12078	Myo6	162.379	1.78487	0.307791	5.79898	6.67211030443973e-09	7.30371696638863e-08	SCNT.4C-high
chr9	52022644	52079872	ENSMUSG00000035164.9	-	6845	Zc3h12c	1434.86	-1.07146	0.184809	-5.79768	6.72380294343186e-09	7.35621396472242e-08	SCNT.4C-low
chr3	135290416	135397308	ENSMUSG00000028163.18	-	12061	Nfkb1	32.9137	5.42764	0.936234	5.79732	6.73843940383883e-09	7.36813365795658e-08	SCNT.4C-high
chr9	81559651	81560730	ENSMUSG00000121649.1	+	638	ENSMUSG00000121649	542.296	-1.24356	0.214556	-5.79598	6.79252349356561e-09	7.42315011979953e-08	SCNT.4C-low
chr17	6130061	6136792	ENSMUSG00000034345.15	+	3855	Gtf2h5	11321.4	-0.575921	0.0994243	-5.79256	6.93234897700693e-09	7.57175531914573e-08	No-difference
chr5	31205656	31211967	ENSMUSG00000013622.16	+	2082	Atraid	3010.88	-0.816281	0.140955	-5.79106	6.99442578211507e-09	7.63532300039868e-08	No-difference
chr17	45744524	45753470	ENSMUSG00000097119.3	+	6136	B230354K17Rik	199.285	1.45367	0.251077	5.78974	7.04947704558776e-09	7.69115520547146e-08	SCNT.4C-high
chr2	148677067	148680658	ENSMUSG00000027445.4	+	687	Cst9	135.465	2.54454	0.439511	5.78949	7.05998940352489e-09	7.69835943098647e-08	SCNT.4C-high
chr1	16171519	16174886	ENSMUSG00000043716.14	-	2687	Rpl7	23866.3	-0.682451	0.11788	-5.78937	7.06514085087383e-09	7.69971326930041e-08	No-difference
chr15	79558452	79572120	ENSMUSG00000022426.7	-	3440	Josd1	93.7642	2.10751	0.364087	5.78848	7.10277122694784e-09	7.73644213342278e-08	SCNT.4C-high
chr15	88703849	88710886	ENSMUSG00000023272.5	+	1366	Creld2	1099.81	1.02629	0.177311	5.78806	7.12034961940709e-09	7.75130155085594e-08	SCNT.4C-high
chr4	106173417	106298519	ENSMUSG00000028514.17	+	12400	Usp24	728.727	0.977401	0.168902	5.78679	7.17447024369194e-09	7.80590290105113e-08	No-difference
chr4	42969604	42983640	ENSMUSG00000028451.13	+	4542	1700022I11Rik	26.9849	-5.99829	1.03661	-5.78644	7.18948129310319e-09	7.81464663275801e-08	SCNT.4C-low
chr12	70160348	70162728	ENSMUSG00000114099.2	+	733	Gm48695	65.4378	-2.30305	0.39801	-5.78642	7.19044315165669e-09	7.81464663275801e-08	SCNT.4C-low
chr14	44400626	44450711	ENSMUSG00000072595.4	-	1938	4930503E14Rik	19.5671	-7.97738	1.37867	-5.78631	7.19506496776181e-09	7.81535655874977e-08	SCNT.4C-low
chr9	100434241	100453143	ENSMUSG00000070287.4	-	1590	Slc35g2	138.247	6.08559	1.05186	5.78556	7.22715496028687e-09	7.84588548141838e-08	SCNT.4C-high
chr10	115122989	115151499	ENSMUSG00000020132.11	-	5047	Rab21	327.554	1.23245	0.213054	5.78468	7.26498065481269e-09	7.88260407907583e-08	SCNT.4C-high
chr9	122752137	122760093	ENSMUSG00000057895.12	+	2130	Zfp105	244.612	1.52567	0.263752	5.78448	7.2736421694411e-09	7.88765612570504e-08	SCNT.4C-high
chr4	109518073	109524386	ENSMUSG00000028551.15	-	2686	Cdkn2c	115.04	2.3134	0.40001	5.78334	7.32313083389383e-09	7.93695187186963e-08	SCNT.4C-high
chr4	75859475	78130198	ENSMUSG00000028399.19	-	22822	Ptprd	23.8216	7.83026	1.35403	5.78292	7.34169076028375e-09	7.95269065689043e-08	SCNT.4C-high
chr19	37184942	37199550	ENSMUSG00000023307.15	+	2408	Marchf5	2351.63	0.830048	0.143639	5.77871	7.52757701338687e-09	8.1463482898372e-08	No-difference
chr17	37192490	37201015	ENSMUSG00000073399.10	-	2398	Trim40	56.6617	-2.97202	0.514307	-5.77868	7.52874315112157e-09	8.1463482898372e-08	SCNT.4C-low
chr6	135326406	135326747	ENSMUSG00000082691.7	-	342	Dynlt1-ps1	126.705	1.7503	0.302932	5.77787	7.56517035003109e-09	8.18126851747184e-08	SCNT.4C-high
chr3	14671344	14676345	ENSMUSG00000078784.9	-	1753	Rbis	5279.06	-0.633436	0.109703	-5.7741	7.73669712254325e-09	8.36217214238443e-08	No-difference
chr11	96828651	96834812	ENSMUSG00000018659.13	-	2925	Pnpo	48.4952	3.21004	0.556075	5.77268	7.80219154336862e-09	8.42833560414472e-08	SCNT.4C-high
chr5	23587297	23639396	ENSMUSG00000073147.5	-	6968	5031425E22Rik	102.918	1.94372	0.336766	5.77171	7.84729716376834e-09	8.47241354419353e-08	SCNT.4C-high
chr11	3081850	3143463	ENSMUSG00000023764.19	-	7559	Sfi1	298.868	-1.66828	0.289102	-5.77055	7.90145749733314e-09	8.52621383534146e-08	SCNT.4C-low
chr1	73657247	73903625	ENSMUSG00000100301.7	-	2442	6030407O03Rik	32.6717	4.61156	0.79921	5.77015	7.92012590350996e-09	8.54167795278322e-08	SCNT.4C-high
chr5	135916773	135918417	ENSMUSG00000004951.11	+	1031	Hspb1	661.934	1.3501	0.233998	5.7697	7.94116656771894e-09	8.55499962899831e-08	SCNT.4C-high
chr15	33831594	33834499	ENSMUSG00000115318.2	+	2906	Gm49089	205.999	-2.25796	0.391347	-5.76972	7.94049288725196e-09	8.55499962899831e-08	SCNT.4C-low
chr5	138601914	138618023	ENSMUSG00000058291.15	-	7962	Zfp68	566.952	1.27687	0.221498	5.76471	8.17963958951667e-09	8.80708815945062e-08	SCNT.4C-high
chr3	110153425	110158314	ENSMUSG00000049300.12	-	4197	Prmt6	292.17	-1.46555	0.254236	-5.76453	8.18880699222117e-09	8.81214077037222e-08	SCNT.4C-low
chr12	79221111	79239067	ENSMUSG00000066441.15	-	3455	Rdh11	79.2772	2.66944	0.463175	5.76336	8.24538481444872e-09	8.86817930917197e-08	SCNT.4C-high
chr3	153612924	153618646	ENSMUSG00000038975.15	-	2421	Rabggtb	1809.87	-0.771574	0.1339	-5.76233	8.29620822407959e-09	8.91797099109167e-08	No-difference
chr4	156119297	156143871	ENSMUSG00000029074.15	-	3985	Ttll10	96.8479	-2.34553	0.407126	-5.7612	8.35176890022835e-09	8.97279786973251e-08	SCNT.4C-low
chr11	70868662	70873852	ENSMUSG00000018446.9	-	2826	C1qbp	8017.61	-0.673181	0.116861	-5.76051	8.38625210789532e-09	9.00493253875587e-08	No-difference
chr10	18720768	18732821	ENSMUSG00000019851.9	+	1952	Perp	117.823	2.38823	0.414639	5.75978	8.42253512826738e-09	9.03896372103377e-08	SCNT.4C-high
chr8	72704882	72747636	ENSMUSG00000052446.18	+	4334	Zfp961	1606.69	-0.789971	0.137203	-5.75766	8.52864182831488e-09	9.14785095452096e-08	No-difference
chr10	84955297	84963891	ENSMUSG00000049038.4	-	1752	Mterf2	70.9905	2.44462	0.42466	5.75667	8.57902048733746e-09	9.19687808694266e-08	SCNT.4C-high
chr18	16721934	16942303	ENSMUSG00000024304.15	-	8066	Cdh2	95.2124	2.937	0.510236	5.75616	8.60478442233162e-09	9.21947876109775e-08	SCNT.4C-high
chr15	72967693	73056784	ENSMUSG00000036698.12	-	14031	Ago2	1381.96	-0.888158	0.154306	-5.75582	8.62232152630146e-09	9.23324512329825e-08	No-difference
chr16	14117108	14135269	ENSMUSG00000022677.16	-	5806	Cep20	1186.16	0.8214	0.142725	5.75512	8.6580083379237e-09	9.26138827804082e-08	No-difference
chr9	113480812	113537327	ENSMUSG00000032504.16	-	6903	Pdcd6ip	341.492	1.18654	0.20617	5.75515	8.6566610430452e-09	9.26138827804082e-08	SCNT.4C-high
chr16	29398152	29473702	ENSMUSG00000038084.17	+	7875	Opa1	344.936	1.33256	0.231686	5.75158	8.84130467657709e-09	9.45232426687473e-08	SCNT.4C-high
chr2	131751848	131780349	ENSMUSG00000079037.10	+	2343	Prnp	48.3699	3.57581	0.622123	5.74775	9.04390379391798e-09	9.66367864425538e-08	SCNT.4C-high
chr18	56533409	56636864	ENSMUSG00000001700.11	+	5679	Gramd2b	51.9985	3.51893	0.612928	5.74118	9.40180380216377e-09	1.00406573902392e-07	SCNT.4C-high
chr18	70585283	70605580	ENSMUSG00000044906.7	-	5967	4930503L19Rik	97.4886	2.62157	0.45677	5.73935	9.5040261146856e-09	1.01388291590739e-07	SCNT.4C-high
chr4	147637734	147669655	ENSMUSG00000065999.14	+	2871	Zfp985	308.622	-1.67151	0.291234	-5.73942	9.50026885222938e-09	1.01388291590739e-07	SCNT.4C-low
chr3	137849209	137865582	ENSMUSG00000004127.13	+	7976	Trmt10a	705.846	-0.927285	0.161614	-5.73767	9.59901915818078e-09	1.02346228631323e-07	No-difference
chr15	96585273	96597611	ENSMUSG00000022462.8	-	8838	Slc38a2	407.975	2.01488	0.35119	5.7373	9.61961126754864e-09	1.02481187828207e-07	SCNT.4C-high
chr4	98284022	98607840	ENSMUSG00000061859.18	+	13162	Patj	258.021	1.29208	0.225208	5.73726	9.62208481665341e-09	1.02481187828207e-07	SCNT.4C-high
chr17	6092471	6130016	ENSMUSG00000015659.13	-	4576	Serac1	77.0489	-2.40594	0.419439	-5.73609	9.68871204331709e-09	1.03135030415699e-07	SCNT.4C-low
chr15	96309580	96358724	ENSMUSG00000033228.9	-	10340	Scaf11	2532.61	-0.849207	0.148051	-5.73591	9.69921735317804e-09	1.0319107905788e-07	No-difference
chr16	95502942	95522095	ENSMUSG00000022895.17	+	5780	Ets2	47.5675	3.72877	0.650144	5.73529	9.73438539841474e-09	1.03509315146318e-07	SCNT.4C-high
chr8	3726299	3731255	ENSMUSG00000040236.5	+	4957	Trappc5	149.832	1.73714	0.303033	5.73252	9.89470562620554e-09	1.05109868167506e-07	SCNT.4C-high
chr17	52098498	52100489	ENSMUSG00000102744.2	-	1992	5830444F18Rik	35.7777	-4.38713	0.765307	-5.73251	9.89558196224831e-09	1.05109868167506e-07	SCNT.4C-low
chr2	48792836	48840289	ENSMUSG00000026761.13	-	7458	Orc4	6266.03	-0.724778	0.126556	-5.72695	1.02253864775542e-08	1.08554466793787e-07	No-difference
chr2	109848162	110003705	ENSMUSG00000027160.17	+	6558	Ccdc34	235.219	1.95475	0.34143	5.72518	1.03323737831663e-08	1.09631162129253e-07	SCNT.4C-high
chr5	33978069	34055319	ENSMUSG00000057406.17	+	16803	Nsd2	150.481	1.81385	0.316849	5.72465	1.03650243237293e-08	1.09918375878945e-07	SCNT.4C-high
chr4	131570781	131595097	ENSMUSG00000028910.13	+	3041	Mecr	342.209	1.22787	0.214502	5.72431	1.03856774062161e-08	1.10078119031547e-07	SCNT.4C-high
chr8	123610561	123769016	ENSMUSG00000035569.18	-	16580	Ankrd11	576.577	1.05621	0.184521	5.72407	1.04001171538326e-08	1.10171870419809e-07	SCNT.4C-high
chr9	107132126	107167076	ENSMUSG00000032577.17	-	5542	Mapkapk3	135.709	1.61503	0.282177	5.72348	1.043652537388e-08	1.10498115154741e-07	SCNT.4C-high
chrX	167437113	167456894	ENSMUSG00000031358.18	-	2877	Msl3	429.91	1.17166	0.204765	5.722	1.05278251434357e-08	1.11404868645717e-07	SCNT.4C-high
chr18	64632718	64649723	ENSMUSG00000024587.11	-	4355	Nars1	4970.72	-0.733709	0.128262	-5.72039	1.06281110389405e-08	1.12405687803359e-07	No-difference
chr15	103156639	103166830	ENSMUSG00000058794.13	-	2988	Nfe2	61.7574	-3.30842	0.578684	-5.71715	1.0832521723588e-08	1.14506092486644e-07	SCNT.4C-low
chr6	89360128	89572634	ENSMUSG00000030086.17	-	2529	Chchd6	97.7166	2.25636	0.394742	5.71603	1.09040621657181e-08	1.1520048080981e-07	SCNT.4C-high
chr3	57193032	57209409	ENSMUSG00000027800.15	-	4163	Tm4sf1	23.0943	7.78294	1.36168	5.71569	1.09262938145712e-08	1.15373460638258e-07	SCNT.4C-high
chr2	28730418	28795583	ENSMUSG00000026806.16	+	3534	Ddx31	407.432	-1.12709	0.197214	-5.71507	1.09660654745259e-08	1.15731365160685e-07	SCNT.4C-low
chr6	71470878	71487865	ENSMUSG00000052656.14	+	6602	Rnf103	246.999	1.28827	0.225484	5.71336	1.10765966095103e-08	1.16835252828649e-07	SCNT.4C-high
chr17	24633539	24644875	ENSMUSG00000034681.18	+	5131	Rnps1	1473.26	-0.876965	0.153574	-5.71036	1.127369539754e-08	1.18786989547221e-07	No-difference
chrX	100838262	100842248	ENSMUSG00000046774.18	+	2004	8030474K03Rik	19.5702	-7.97438	1.39647	-5.71036	1.12734374908555e-08	1.18786989547221e-07	SCNT.4C-low
chr9	106110654	106125853	ENSMUSG00000032786.17	-	6174	Alas1	862.822	1.15018	0.201431	5.71003	1.12957451318956e-08	1.18955673199155e-07	SCNT.4C-high
chr9	66682484	66702772	ENSMUSG00000032375.16	-	5163	Aph1b	25.917	7.95297	1.39285	5.70986	1.13068830707575e-08	1.19009325661373e-07	SCNT.4C-high
chr12	76450950	76453712	ENSMUSG00000059970.8	+	2644	Hspa2	136.345	1.60425	0.281009	5.70889	1.13714135623907e-08	1.19624597908205e-07	SCNT.4C-high
chr2	163895460	163913089	ENSMUSG00000018322.11	-	3040	Tomm34	475.38	-1.14573	0.200783	-5.70632	1.15444593461283e-08	1.21380159051417e-07	SCNT.4C-low
chr17	79226435	79244495	ENSMUSG00000024081.10	-	4658	Cebpz	2166.09	-0.964547	0.169086	-5.70447	1.16708699533259e-08	1.22643779077293e-07	No-difference
chr10	79795986	79806037	ENSMUSG00000035754.9	+	6005	Wdr18	1142.75	-0.848883	0.148897	-5.70113	1.19017982453866e-08	1.25003793518079e-07	No-difference
chr9	119049554	119060800	ENSMUSG00000092212.5	-	2040	Slc22a13b	171.805	-1.64894	0.289315	-5.69947	1.20180004102788e-08	1.2615697338999e-07	SCNT.4C-low
chr5	71600167	71705548	ENSMUSG00000049387.11	-	542	Cox7b2	44.9515	-3.57787	0.627776	-5.69928	1.20313970121253e-08	1.26230315055825e-07	SCNT.4C-low
chr7	28076209	28079678	ENSMUSG00000044786.7	-	3470	Zfp36	209.311	-1.61403	0.283246	-5.69832	1.20993257100182e-08	1.26875410653561e-07	SCNT.4C-low
chr2	32041094	32124549	ENSMUSG00000039262.17	+	11262	Prrc2b	125.93	1.86373	0.327088	5.69794	1.21263572066002e-08	1.27091193437774e-07	SCNT.4C-high
chr6	87110835	87312803	ENSMUSG00000033420.13	-	9537	Antxr1	283.882	3.83324	0.673019	5.69559	1.22943795094741e-08	1.28783625361741e-07	SCNT.4C-high
chr11	94687875	94688603	ENSMUSG00000083227.2	-	354	Gm11546	272.775	1.89634	0.333062	5.69365	1.24354859358881e-08	1.3019246386786e-07	SCNT.4C-high
chr4	34803113	34882960	ENSMUSG00000039967.15	-	9986	Zfp292	1805.62	-1.02497	0.180026	-5.69345	1.24496710179927e-08	1.30271716980515e-07	SCNT.4C-low
chr3	94149771	94150777	ENSMUSG00000089893.2	-	1007	Gm9141	38.5198	3.568	0.626835	5.69209	1.25491000415323e-08	1.31242393583588e-07	SCNT.4C-high
chr19	44551289	44564713	ENSMUSG00000036450.5	+	6606	Hif1an	605.16	-0.918285	0.161338	-5.69167	1.25802354072745e-08	1.31498182524128e-07	No-difference
chr10	98750268	98862005	ENSMUSG00000019943.11	+	15218	Atp2b1	333.772	1.15801	0.203492	5.69067	1.2654006890103e-08	1.32199128746312e-07	SCNT.4C-high
chr12	112073113	112093993	ENSMUSG00000037686.7	+	3521	Aspg	83.2046	-3.63584	0.639025	-5.68967	1.27281452396329e-08	1.32903162356357e-07	SCNT.4C-low
chr17	22145941	22181445	ENSMUSG00000071267.12	-	5259	Zfp942	847.914	0.868915	0.152787	5.68711	1.29210658093564e-08	1.34846077892769e-07	No-difference
chr12	8724134	8802581	ENSMUSG00000020594.15	+	7260	Pum2	3363.36	-0.827735	0.14559	-5.68538	1.30522447715987e-08	1.36142932355452e-07	No-difference
chrX	134972848	134986004	ENSMUSG00000057000.13	-	3048	Nxf3	36.666	4.76563	0.838284	5.68498	1.30824928367737e-08	1.36386199806556e-07	SCNT.4C-high
chr16	30379312	30406410	ENSMUSG00000022538.21	-	6192	Lsg1	3650.75	-0.731649	0.128701	-5.68488	1.30906847068467e-08	1.36399393614778e-07	No-difference
chr1	151220228	151240173	ENSMUSG00000023150.15	+	5435	Ivns1abp	2731.66	-0.834381	0.14678	-5.68459	1.31130419252513e-08	1.36560092350065e-07	No-difference
chr9	86647976	86762707	ENSMUSG00000033419.17	-	9126	Snap91	73.5125	-3.0292	0.53291	-5.68426	1.31376522796114e-08	1.36744073119655e-07	SCNT.4C-low
chr12	80154528	80159787	ENSMUSG00000021127.9	-	2990	Zfp36l1	57.6407	3.37909	0.594574	5.68322	1.3218296765336e-08	1.3751078615941e-07	SCNT.4C-high
chr19	8748360	8749839	ENSMUSG00000117924.2	+	748	Tmem223	513.584	1.05324	0.185342	5.68271	1.32576275018759e-08	1.37847126924204e-07	SCNT.4C-high
chr5	14075290	14306703	ENSMUSG00000063531.8	+	9285	Sema3e	57.9232	3.19589	0.562475	5.68183	1.3325997256217e-08	1.38484888636771e-07	SCNT.4C-high
chr10	75778891	75785491	ENSMUSG00000000903.4	+	859	Vpreb3	277.383	-1.46512	0.257911	-5.68071	1.34140119033186e-08	1.39252575862969e-07	SCNT.4C-low
chr9	37400317	37435921	ENSMUSG00000042138.10	+	3571	Msantd2	691.558	-1.15061	0.202544	-5.68079	1.34070958054297e-08	1.39252575862969e-07	SCNT.4C-low
chr13	52000714	52002504	ENSMUSG00000021453.3	+	1173	Gadd45g	108.399	3.2748	0.576593	5.67956	1.3504243418095e-08	1.40115419195229e-07	SCNT.4C-high
chr19	16592730	16758297	ENSMUSG00000046230.12	-	17801	Vps13a	399.615	1.14109	0.200972	5.67785	1.36394882743923e-08	1.41444150915012e-07	SCNT.4C-high
chr2	155688814	155772230	ENSMUSG00000005882.19	-	6044	Uqcc1	1811.23	-0.781203	0.137617	-5.67665	1.37358362995553e-08	1.42368328551128e-07	No-difference
chr7	44779212	44785856	ENSMUSG00000110206.2	-	3878	Flt3l	110.163	-1.96683	0.346492	-5.67641	1.37548910157286e-08	1.42490830495919e-07	SCNT.4C-low
chr9	48966913	48990075	ENSMUSG00000032264.10	+	3827	Zw10	400.654	1.0961	0.193104	5.67625	1.37677586769686e-08	1.4254914386201e-07	SCNT.4C-high
chr11	45299869	45359331	ENSMUSG00000085476.2	-	281	Gm12162	19.3911	-7.96015	1.40255	-5.67549	1.38295195383789e-08	1.43113362201417e-07	SCNT.4C-low
chr15	102052797	102057946	ENSMUSG00000023046.7	+	1112	Igfbp6	43.9134	4.77815	0.842243	5.67312	1.40216737660915e-08	1.45025641531323e-07	SCNT.4C-high
chr19	40283197	40502223	ENSMUSG00000025006.19	-	14718	Sorbs1	450.027	-1.67889	0.296008	-5.67175	1.41343361098049e-08	1.46114163260046e-07	SCNT.4C-low
chr7	80992480	80995002	ENSMUSG00000061787.16	-	1274	Rps17	8275.79	-0.65784	0.116074	-5.6674	1.44982410186676e-08	1.49797408384376e-07	No-difference
chr3	108291155	108295547	ENSMUSG00000068744.13	+	3364	Psrc1	109.185	1.80818	0.319263	5.66362	1.48209445439975e-08	1.53051316677999e-07	SCNT.4C-high
chr12	57277198	57286668	ENSMUSG00000079104.5	+	1720	Prps1l3	1668.76	-1.09404	0.193182	-5.66323	1.48546489594523e-08	1.53318973772795e-07	SCNT.4C-low
chr7	79024618	79036796	ENSMUSG00000039194.17	-	2954	Rlbp1	33.1092	-3.7117	0.655474	-5.66263	1.49074155301505e-08	1.53782993208619e-07	SCNT.4C-low
chr2	26778640	26792891	ENSMUSG00000036160.14	-	4071	Surf6	623.711	-1.18167	0.208752	-5.66064	1.50810048529636e-08	1.55492266266708e-07	SCNT.4C-low
chr11	70342745	70344553	ENSMUSG00000018923.14	+	1046	Med11	557.206	-0.925666	0.163549	-5.65985	1.51504575383734e-08	1.56126614496697e-07	No-difference
chr11	104141728	104150187	ENSMUSG00000085134.2	-	466	Gm11659	124.166	-2.10688	0.372298	-5.65912	1.52154657054662e-08	1.5671452203857e-07	SCNT.4C-low
chr4	116677101	116678904	ENSMUSG00000043155.5	-	1804	Hpdl	366.46	-1.61654	0.28566	-5.65897	1.52288590779482e-08	1.56770476645078e-07	SCNT.4C-low
chr3	138231940	138265457	ENSMUSG00000028156.13	+	6008	Eif4e	54905.6	-0.795704	0.140632	-5.65806	1.53095274516208e-08	1.57518560138333e-07	No-difference
chr10	31369189	31485180	ENSMUSG00000063760.10	-	11013	Rnf217	38.2058	6.08925	1.07629	5.65764	1.53472008667114e-08	1.57823721497728e-07	SCNT.4C-high
chr13	92711144	92712680	ENSMUSG00000046957.6	-	1537	Spz1	354.418	1.9593	0.346359	5.65685	1.54180303853056e-08	1.584693488402e-07	SCNT.4C-high
chr17	95172317	95185749	ENSMUSG00000095193.5	+	3802	Gm20939	2283.25	-0.905213	0.160031	-5.65648	1.54509596174948e-08	1.58724959701265e-07	No-difference
chr19	6107874	6109554	ENSMUSG00000038274.14	+	961	Fau	12058.9	-0.572338	0.101187	-5.65626	1.54707082782901e-08	1.58844972953267e-07	No-difference
chr7	75418786	75431869	ENSMUSG00000097415.4	-	3211	AU020206	1096.5	-1.01426	0.179387	-5.65404	1.56715529674283e-08	1.60823289519315e-07	SCNT.4C-low
chr3	90520189	90531488	ENSMUSG00000001025.9	+	1367	S100a6	137.486	3.04618	0.53895	5.65206	1.58534633000729e-08	1.62605339983509e-07	SCNT.4C-high
chr18	58011750	58079893	ENSMUSG00000024597.12	+	10920	Slc12a2	9807	-0.709092	0.125465	-5.65171	1.5885794163676e-08	1.62852131423879e-07	No-difference
chr7	18605256	18624384	ENSMUSG00000030413.8	+	1837	Pglyrp1	529.626	1.35699	0.240149	5.65062	1.59870046084298e-08	1.63804412983251e-07	SCNT.4C-high
chr17	53786262	53814708	ENSMUSG00000017831.9	+	5270	Rab5a	3852.64	-0.808032	0.143094	-5.64687	1.63397285986138e-08	1.67331396407957e-07	No-difference
chr2	30842971	30849027	ENSMUSG00000026848.15	+	5327	Tor1b	1876.51	-0.992724	0.175834	-5.64581	1.64406480269433e-08	1.68184923494469e-07	No-difference
chr9	70506296	70564456	ENSMUSG00000042444.11	-	8600	Mindy2	64.4107	3.32251	0.5885	5.64573	1.64479791618984e-08	1.68184923494469e-07	SCNT.4C-high
chr3	90119829	90120958	ENSMUSG00000090733.7	-	1043	Rps27	6648.32	-0.695399	0.123173	-5.64572	1.64486956101329e-08	1.68184923494469e-07	No-difference
chr2	121978167	121983564	ENSMUSG00000060802.9	+	860	B2m	2940.62	0.943286	0.167092	5.64531	1.64882016116397e-08	1.68501377445782e-07	No-difference
chr11	96679953	96699466	ENSMUSG00000018666.14	+	4273	Cbx1	1146.11	1.18099	0.209309	5.64234	1.67753064611641e-08	1.71346530155448e-07	SCNT.4C-high
chr17	8556291	8562945	ENSMUSG00000055945.9	+	3656	Prr18	45.4415	3.47142	0.615697	5.63819	1.7184841016362e-08	1.75438607638785e-07	SCNT.4C-high
chr8	112638643	112660513	ENSMUSG00000031951.9	-	5372	Tmem231	368.394	-1.12357	0.199307	-5.6374	1.72634734603035e-08	1.76058820742495e-07	SCNT.4C-low
chr6	71886037	71961919	ENSMUSG00000049553.12	+	11871	Polr1a	552.481	-1.1265	0.199824	-5.63745	1.72584795202635e-08	1.76058820742495e-07	SCNT.4C-low
chrX	139565348	139668464	ENSMUSG00000000266.12	+	8114	Mid2	21.9978	7.71542	1.37031	5.63043	1.79763148488396e-08	1.83221776972703e-07	SCNT.4C-high
chr10	88158666	88214942	ENSMUSG00000020057.3	-	3045	Dram1	159.459	-2.3041	0.409229	-5.63035	1.79844459903639e-08	1.83221776972703e-07	SCNT.4C-low
chr1	82990244	83016169	ENSMUSG00000038496.17	-	3065	Slc19a3	3234.02	1.06976	0.190035	5.62928	1.80960805580079e-08	1.84263761338599e-07	SCNT.4C-high
chr10	77877781	77899456	ENSMUSG00000000730.14	+	2988	Dnmt3l	666.601	1.0694	0.190037	5.6273	1.83046925870281e-08	1.86291633651858e-07	SCNT.4C-high
chr6	71350411	71356157	ENSMUSG00000053977.14	+	3637	Cd8a	44.9473	3.04731	0.541726	5.62519	1.85307059009539e-08	1.88494416997668e-07	SCNT.4C-high
chr9	47441471	47769413	ENSMUSG00000032076.21	+	11798	Cadm1	213.458	-1.7204	0.305845	-5.62506	1.8544351383589e-08	1.88535834691285e-07	SCNT.4C-low
chr10	80238831	80242664	ENSMUSG00000020163.13	-	641	Uqcr11	1507.34	0.792248	0.140883	5.62343	1.87201096911205e-08	1.90224520199812e-07	No-difference
chr14	52222176	52243708	ENSMUSG00000004562.17	+	10366	Arhgef40	164.249	-2.51325	0.447001	-5.62249	1.8822990055222e-08	1.91143357948386e-07	SCNT.4C-low
chrX	73453089	73472800	ENSMUSG00000031400.11	-	3080	G6pdx	168.059	1.85363	0.329685	5.62242	1.88299453826167e-08	1.91143357948386e-07	SCNT.4C-high
chr8	29083510	29088122	ENSMUSG00000097776.3	+	4613	Gm26795	155.037	-1.97831	0.352041	-5.61956	1.91447470028174e-08	1.94238795840537e-07	SCNT.4C-low
chr1	75190872	75196509	ENSMUSG00000026202.14	-	3701	Tuba4a	542.01	1.30206	0.231757	5.6182	1.92960568148977e-08	1.95673144621926e-07	SCNT.4C-high
chr8	118518384	118528682	ENSMUSG00000031843.3	-	2476	Mphosph6	5816.18	-0.771568	0.137442	-5.61377	1.97963024566571e-08	2.00642606422515e-07	No-difference
chr8	84972867	84976348	ENSMUSG00000019362.9	-	616	D8Ertd738e	6588.42	-0.619546	0.110397	-5.612	2.00006034149462e-08	2.02608993338752e-07	No-difference
chr18	34866046	34884586	ENSMUSG00000044201.11	-	4919	Cdc25c	1388.57	-0.813762	0.145027	-5.61109	2.01058998875821e-08	2.0357094420882e-07	No-difference
chr18	53309388	53353937	ENSMUSG00000034484.9	+	2702	Snx2	6587.27	0.659314	0.117512	5.61062	2.0160635062392e-08	2.04020239611349e-07	No-difference
chrX	133488898	133501874	ENSMUSG00000031266.8	-	3265	Gla	2498.62	-0.879127	0.156719	-5.60959	2.02805896623945e-08	2.05128737658724e-07	No-difference
chr1	151333755	151376706	ENSMUSG00000026484.14	-	4127	Rnf2	4158.41	-0.795341	0.141787	-5.60941	2.03012315287203e-08	2.05232111137109e-07	No-difference
chr15	63958706	64254768	ENSMUSG00000022377.17	-	7482	Asap1	173.572	1.58266	0.282225	5.6078	2.04914342925562e-08	2.07048648293129e-07	SCNT.4C-high
chr7	140769018	140773918	ENSMUSG00000025499.19	-	3733	Hras	1498.23	0.846908	0.151104	5.60481	2.08478375497215e-08	2.10541776854701e-07	No-difference
chr1	139350026	139380743	ENSMUSG00000033964.13	+	8400	Zbtb41	808.856	-1.02202	0.182484	-5.60057	2.13644433372617e-08	2.15648376545717e-07	SCNT.4C-low
chr7	104506216	104511874	ENSMUSG00000054568.8	+	2656	Usp17la	37.6432	-3.79434	0.677517	-5.60035	2.13916199530431e-08	2.15812075684057e-07	SCNT.4C-low
chr17	29737616	29768612	ENSMUSG00000091614.3	-	1511	Tmem217b	118.435	-1.77367	0.316758	-5.59947	2.15013705202853e-08	2.1680823843112e-07	SCNT.4C-low
chr18	24122689	24138433	ENSMUSG00000063281.10	+	3040	Zfp35	340.354	1.21581	0.217135	5.59932	2.15192559641819e-08	2.1687753720708e-07	SCNT.4C-high
chr11	59861440	59937315	ENSMUSG00000000301.17	-	2104	Pemt	7757.8	0.624343	0.111525	5.59825	2.16531422080418e-08	2.18115258057784e-07	No-difference
chr4	99603901	99651697	ENSMUSG00000073792.12	+	8544	Alg6	279.164	1.50553	0.268937	5.59809	2.16722391329122e-08	2.18196014951146e-07	SCNT.4C-high
chr5	43901957	43978980	ENSMUSG00000039753.17	-	9740	Fbxl5	2326.98	-0.792802	0.141623	-5.59796	2.16882674384728e-08	2.1824581025337e-07	No-difference
chr16	89583999	89940657	ENSMUSG00000002489.17	-	10048	Tiam1	325.514	-1.52272	0.272039	-5.59745	2.17522120793109e-08	2.18777483390127e-07	SCNT.4C-low
chr11	61620476	61652914	ENSMUSG00000020528.15	-	1962	Prpsap2	835.776	-1.00735	0.180005	-5.59625	2.19043364566897e-08	2.20195047392339e-07	SCNT.4C-low
chr1	160970261	160998068	ENSMUSG00000044835.16	+	3735	Ankrd45	37.0575	-3.13874	0.560952	-5.59538	2.20142912362661e-08	2.21187468018259e-07	SCNT.4C-low
chr18	36877731	36890688	ENSMUSG00000024474.9	+	3602	Ik	3203.44	-0.721483	0.128983	-5.59365	2.2234739577189e-08	2.23288488777962e-07	No-difference
chr6	29200433	29216363	ENSMUSG00000003500.14	-	3294	Impdh1	592.495	-0.891792	0.159443	-5.59319	2.22938740466187e-08	2.2376822711522e-07	No-difference
chr9	63301729	63306528	ENSMUSG00000032403.9	-	2000	2300009A05Rik	21.4966	7.68204	1.37355	5.59284	2.23388437748841e-08	2.24105374660618e-07	SCNT.4C-high
chr5	104961035	105007936	ENSMUSG00000072774.11	-	4730	Zfp951	781.207	-1.37764	0.246358	-5.59203	2.24429215543813e-08	2.25034854465596e-07	SCNT.4C-low
chr17	28547445	28550007	ENSMUSG00000037805.16	+	2431	Rpl10a	4129	-0.657623	0.117602	-5.59192	2.24568379821508e-08	2.25059801721372e-07	No-difference
chr9	57818262	57837251	ENSMUSG00000055720.11	+	2402	Ubl7	2775.39	-0.7279	0.13024	-5.58891	2.28495424554006e-08	2.28878962143542e-07	No-difference
chr7	7285308	7303850	ENSMUSG00000000605.10	-	8575	Clcn4	208.324	1.62841	0.29141	5.58806	2.29623395357981e-08	2.29891892464907e-07	SCNT.4C-high
chr17	46327919	46343295	ENSMUSG00000023951.19	-	4285	Vegfa	57.9682	2.69689	0.482913	5.58462	2.34210694947604e-08	2.34365407296908e-07	SCNT.4C-high
chr11	95925711	95938256	ENSMUSG00000006058.11	+	2677	Snf8	2641.16	-0.643766	0.115346	-5.58118	2.38898600441625e-08	2.38934999415791e-07	No-difference
chr3	63840928	63872189	ENSMUSG00000027822.17	-	3548	Slc33a1	87.1828	2.23748	0.400971	5.58014	2.40328010977634e-08	2.40242615237693e-07	SCNT.4C-high
chr11	80191738	80246781	ENSMUSG00000017692.9	+	4734	Rhbdl3	59.1309	-2.45466	0.43994	-5.57953	2.41168566219648e-08	2.40960556801803e-07	SCNT.4C-low
chr1	72863662	72891633	ENSMUSG00000039323.19	+	1847	Igfbp2	119.976	1.80573	0.323654	5.57918	2.41652136622001e-08	2.41321274163137e-07	SCNT.4C-high
chr16	8507459	8610172	ENSMUSG00000022710.18	-	7766	Usp7	6266.35	-0.796008	0.142712	-5.5777	2.43714084864207e-08	2.43257043752196e-07	No-difference
chr19	32443265	32443978	ENSMUSG00000062456.5	-	714	Rpl9-ps6	729.56	-0.830811	0.149069	-5.57333	2.49915703996348e-08	2.4932066660588e-07	No-difference
chr6	149100593	149116683	ENSMUSG00000107526.2	-	1058	1700003I16Rik	31.6354	5.35226	0.960585	5.57188	2.52009754346027e-08	2.51282435055003e-07	SCNT.4C-high
chrX	135145828	135147888	ENSMUSG00000042712.11	+	1037	Tceal9	559.294	3.15171	0.565763	5.57073	2.53674457910462e-08	2.52814326904389e-07	SCNT.4C-high
chr11	55337467	55352065	ENSMUSG00000018585.10	-	541	Atox1	3542.96	0.809572	0.145352	5.56972	2.55154044076058e-08	2.54160272634791e-07	No-difference
chr8	44361693	44367641	ENSMUSG00000109993.2	-	564	Gm45659	357.258	3.58832	0.644307	5.56926	2.55819464922762e-08	2.54694273140746e-07	SCNT.4C-high
chr17	8501736	8516493	ENSMUSG00000023861.19	+	2082	Mpc1	2688.64	-0.785074	0.14097	-5.56911	2.5604929039547e-08	2.54794273661343e-07	No-difference
chr6	113043843	113054294	ENSMUSG00000086429.11	-	3075	Gt(ROSA)26Sor	1155.45	0.826324	0.148379	5.56902	2.56181570541836e-08	2.54797154983857e-07	No-difference
chr2	69652288	69666995	ENSMUSG00000042155.4	+	4925	Klhl23	36.7946	5.93903	1.06663	5.56803	2.57637004644422e-08	2.56115372663433e-07	SCNT.4C-high
chr2	130495880	130506579	ENSMUSG00000068290.12	-	2084	Ddrgk1	207.492	1.43174	0.257167	5.56734	2.58664618749473e-08	2.57007181485034e-07	SCNT.4C-high
chr2	26483069	26494429	ENSMUSG00000026922.14	-	2130	Agpat2	684.926	-1.21328	0.217985	-5.56589	2.60816693997197e-08	2.59014783403267e-07	SCNT.4C-low
chr8	40760499	40839349	ENSMUSG00000039478.16	+	6153	Micu3	33.8404	3.93514	0.707108	5.56512	2.61966790463178e-08	2.60025806683033e-07	SCNT.4C-high
chr13	120354924	120356321	ENSMUSG00000096284.3	-	1398	Tcstv1	178.217	-2.04156	0.366934	-5.56384	2.63906862614859e-08	2.61819538814832e-07	SCNT.4C-low
chr18	13088909	13126007	ENSMUSG00000024423.7	+	5129	Impact	2086.62	0.944802	0.169848	5.56264	2.65717113164017e-08	2.63482734619285e-07	No-difference
chr3	10269148	10273636	ENSMUSG00000062515.4	-	4489	Fabp4	36.7558	4.28303	0.769988	5.56246	2.6599750045481e-08	2.63628020959063e-07	SCNT.4C-high
chr3	19241491	19274981	ENSMUSG00000027601.14	+	4372	Mtfr1	1196.22	-0.814202	0.146389	-5.56192	2.66817313249295e-08	2.64307512566316e-07	No-difference
chr4	99653639	99787010	ENSMUSG00000028549.18	-	4632	Itgb3bp	150.497	1.91517	0.344354	5.56164	2.67249743987127e-08	2.64557946743649e-07	SCNT.4C-high
chr6	72818097	72876962	ENSMUSG00000055239.11	-	6325	Kcmf1	4027.96	-0.675847	0.121521	-5.56158	2.67338807708253e-08	2.64557946743649e-07	No-difference
chr5	120254530	120337046	ENSMUSG00000029594.13	+	5280	Rbm19	577.393	-1.12003	0.201391	-5.56148	2.67500907655552e-08	2.64585403036704e-07	SCNT.4C-low
chr16	32066045	32075901	ENSMUSG00000022787.11	+	1523	Wdr53	612.023	-0.910934	0.163832	-5.56019	2.69485472311404e-08	2.66414528425125e-07	No-difference
chrX	9138995	9179489	ENSMUSG00000015342.7	+	5076	Xk	20.6499	7.62317	1.37107	5.56001	2.69764407518415e-08	2.66556471513304e-07	SCNT.4C-high
chr11	106139968	106146905	ENSMUSG00000020706.14	-	4358	Ftsj3	2369.86	-0.846463	0.152308	-5.55759	2.73526479652184e-08	2.70138262978458e-07	No-difference
chr9	83430380	83520854	ENSMUSG00000032261.17	+	7865	Sh3bgrl2	191.652	1.5925	0.286682	5.55494	2.77701507393079e-08	2.74124099503354e-07	SCNT.4C-high
chr10	95554995	95558362	ENSMUSG00000112289.2	-	1000	1110019B22Rik	140.139	-1.57984	0.284424	-5.55454	2.78348001890135e-08	2.74624609279681e-07	SCNT.4C-low
chr16	50012207	50252753	ENSMUSG00000022641.16	-	14205	Bbx	2334.75	0.853433	0.153711	5.55218	2.82127723016728e-08	2.78214384044488e-07	No-difference
chr10	26629417	26794644	ENSMUSG00000039031.17	+	6602	Arhgap18	665.503	-1.25842	0.226679	-5.55155	2.83139993937057e-08	2.79072867898021e-07	SCNT.4C-low
[truncated: 19,409 more rows]
