# Supplementary material for: mTORC1-dependent suppression of autophagic activity in somatic cell nuclear transfer mouse embryos
Source: Reproduction. 2025 Oct 28;170(6):e250338. doi: 10.1530/REP-25-0338 (PMC12910570; doi:10.1530/REP-25-0338)
Supplement: Supplementary file 6 [file supplementary_table_s3.xlsx]

## Sheet: Table S3. List of TORC1 genes
Table S3. List of TORC1 genes
MGI Gene/Marker ID	Symbol	Name	Chr	Annotated Term	Cluster
MGI:87986	Akt1	thymoma viral proto-oncogene 1	12	positive regulation of TORC1 signaling	4
MGI:1914855	Akt1s1	AKT1 substrate 1	7	negative regulation of TORC1 signaling	4
MGI:1914824	Alg13	asparagine-linked glycosylation 13	X	negative regulation of TORC1 signaling	3
MGI:107202	Atm	ataxia telangiectasia mutated	9	negative regulation of TORC1 signaling	3
MGI:107202	Atm	ataxia telangiectasia mutated	9	negative regulation of TORC1 signaling	3
MGI:1099442	Atxn3	ataxin 3	12	negative regulation of TORC1 signaling	3
MGI:1920455	C9orf72	C9orf72, member of C9orf72-SMCR8 complex	4	regulation of TORC1 signaling	2
MGI:1916978	Card11	caspase recruitment domain family, member 11	5	TORC1 signaling	4
MGI:1919212	Castor1	cytosolic arginine sensor for mTORC1 subunit 1	11	negative regulation of TORC1 signaling	3
MGI:1919212	Castor1	cytosolic arginine sensor for mTORC1 subunit 1	11	positive regulation of TORC1 signaling	3
MGI:1933384	Castor2	cytosolic arginine sensor for mTORC1 subunit 2	5	negative regulation of TORC1 signaling	4
MGI:1921624	Clec16a	C-type lectin domain family 16, member A	16	positive regulation of TORC1 signaling	2
MGI:1934950	Csnk1a1	casein kinase 1, alpha 1	18	positive regulation of TORC1 signaling	4
MGI:1932872	Ctns	cystinosis, nephropathic	11	positive regulation of TORC1 signaling	2
MGI:1932872	Ctns	cystinosis, nephropathic	11	regulation of TORC1 signaling	2
MGI:1347360	Cul3	cullin 3	1	positive regulation of TORC1 signaling	1
MGI:2141101	Depdc5	DEP domain containing 5	5	negative regulation of TORC1 signaling	4
MGI:2146322	Deptor	DEP domain containing MTOR-interacting protein	15	negative regulation of TORC1 signaling	4
MGI:102918	Dgkq	diacylglycerol kinase, theta	5	regulation of TORC1 signaling	4
MGI:1330300	Dyrk3	dual-specificity tyrosine phosphorylation regulated kinase 3	1	regulation of TORC1 signaling	1
MGI:1276116	Ep300	E1A binding protein p300	15	positive regulation of TORC1 signaling	3
MGI:2442184	Flcn	folliculin	11	positive regulation of TORC1 signaling	2
MGI:2444668	Fnip1	folliculin interacting protein 1	11	positive regulation of TORC1 signaling	1
MGI:2683054	Fnip2	folliculin interacting protein 2	3	positive regulation of TORC1 signaling	3
MGI:1914004	Foxp1	forkhead box P1	6	positive regulation of TORC1 signaling	4
MGI:2147529	Gpr137	G protein-coupled receptor 137	19	positive regulation of TORC1 signaling	4
MGI:1891463	Gpr137b	G protein-coupled receptor 137B	13	positive regulation of TORC1 signaling	3
MGI:1917963	Gpr137c	G protein-coupled receptor 137C	14	positive regulation of TORC1 signaling	2
MGI:1915776	Gpr155	G protein-coupled receptor 155	2	positive regulation of TORC1 signaling	1
MGI:95872	Gusb	glucuronidase, beta	5	TORC1 signaling	2
MGI:103211	Hoxb3os	homeobox B3 and homeobox B2, opposite strand	11	TORC1 signaling	3
MGI:1915450	Itfg2	integrin alpha FG-GAP repeat containing 2	6	negative regulation of TORC1 signaling	2
MGI:2670984	Kics2	KICSTOR subunit 2	10	negative regulation of TORC1 signaling	4
MGI:1337995	Klhl22	kelch-like 22	16	positive regulation of TORC1 signaling	2
MGI:1890380	Kptn	kaptin	7	negative regulation of TORC1 signaling	1
MGI:1913758	Lamtor1	late endosomal/lysosomal adaptor, MAPK and MTOR activator 1	7	positive regulation of TORC1 signaling	1
MGI:1913758	Lamtor1	late endosomal/lysosomal adaptor, MAPK and MTOR activator 1	7	TORC1 signaling	1
MGI:1932697	Lamtor2	late endosomal/lysosomal adaptor, MAPK and MTOR activator 2	3	positive regulation of TORC1 signaling	1
MGI:1932697	Lamtor2	late endosomal/lysosomal adaptor, MAPK and MTOR activator 2	3	TORC1 signaling	1
MGI:1929467	Lamtor3	late endosomal/lysosomal adaptor, MAPK and MTOR activator 3	3	positive regulation of TORC1 signaling	1
MGI:1929467	Lamtor3	late endosomal/lysosomal adaptor, MAPK and MTOR activator 3	3	TORC1 signaling	1
MGI:1913346	Lamtor4	late endosomal/lysosomal adaptor, MAPK and MTOR activator 4	5	positive regulation of TORC1 signaling	1
MGI:1913346	Lamtor4	late endosomal/lysosomal adaptor, MAPK and MTOR activator 4	5	TORC1 signaling	1
MGI:1915826	Lamtor5	late endosomal/lysosomal adaptor, MAPK and MTOR activator 5	3	positive regulation of TORC1 signaling	3
MGI:1915826	Lamtor5	late endosomal/lysosomal adaptor, MAPK and MTOR activator 5	3	TORC1 signaling	3
MGI:1890165	Larp1	La ribonucleoprotein 1, translational regulator	11	TORC1 signaling	4
MGI:1913808	Lars1	leucyl-tRNA synthetase 1	18	positive regulation of TORC1 signaling	2
MGI:1346859	Mapk3	mitogen-activated protein kinase 3	7	negative regulation of TORC1 signaling	4
MGI:2443731	Mat2a	methionine adenosyltransferase 2A	6	positive regulation of TORC1 signaling	3
MGI:1919425	Mfsd8	major facilitator superfamily domain containing 8	3	TORC1 signaling	2
MGI:2182066	Mios	meiosis regulator for oocyte development	6	positive regulation of TORC1 signaling	3
MGI:1929514	Mlst8	MTOR associated protein, LST8 homolog (S. cerevisiae)	17	TORC1 signaling	4
MGI:1928394	Mtor	mechanistic target of rapamycin kinase	4	TORC1 signaling	4
MGI:1201387	Nlk	nemo like kinase	11	negative regulation of TORC1 signaling	1
MGI:1097712	Npc1	NPC intracellular cholesterol transporter 1	18	negative regulation of TORC1 signaling	2
MGI:1914482	Nprl2	NPR2 like, GATOR1 complex subunit	9	negative regulation of TORC1 signaling	2
MGI:109258	Nprl3	nitrogen permease regulator-like 3	11	negative regulation of TORC1 signaling	4
MGI:1339639	Ogt	O-linked N-acetylglucosamine (GlcNAc) transferase (UDP-N-acetylglucosamine:polypeptide-N-acetylglucosaminyl transferase)	X	positive regulation of TORC1 signaling	2
MGI:2147616	Otub1	OTU domain, ubiquitin aldehyde binding 1	19	positive regulation of TORC1 signaling	4
MGI:1859615	Otud5	OTU domain containing 5	X	positive regulation of TORC1 signaling	4
MGI:2654703	Otud7b	OTU domain containing 7B	3	negative regulation of TORC1 signaling	4
MGI:1914495	Peli1	pellino 1	11	negative regulation of TORC1 signaling	4
MGI:1916095	Pih1d1	PIH1 domain containing 1	7	positive regulation of TORC1 signaling	4
MGI:97584	Pim1	proviral integration site 1	17	positive regulation of TORC1 signaling	4
MGI:2448501	Pip4p1	phosphatidylinositol-4,5-bisphosphate 4-phosphatase 1	14	positive regulation of TORC1 signaling	4
MGI:1913746	Ppdpf	pancreatic progenitor cell differentiation and proliferation factor	2	TORC1 signaling	4
MGI:2145955	Prkaa1	protein kinase, AMP-activated, alpha 1 catalytic subunit	15	negative regulation of TORC1 signaling	4
MGI:1336173	Prkaa2	protein kinase, AMP-activated, alpha 2 catalytic subunit	4	negative regulation of TORC1 signaling	3
MGI:97592	Prkaca	protein kinase, cAMP dependent, catalytic, alpha	8	negative regulation of TORC1 signaling	4
MGI:97594	Prkacb	protein kinase, cAMP dependent, catalytic, beta	3	negative regulation of TORC1 signaling	4
MGI:107846	Prmt1	protein arginine N-methyltransferase 1	7	positive regulation of TORC1 signaling	4
MGI:109583	Pten	phosphatase and tensin homolog	19	negative regulation of TORC1 signaling	1
MGI:1891829	Rbx1	ring-box 1	15	positive regulation of TORC1 signaling	3
MGI:3710517	Rbx1-ps	ring-box 1, pseudogene	17	positive regulation of TORC1 signaling	3
MGI:97912	Rheb	Ras homolog enriched in brain	5	positive regulation of TORC1 signaling	3
MGI:2443787	Rnf152	ring finger protein 152	1	negative regulation of TORC1 signaling	4
MGI:1917760	Rnf167	ring finger protein 167	11	negative regulation of TORC1 signaling	4
MGI:1917760	Rnf167	ring finger protein 167	11	positive regulation of TORC1 signaling	4
MGI:104558	Rps6ka1	ribosomal protein S6 kinase polypeptide 1	4	TORC1 signaling	4
MGI:1342290	Rps6ka2	ribosomal protein S6 kinase, polypeptide 2	17	TORC1 signaling	4
MGI:104557	Rps6ka3	ribosomal protein S6 kinase polypeptide 3	X	TORC1 signaling	2
MGI:1930076	Rps6ka4	ribosomal protein S6 kinase, polypeptide 4	19	TORC1 signaling	4
MGI:1920336	Rps6ka5	ribosomal protein S6 kinase, polypeptide 5	12	TORC1 signaling	1
MGI:1914321	Rps6ka6	ribosomal protein S6 kinase polypeptide 6	X	TORC1 signaling	3
MGI:1270849	Rps6kb1	ribosomal protein S6 kinase, polypeptide 1	11	positive regulation of TORC1 signaling	2
MGI:1270849	Rps6kb1	ribosomal protein S6 kinase, polypeptide 1	11	TORC1 signaling	2
MGI:1927343	Rps6kb2	ribosomal protein S6 kinase, polypeptide 2	19	TORC1 signaling	4
MGI:1921620	Rptor	regulatory associated protein of MTOR, complex 1	11	TORC1 signaling	4
MGI:1921620	Rptor	regulatory associated protein of MTOR, complex 1	11	TORC1 signaling	4
MGI:1915691	Rraga	Ras-related GTP binding A	4	positive regulation of TORC1 signaling	2
MGI:1915691	Rraga	Ras-related GTP binding A	4	regulation of TORC1 signaling	2
MGI:3038613	Rragb	Ras-related GTP binding B	X	positive regulation of TORC1 signaling	2
MGI:1858751	Rragc	Ras-related GTP binding C	4	positive regulation of TORC1 signaling	4
MGI:1858751	Rragc	Ras-related GTP binding C	4	regulation of TORC1 signaling	4
MGI:1098604	Rragd	Ras-related GTP binding D	4	positive regulation of TORC1 signaling	2
MGI:2141466	Samtor	S-adenosylmethionine sensor upstream of mTORC1	6	negative regulation of TORC1 signaling	4
MGI:2141466	Samtor	S-adenosylmethionine sensor upstream of mTORC1	6	positive regulation of TORC1 signaling	4
MGI:2141466	Samtor	S-adenosylmethionine sensor upstream of mTORC1	6	regulation of TORC1 signaling	4
MGI:98230	Sar1a	secretion associated Ras related GTPase 1A	10	negative regulation of TORC1 signaling	4
MGI:98230	Sar1a	secretion associated Ras related GTPase 1A	10	regulation of TORC1 signaling	4
MGI:1913647	Sar1b	secretion associated Ras related GTPase 1B	11	negative regulation of TORC1 signaling	3
MGI:1913647	Sar1b	secretion associated Ras related GTPase 1B	11	regulation of TORC1 signaling	3
MGI:99832	Sec13	SEC13 homolog, nuclear pore and COPII coat complex component	6	positive regulation of TORC1 signaling	1
MGI:1919374	Seh1l	SEH1-like (S. cerevisiae	18	positive regulation of TORC1 signaling	3
MGI:2155278	Sesn1	sestrin 1	10	negative regulation of TORC1 signaling	2
MGI:2651874	Sesn2	sestrin 2	4	negative regulation of TORC1 signaling	2
MGI:2651874	Sesn2	sestrin 2	4	positive regulation of TORC1 signaling	2
MGI:2651874	Sesn2	sestrin 2	4	regulation of TORC1 signaling	2
MGI:1922997	Sesn3	sestrin 3	9	negative regulation of TORC1 signaling	2
MGI:1919421	Shq1	SHQ1 homolog (S. cerevisiae)	6	positive regulation of TORC1 signaling	4
MGI:2446296	Sik3	SIK family kinase 3	9	positive regulation of TORC1 signaling	4
MGI:1918839	Slc38a9	solute carrier family 38, member 9	13	positive regulation of TORC1 signaling	2
MGI:2444720	Smcr8	Smith-Magenis syndrome chromosome region, candidate 8 homolog (human)	11	regulation of TORC1 signaling	4
MGI:1918656	Spaar	small regulatory polypeptide of amino acid response	4	negative regulation of TORC1 signaling	1
MGI:98397	Src	Rous sarcoma oncogene	2	positive regulation of TORC1 signaling	4
MGI:101865	Srms	src-related kinase lacking C-terminal regulatory tyrosine and N-terminal myristylation sites	2	positive regulation of TORC1 signaling	4
MGI:1923880	Stambpl1	STAM binding protein like 1	19	positive regulation of TORC1 signaling	2
MGI:1341870	Stk11	serine/threonine kinase 11	10	negative regulation of TORC1 signaling	4
MGI:99515	Syk	spleen tyrosine kinase	13	positive regulation of TORC1 signaling	4
MGI:3033336	Szt2	SZT2 subunit of KICSTOR complex	4	negative regulation of TORC1 signaling	4
MGI:1914296	Tbc1d7	TBC1 domain family, member 7	13	negative regulation of TORC1 signaling	1
MGI:1929658	Tbk1	TANK-binding kinase 1	10	negative regulation of TORC1 signaling	2
MGI:1929658	Tbk1	TANK-binding kinase 1	10	positive regulation of TORC1 signaling	2
MGI:1929183	Tsc1	TSC complex subunit 1	2	negative regulation of TORC1 signaling	4
MGI:102548	Tsc2	TSC complex subunit 2	17	negative regulation of TORC1 signaling	4
MGI:102548	Tsc2	TSC complex subunit 2	17	negative regulation of TORC1 signaling	4
MGI:2384911	Ube2d1	ubiquitin-conjugating enzyme E2D 1	10	negative regulation of TORC1 signaling	2
MGI:1934835	Ube2n	ubiquitin-conjugating enzyme E2N	10	negative regulation of TORC1 signaling	3
MGI:1914049	Ube2w	ubiquitin-conjugating enzyme E2W (putative)	1	negative regulation of TORC1 signaling	1
MGI:105098	Ube3a	ubiquitin protein ligase E3A	7	negative regulation of TORC1 signaling	4
MGI:98905	Usp4	ubiquitin specific peptidase 4 (proto-oncogene)	9	positive regulation of TORC1 signaling	4
MGI:2182061	Usp7	ubiquitin specific peptidase 7	16	negative regulation of TORC1 signaling	3
MGI:2144475	Usp32	ubiquitin specific peptidase 32	11	positive regulation of TORC1 signaling	2
MGI:103223	Vhl	von Hippel-Lindau tumor suppressor	6	negative regulation of TORC1 signaling	3
MGI:2387357	Wac	WW domain containing adaptor with coiled-coil	18	positive regulation of TORC1 signaling	2
MGI:2446285	Wdr24	WD repeat domain 24	17	positive regulation of TORC1 signaling	4
MGI:2442115	Wdr59	WD repeat domain 59	8	positive regulation of TORC1 signaling	4
MGI:108109	Ywhag	tyrosine 3-monooxygenase/tryptophan 5-monooxygenase activation protein, gamma polypeptide	5	negative regulation of TORC1 signaling	2
MGI:109484	Ywhaz	tyrosine 3-monooxygenase/tryptophan 5-monooxygenase activation protein, zeta polypeptide	15	negative regulation of TORC1 signaling	4
