# Supplementary material for: mTORC1-dependent suppression of autophagic activity in somatic cell nuclear transfer mouse embryos
Source: Reproduction. 2025 Oct 28;170(6):e250338. doi: 10.1530/REP-25-0338 (PMC12910570; doi:10.1530/REP-25-0338)
Supplement: Supplementary file 7 [file supplementary_table_s4.xlsx]

## Sheet: TPM
Table S4. Gene expression levels in all samples analyzed in this study
Chr	Start	End	Geneid	Length	Strand	gene_name	IVF_2C.rep1	IVF_2C.rep2	IVF_2C.rep3	IVF_4C.rep1	IVF_4C.rep2	IVF_4C.rep3	SCNT_2C.rep1	SCNT_2C.rep2	SCNT_2C.rep3	SCNT_4C.rep1	SCNT_4C.rep2	SCNT_4C.rep3	Cumulus.rep1	Cumulus.rep2
chr3	108014596	108053462	ENSMUSG00000000001.5	3262	-	Gnai3	40.5867	39.5707	38.2123	61.859	58.0752	58.3142	86.9159	82.6831	74.8176	72.0353	75.1556	80.873	369.28	369.415
chr16	18599197	18630737	ENSMUSG00000000028.16	3506	-	Cdc45	64.8094	79.1521	75.0561	176.113	156.918	176.04	110.505	92.1364	135.475	117.083	124.665	123.517	8.84962	10.7107
chrX	159865521	160041209	ENSMUSG00000000037.18	6397	+	Scml2	118.749	132	132.982	0.911663	2.60753	2.53129	92.1125	101.866	90.0468	0.540187	1.89377	0.841098	1.05527	1.64893
chr11	108234180	108305222	ENSMUSG00000000049.12	1594	+	Apoh	1.01911	1.73401	1.35158	0.640266	1.86865	3.84954	5.453	1.25959	0.79744	0	0	0	0.936587	0.211759
chr11	121128079	121146682	ENSMUSG00000000056.8	4806	+	Narf	5.23911	9.89202	8.32514	1.63818	0.712741	0.390125	20.7823	15.9215	20.8503	6.14157	3.25036	5.69947	50.5527	56.8718
chr6	17281184	17289114	ENSMUSG00000000058.7	3335	+	Cav2	1.46129	0.663032	1.19972	2.27331	3.03669	4.24206	1.25577	2.14057	1.58811	0.474904	1.62507	2.29779	181.299	186.509
chr13	5911481	5920393	ENSMUSG00000000078.8	4391	+	Klf6	3.09835	4.02863	4.90644	0.0332038	0	0	18.2116	24.3867	18.8164	15.5098	6.28017	7.72341	160.197	185.645
chr4	120262478	120387383	ENSMUSG00000000085.17	7731	+	Scmh1	6.9866	6.39967	7.88245	0.565765	0.770569	0.925994	5.37627	7.21405	5.50802	6.01556	3.21646	2.74168	17.0523	17.8028
chr9	57428557	57439709	ENSMUSG00000000088.8	2101	+	Cox5a	217.942	189.179	188.971	287.015	315.727	299.442	154.013	150.671	170.612	366.843	266.755	298.076	99.8204	93.2623
chr11	85723377	85732774	ENSMUSG00000000093.7	3626	+	Tbx2	0.0560005	0.304911	0	0	0	0	0	0.246097	0.116852	0.357375	0.175841	0.0449657	0.304319	0.674901
chr11	85777248	85806923	ENSMUSG00000000094.13	3401	+	Tbx4	23.0463	21.4555	25.3386	0.428691	0.175162	1.10258	27.8343	28.1401	28.3426	0.0423353	0.515555	0.719107	0	0
chrY	2106015	2170409	ENSMUSG00000000103.13	3107	-	Zfy2	4.6402	10.6753	6.83502	3.14401	5.75211	6.41858	0	0.0718015	0.0681858	0	0	0	0	0
chr11	95459644	95478561	ENSMUSG00000000120.7	3446	-	Ngfr	0.117851	0	0	0.169237	0.0432187	0	0	0	0	0	0	0.0946289	0.0188362	0.12244
chr11	103664976	103708783	ENSMUSG00000000125.6	3076	+	Wnt3	0	0.35943	0.400226	0	0	0	0	0.0725251	0	0.748933	0	0	0	0
chr11	59197754	59224378	ENSMUSG00000000126.12	3329	+	Wnt9a	0	0.0830284	0	0	0	0	0	0.268053	0	0.389258	0.287294	0.342841	0.779928	0.405579
chr17	64170057	64446491	ENSMUSG00000000127.16	4680	+	Fer	30.0682	30.0026	28.2784	2.92842	4.16882	2.00314	45.2839	43.2351	47.2143	6.30692	2.99727	2.29936	20.6795	20.1228
chr7	125700887	125799673	ENSMUSG00000000131.16	16920	-	Xpo6	2.84425	2.63006	2.21917	5.1012	4.41866	4.58359	6.04317	4.99705	6.44825	4.10162	4.82346	4.55795	23.5815	26.8269
chrX	7628799	7641441	ENSMUSG00000000134.18	9261	+	Tfe3	3.859	2.4772	2.8913	1.30669	0.868407	0.846631	2.27816	2.55342	2.7451	1.16604	1.84168	1.84859	34.3577	35.9011
chr11	108811175	108841609	ENSMUSG00000000142.16	5506	+	Axin2	8.2241	7.88141	5.98108	0.397197	0.432784	0.526268	7.53449	9.84566	11.3891	1.28135	1.44751	1.24372	4.26757	4.36796
chr5	140690766	140705134	ENSMUSG00000000148.18	6179	+	Brat1	1.08446	0.626254	0.846764	2.1944	3.3021	1.73787	1.84151	1.33585	2.33145	1.07189	1.78	1.66238	24.5499	24.9375
chr5	140744163	140816186	ENSMUSG00000000149.11	3416	-	Gna12	17.1791	17.3156	14.3255	1.62187	2.87749	2.34517	21.906	21.8124	23.6288	5.77447	6.48613	4.05705	149.353	175.713
chr7	143027473	143053071	ENSMUSG00000000154.17	1699	+	Slc22a18	0.717097	0.162685	0	0	0	0	0	0	0	0.254236	0	0	0	0.298008
chr16	96223488	96244819	ENSMUSG00000000157.17	4324	-	Itgb2l	0	0	0	0	0.0688861	0	0	0	0	0	0	0	0	0
chr16	96162868	96223321	ENSMUSG00000000159.17	2523	+	Igsf5	0.402413	0	0.121987	0	0.0590296	0	0.0313194	0.707371	0.167938	0	0.126358	0.323118	0	0.133787
chr9	50528621	50536300	ENSMUSG00000000167.15	2813	+	Pih1d2	2.95961	2.45647	1.31294	4.19823	3.44137	5.08984	2.94951	6.8203	5.49779	8.90612	9.06649	14.9541	0.899919	0.539974
chr9	50545933	50571080	ENSMUSG00000000168.11	4886	-	Dlat	21.4861	16.1225	15.8107	5.87846	4.93798	3.13967	14.8949	22.327	14.6554	18.9187	13.3432	13.0143	118.461	107.702
chr9	50507657	50515112	ENSMUSG00000000171.6	1231	-	Sdhd	14.5159	9.43043	7.25056	62.0617	60.8552	55.3855	46.2816	55.6359	52.318	336.154	288.371	302.78	563.674	553.684
chr6	127049865	127058371	ENSMUSG00000000182.10	1814	+	Fgf23	0	0	0.169666	0	0	0.187926	0	0.491923	0	0.158746	0.351489	0	0	0
chr6	126992549	127005150	ENSMUSG00000000183.7	4657	+	Fgf6	0	0.0593518	0.0660885	0	0	0	0	0.191614	0.0454914	0	0	0	0	0
chr6	127102125	127129156	ENSMUSG00000000184.13	9409	-	Ccnd2	0.410043	0.146881	0.0654212	0.0309911	0.126629	0	1.67125	1.32776	2.13902	4.60609	1.99907	1.6289	14.8459	14.3408
chr2	31042328	31108787	ENSMUSG00000000194.14	12766	+	Gpr107	0.381747	0.389725	0.843811	6.28143	4.93484	4.20581	2.69256	1.50286	2.60543	8.09802	6.04337	6.09218	22.2653	21.2849
chr14	123514046	123864556	ENSMUSG00000000197.9	14715	-	Nalcn	0.413981	0.582293	0.794795	0.0495405	0	0.0463334	0.536995	0.788347	1.0078	0.18591	0.021665	0.221605	0	0
chr11	114682043	114686771	ENSMUSG00000000202.10	3187	-	Btbd17	0.254858	0.0867278	0	0	0	0	0.495882	0.419995	0.132948	0	0	0.0511596	0	0.0264782
chr11	83066012	83081042	ENSMUSG00000000204.17	3964	+	Slfn4	0	0.209184	0	0.0735609	0	0	0	0	0	1.81612	1.64869	1.72753	4.30656	3.61897
chr7	142446489	142484865	ENSMUSG00000000214.12	2364	-	Th	27.4008	38.9347	19.008	0	0	0	43.3868	82.5724	59.595	0.609062	1.41599	1.31043	0	0
chr7	142232393	142297118	ENSMUSG00000000215.12	1312	-	Ins2	0.15477	0	0	0.555632	0.22703	0.129915	0.602278	0.170036	0	0	0	0	0	0
chr7	121333702	121367698	ENSMUSG00000000216.9	2991	+	Scnn1g	0.0678896	0	0.1029	0	0	0	0	0	0	0	0	0	0	0
chrX	133305300	133357322	ENSMUSG00000000223.14	8553	+	Drp2	0	0.0646327	0	0	0	0.0199286	0.184775	0.260829	0	0.77437	0	0	0	0
chr7	142558783	142573381	ENSMUSG00000000244.18	6234	+	Tspan32	0	0	0	0	0	0	0.0126755	0	0	0	0	0	0.0104122	0.758038
chr2	38229293	38259745	ENSMUSG00000000247.12	4393	+	Lhx2	1.34047	1.13254	1.4012	1.02885	0.0678041	0.271601	0.449686	1.37113	0.530477	0	0.29028	0.0371149	0	0
chr6	128911344	128961670	ENSMUSG00000000248.17	2847	+	Clec2g	0.427941	0.388341	0	0	0.313871	1.73622	1.74857	0	0	0	0.671866	0.229077	0	0
chr13	45660920	45707276	ENSMUSG00000000253.14	2323	+	Gmpr	9.96496	11.3035	6.62449	0.376576	0.961678	1.61424	12.2117	15.3655	9.57581	8.61539	4.80328	4.84294	10.1989	11.3701
chr11	55405064	55499024	ENSMUSG00000000263.16	2414	-	Glra1	0.168234	0	0.127495	0	0	0	0	0.184828	0.965363	0	0	0	0.107555	0.0349569
chrX	139565348	139668464	ENSMUSG00000000266.12	8114	+	Mid2	0.125128	0	0	0	0	0	0.652485	1.95208	2.03655	1.41959	0.726868	0.864057	12.3435	10.9096
chr11	88890202	88911119	ENSMUSG00000000275.17	5754	+	Trim25	0.917536	0.720546	0.213955	8.10832	5.61665	7.10945	4.95756	6.00947	5.33867	6.83128	5.90063	4.93047	89.3324	117.574
chr11	88926005	88957676	ENSMUSG00000000276.12	8387	-	Dgke	16.8267	18.0599	20.3299	11.5081	12.2526	9.95827	31.1195	26.3864	27.9625	6.00856	12.5057	6.66801	2.19796	2.23365
chr11	88814846	88846291	ENSMUSG00000000278.11	2097	-	Scpep1	163.744	165.683	170.252	196.83	224.499	191.257	295.124	319.365	293.483	335.753	234.198	258.991	703.821	684.222
chr11	74721746	74736551	ENSMUSG00000000282.13	4627	+	Mnt	0.351083	0.238947	0.266068	1.76457	2.41407	1.51035	0.802655	0.626785	0.183145	1.71148	3.2383	1.79713	17.6197	16.4322
chr10	77366086	77401542	ENSMUSG00000000290.14	3052	+	Itgb2	0.665327	1.2679	1.21012	0	0.731971	0.446786	0.31069	0.292382	0.416488	0.377411	0.104456	0.320535	3.99836	13.4099
chr10	31189379	31204200	ENSMUSG00000000295.14	3508	+	Hddc2	2.60479	1.18188	1.84243	14.1725	17.4914	14.9653	6.71255	7.44048	3.38192	29.1412	20.4476	16.2674	34.2126	32.5227
chr10	31208372	31321954	ENSMUSG00000000296.9	1323	-	Tpd52l1	29.9292	25.6972	20.2391	0.330607	1.46343	0.386506	60.8021	85.9973	63.572	23.1808	7.71097	3.4507	1158.26	1138.6
chr11	59861440	59937315	ENSMUSG00000000301.17	2104	-	Pemt	67.5573	74.0924	69.922	409.536	403.404	370.143	126.565	96.9114	113.68	901.053	740.105	828.557	3.76377	2.68719
chr8	107329983	107396878	ENSMUSG00000000303.14	4574	+	Cdh1	8.43485	12.0858	10.2277	15.2683	13.6103	15.4276	6.42654	5.46256	8.33704	18.4149	8.88655	12.7613	1.33395	2.50907
chr2	179084224	179541166	ENSMUSG00000000305.13	7257	+	Cdh4	2.15453	2.51378	1.48437	0.200906	0.0205225	0.28185	2.48261	3.04336	2.68575	0.376969	0.26358	0.134804	0	0
chr2	121188195	121194218	ENSMUSG00000000308.15	2496	+	Ckmt1	0.406767	0.99664	0.616534	45.2113	32.9368	44.7975	1.86783	0.268134	0.169754	6.23	7.08871	3.20081	0.0260054	0.304276
chr11	70114954	70120624	ENSMUSG00000000317.12	3719	-	Bcl6b	0	0	0	0	0	0	0.169979	0.179957	0.284826	0.193577	0.0857221	0.0438412	0.872675	0.794167
chr11	70047023	70061660	ENSMUSG00000000318.17	2899	+	Clec10a	10.7167	13.9202	10.5104	2.51462	2.7228	1.23471	4.68825	5.46367	7.60012	12.0192	12.7564	11.5859	52.0127	32.7763
chr11	70132283	70146179	ENSMUSG00000000320.11	4085	-	Alox12	20.6786	27.5387	24.7877	20.7008	26.4687	26.3706	27.4873	19.7693	36.1992	8.31819	12.3696	12.4928	1.47774	1.69391
chr16	18225636	18245602	ENSMUSG00000000326.14	2532	-	Comt	5.77416	6.87729	7.05011	26.9484	23.6456	22.4169	19.5363	17.5333	23.0093	38.9526	29.1478	25.0493	92.5704	87.6853
chr3	116282612	116301857	ENSMUSG00000000339.15	1880	-	Rtca	24.3021	15.8784	15.0613	16.2084	14.5763	12.3304	97.3025	92.0828	91.2772	34.5404	22.4687	27.6657	61.3533	58.7559
chr3	116306719	116343630	ENSMUSG00000000340.11	3348	+	Dbt	9.52213	13.6219	16.0873	45.2025	44.1724	53.3035	43.4509	44.9772	47.2051	40.2531	37.5171	43.4886	74.8747	62.5837
chr15	100513230	100518642	ENSMUSG00000000346.10	2900	+	Dazap2	490.35	596.741	496.047	91.1487	82.8882	70.7657	470.326	564.795	468.415	167.317	126.971	120.597	615.096	602.923
chrX	37689455	37702303	ENSMUSG00000000355.14	1571	+	Mcts1	30.6332	29.5579	40.3574	152.573	177.372	159.925	45.1177	25.7026	48.5469	251.946	206.074	220.438	108.375	108.558
chr2	152468871	152477118	ENSMUSG00000000359.4	2156	+	Rem1	0.0941827	0	0	0.270497	0	0.316232	0.109952	0.413891	0.589573	0.133564	0.0739333	0	12.8555	14.8732
chr14	56640038	56762489	ENSMUSG00000000365.10	6241	+	Rnf17	11.5178	10.8949	14.4986	18.2452	16.4181	18.1619	10.6988	16.0854	17.6856	6.43664	13.4856	11.2337	0.800839	0.716624
chr10	78022559	78080475	ENSMUSG00000000374.9	8128	-	Trappc10	9.29349	8.80758	7.27025	5.52482	5.02058	4.61353	10.9856	14.4095	10.3216	6.99717	7.70722	7.98378	15.6205	14.9295
chr11	6496887	6546744	ENSMUSG00000000378.16	3666	+	Ccm2	4.92966	3.16663	3.02233	7.95405	3.49376	3.3941	7.41475	10.5884	8.49494	6.87313	11.4354	9.42871	68.3445	71.1502
chr11	6565598	6576067	ENSMUSG00000000384.16	3696	-	Tbrg4	7.03231	6.43142	5.9956	20.1182	16.239	15.4492	9.36425	8.93314	10.1456	15.6604	14.4047	13.6754	13.6633	13.4022
chr16	97365882	97412395	ENSMUSG00000000385.9	7302	-	Tmprss2	0.0278085	0	0	0	0	0	0	0	0	0	0	0	0.0533357	0
chr16	97248235	97264107	ENSMUSG00000000386.19	3371	-	Mx1	0.240947	0.245982	0.730404	0	0	0	0.164085	0.926497	0.628458	0	0	0	0	0.325428
chr2	62331287	62404419	ENSMUSG00000000392.18	5662	-	Fap	0.466223	0.390536	0.380505	0	0	0	0	0.157603	0	0.0762888	0	0	0	0
chr2	62304874	62313994	ENSMUSG00000000394.16	1494	-	Gcg	0	0	0.61802	0	0	0	0	0.597288	0	0	0	0	0.82549	1.46856
chr6	126798684	126826099	ENSMUSG00000000399.11	2101	-	Ndufa9	48.614	50.5179	52.2967	250.236	228.395	248.656	158.527	123.808	144.294	316.816	320.773	301.491	176.439	172.507
chrX	165306003	165368716	ENSMUSG00000000402.3	2704	-	Egfl6	13.8175	14.924	10.0163	0.161758	0.110157	0.189108	16.5986	13.1179	15.1212	0.745471	0.648448	0	0	0.0624156
chr4	129442137	129467434	ENSMUSG00000000409.15	2929	-	Lck	2.70374	1.98171	1.05078	6.52083	4.37287	4.07355	8.63299	9.29212	11.2111	13.8133	11.8639	11.0775	9.21897	10.2277
chr4	129382807	129384815	ENSMUSG00000000411.8	1280	-	Tssk3	0	0	0	0	0	0.266326	0.740802	0.697147	1.82061	0.449945	0.249063	0	0	0.197779
chr6	18366477	18514842	ENSMUSG00000000416.17	8829	-	Cttnbp2	4.62279	6.07338	6.72787	0.346784	0.101211	0.115833	4.92246	10.6629	5.01499	0	0	0.0369341	0.301426	0.238945
chr18	24338401	24419875	ENSMUSG00000000420.16	5519	+	Galnt1	5.8868	4.65761	4.07094	8.53283	12.845	7.9372	12.0841	12.4903	18.8476	28.7495	21.0839	21.2116	118.893	113.605
chr6	115578863	115599585	ENSMUSG00000000439.10	7005	+	Mkrn2	14.5518	24.306	24.4725	54.4062	59.1688	53.0691	21.9177	20.5094	23.2267	29.0842	44.3272	43.5254	21.2103	19.2022
chr6	115337912	115467360	ENSMUSG00000000440.13	2953	+	Pparg	8.32035	11.5128	7.08724	0.641846	0.151302	0	8.56283	7.17686	8.89597	0	0	0.110427	72.7347	68.6689
chr6	115595028	115653596	ENSMUSG00000000441.18	6845	-	Raf1	9.6115	15.1021	10.2966	3.51448	3.63354	3.80989	20.0866	33.8949	19.1891	6.58385	6.10122	7.05062	79.2759	77.5438
chr7	126813619	126832302	ENSMUSG00000000486.14	2763	-	Septin1	3.08666	1.50055	0.668347	2.955	3.98876	3.08449	4.97621	7.50891	5.21391	10.4743	6.63447	8.20244	3.59434	4.88662
chr15	79880075	79899178	ENSMUSG00000000489.8	4161	-	Pdgfb	0.0488003	0.132853	0	2.03227	0.751638	0.614452	0.398797	0.428911	0.356398	1.00348	1.99202	1.489	4.32106	5.21201
chr15	101026403	101043217	ENSMUSG00000000530.17	4265	+	Acvrl1	0.142831	0.194421	0.0721627	0.0341847	0.174598	0.0799292	0.796673	0.366145	1.53985	0.033759	0.112122	0.0764575	1.18709	1.54328
chr15	101122069	101130637	ENSMUSG00000000531.6	2033	+	Tamalin	0.499404	0.679787	0.454167	0.143431	0.0732572	0	1.01057	1.09733	1.14628	0.28329	0	0.240598	19.7634	14.1127
chr15	101071948	101111565	ENSMUSG00000000532.12	4418	+	Acvr1b	1.24096	0.813314	0.7663	0.660017	0.438233	0.424386	0.786969	1.11089	1.29471	1.40137	1.08239	0.516668	1.83651	1.71904
chr11	60117540	60243731	ENSMUSG00000000538.19	8764	-	Tom1l2	3.7303	4.73074	3.68739	1.64696	2.34512	1.28362	7.50156	5.60009	6.1158	3.20362	2.80096	3.88824	27.4703	26.4982
chr1	165957807	165994079	ENSMUSG00000000544.15	2742	+	Gpa33	1.40704	1.20963	0.897955	0.106344	0	0	0.893357	1.22039	4.01764	0.10502	0.0581328	0	0.30774	0.276978
chr15	103222322	103248520	ENSMUSG00000000552.11	2515	-	Zfp385a	5.73245	7.14358	3.18176	3.59422	3.7307	2.77869	6.03245	5.76567	4.38027	2.11823	1.01408	1.03727	8.3621	9.12642
chr15	103252713	103275190	ENSMUSG00000000555.9	4933	-	Itga5	0.246979	0.0560311	0.436736	0.650223	0.0905728	0.172764	0.544626	0.271341	0.386515	1.37182	0.42007	0.958508	228.19	261.044
chr5	71114940	71253192	ENSMUSG00000000560.10	7640	-	Gabra2	0.0265783	0.289426	0.0402845	0	0	0.0892403	0.0103428	0.934396	0	0.0188459	0	0.128046	0	0
chr3	105866685	105877353	ENSMUSG00000000561.15	4841	+	Wdr77	22.6505	23.5235	27.4651	81.2564	84.4183	80.0663	24.2068	24.8847	31.3776	69.9241	83.8325	85.3118	34.9822	31.0281
chr3	105778174	105816242	ENSMUSG00000000562.6	3729	+	Adora3	0.43563	0.0741222	0.412676	0	0	0	0.169523	0	0.624936	0	0	0	0	0
chr3	105850014	105867415	ENSMUSG00000000563.18	4105	-	Atp5pb	140.187	153.788	160.372	330.096	357.11	334.836	257.23	211.566	231.465	474.037	370.29	439.885	205.339	193.666
chr11	112673050	112678586	ENSMUSG00000000567.6	4135	+	Sox9	0.0491071	0	0	0.176297	0.576278	0.41221	0.0191098	0.0539509	0	0.0696408	0.462588	0.236584	2.69999	6.97944
chr5	100103794	100126797	ENSMUSG00000000568.16	7354	-	Hnrnpd	25.4858	22.3632	25.9896	42.9225	41.3542	44.5939	22.5538	24.6627	26.5609	33.421	43.8058	34.742	41.8461	44.4994
chr17	6869070	6877173	ENSMUSG00000000579.15	3777	+	Dynlt1c	3.06442	1.90268	2.28162	5.48141	6.74274	9.20614	3.68211	2.53978	4.6555	24.6642	17.683	18.0011	33.2195	31.0778
chr11	17207579	17219176	ENSMUSG00000000581.9	3995	+	C1d	504.265	619.499	548.831	399.548	438.072	385.825	318.963	283.954	367.177	1028.09	1050.49	1063.33	103.352	96.0668
chr11	54988941	55003855	ENSMUSG00000000594.8	4127	+	Gm2a	7.97077	9.57728	9.32196	45.2902	38.8659	43.4073	11.1626	10.4327	12.4227	65.2404	58.7854	70.0855	2135.44	2305.94
chr5	3853184	3895564	ENSMUSG00000000600.16	21853	+	Krit1	0.687607	0.872727	1.15487	2.44853	3.5507	2.39454	1.00161	0.847309	1.37662	5.43566	5.93748	5.43908	12.4603	11.9939
chr7	7285308	7303850	ENSMUSG00000000605.10	8575	-	Clcn4	0.142081	0.0967002	0.143568	1.3092	2.11891	1.4113	0.654267	0.598368	0.271765	8.76487	6.33883	5.24788	41.6102	39.2751
chr11	50741512	50757035	ENSMUSG00000000617.15	5421	+	Grm6	0	0.0509872	0.113549	0.026895	0	0	0.276952	0	0.0781602	0	0	0	0	0
chr6	82888866	82916750	ENSMUSG00000000627.16	5290	-	Sema4f	0.0383852	0	0.0581803	0	0.0281535	0	0	0.210857	0.280335	0	0	0.246572	7.64436	6.44459
chr6	82702006	82751435	ENSMUSG00000000628.11	5969	-	Hk2	1.6329	1.20396	1.44374	1.80751	2.54499	2.17023	1.91954	2.7657	1.88109	12.6639	2.72388	3.14127	83.0699	75.7904
chr11	77654072	77756806	ENSMUSG00000000631.21	16037	+	Myo18a	1.24086	1.18923	1.01715	0.509115	0.455051	0.13817	2.41437	2.85171	2.3118	0.825988	0.795162	0.660844	6.84835	6.81422
chr11	77821626	77869874	ENSMUSG00000000632.14	5779	+	Sez6	0.105412	0.0956572	0.106515	0.126144	0.0515424	0.0884836	0.0273469	0.270222	0	0.0249147	0	0.0282135	0.561598	0.584086
chr17	84138585	84155392	ENSMUSG00000000673.10	4681	-	Haao	0	0	0	0	0.0318162	0.0364129	0	0	0	0.184553	0.0681052	0.0348314	0.0138666	0.162246
chr4	133809759	133822393	ENSMUSG00000000682.8	1187	-	Cd52	1.36854	2.56143	1.03715	8.22953	3.2622	3.8771	17.6411	5.63826	3.74804	6.91406	9.53447	9.4778	63.2143	71.8026
chr11	77405947	77429433	ENSMUSG00000000686.12	3035	+	Abhd15	0	0	0	0.0480388	0.0490714	0	0.338466	1.17608	0.907444	0.0948813	0.525207	0	0.235257	0.111217
chr11	96183302	96192395	ENSMUSG00000000690.6	1964	+	Hoxb6	0	0	0	0	0.0758309	0	0	0	0	0	0	0	0.165248	0.773394
chr6	83011154	83029543	ENSMUSG00000000693.11	4603	+	Loxl3	0	0	0	0.126698	0	0	0.600839	0.969312	0.3682	0	0.103889	0.106265	52.1758	70.2696
chr12	105142603	105147404	ENSMUSG00000000701.9	1055	+	Tcl1b5	525.833	668.866	629.843	0.138197	3.24685	1.13094	576.875	909.265	600.418	3.68486	1.66199	6.95455	0	0
chr13	23641162	23650071	ENSMUSG00000000706.17	4119	-	Btn1a1	0	0.134208	0.0747206	0	0	0	0.038368	0.0541605	0.1543	0	0.0386988	0.0791675	0.977031	1.82334
chr17	53873889	53979748	ENSMUSG00000000708.15	4867	+	Kat2b	1.62713	2.61238	1.2015	6.74019	8.69049	7.24942	13.9464	10.955	15.322	8.7271	7.07427	6.83404	42.9707	41.0053
chr10	128513044	128532133	ENSMUSG00000000711.4	4201	-	Rab5b	3.96352	2.43439	2.34439	7.21874	4.85686	5.23397	8.2762	9.71791	8.6234	5.68937	3.56668	4.23041	83.4971	89.4076
chr11	77609441	77616109	ENSMUSG00000000724.11	1594	-	Cryba1	0.764333	0.867006	1.1585	1.6464	2.05552	2.78022	3.32137	1.5395	1.86069	0.180655	0.700001	0.511435	0.285048	0.0529397
chr10	77877781	77899456	ENSMUSG00000000730.14	2988	+	Dnmt3l	21.2028	29.7862	27.2959	15.5654	23.6257	19.3381	58.8939	61.8193	61.5424	57.9206	55.2673	53.53	0.217234	0.0847248
chr10	77865856	77879444	ENSMUSG00000000731.16	3825	-	Aire	1.06174	0.722618	0.724174	0.152468	0.428301	0.445618	0.578439	1.10815	0.664638	1.20456	0.375059	0.596768	1.0691	0.507418
chr10	77905136	77919747	ENSMUSG00000000732.10	4620	+	Icosl	4.21938	6.28185	4.86309	0.126232	0.161182	0	12.5541	13.9067	12.381	4.73708	2.31165	2.85859	5.60582	6.15542
chr8	123789681	123824499	ENSMUSG00000000738.19	4518	+	Spg7	2.69665	3.12007	1.63492	3.4852	3.82384	2.56541	21.7923	19.6028	24.0082	5.41766	3.77508	4.83579	58.1284	59.862
chr8	123866931	123885054	ENSMUSG00000000739.15	4419	-	Sult5a1	3.21658	3.62781	1.39296	2.11158	1.44921	1.58145	3.71938	1.76693	4.21885	1.4988	1.47893	1.29138	0.514106	0.439211
chr8	123829089	123831983	ENSMUSG00000000740.13	2595	+	Rpl13	60.7217	58.6887	69.857	865.516	924.927	843.049	84.6826	79.0906	80.3328	1032.12	861.928	949.497	525.23	549.825
chr8	123931003	123939502	ENSMUSG00000000743.10	3272	-	Chmp1a	2.91678	2.0274	1.7872	8.73361	11.0151	8.64747	3.40515	4.36356	3.62585	20.33	14.9072	16.3444	184.75	171.222
chr11	75188992	75239150	ENSMUSG00000000751.14	5578	-	Rpa1	5.89734	5.10386	5.73835	4.57415	3.17728	2.93351	9.08051	10.8384	11.6599	12.4416	11.202	11.1951	19.5497	19.0163
chr11	75300595	75313527	ENSMUSG00000000753.16	2359	-	Serpinf1	2.3241	1.05452	1.04374	0.0618049	0	0.216764	0.837419	0.66198	0.269419	0.549318	0.675711	0.691164	0.467767	0.75121
chr8	12664277	12722248	ENSMUSG00000000759.15	8568	-	Tubgcp3	0.236996	0.548416	0.610663	2.92685	2.74641	2.04905	1.77995	3.33277	1.90391	5.69678	2.45575	4.5671	20.2804	21.4707
chr10	6708506	6988198	ENSMUSG00000000766.19	8037	+	Oprm1	0.505308	0.30952	0.0382946	0.0544224	0	0.021208	0	0.194303	0	0	0	0	0	0
chr14	70676197	70680887	ENSMUSG00000000776.14	2854	-	Polr3d	5.12269	6.10137	5.93117	24.1634	24.4219	22.6947	16.28	19.0726	26.8714	21.1887	23.4576	25.8222	63.0901	67.7098
chr11	52143198	52174158	ENSMUSG00000000782.17	3019	-	Tcf7	15.4698	15.3811	12.0296	1.25563	1.57861	0.508129	19.9445	22.5378	18.7363	2.28922	3.16794	1.62019	174.819	181.574
chrX	13147209	13160291	ENSMUSG00000000787.13	5277	+	Ddx3x	503.585	497.701	491.902	236.559	272.52	265.509	390.542	426.685	387.655	296.314	341.758	280.178	667.017	655.69
chr8	71261093	71274068	ENSMUSG00000000791.10	4105	+	Il12rb1	0	0	0	0.710342	0.689331	0.91349	0	0.217381	0.412869	0.210449	0.194154	0.31775	0.521806	0.493364
chr8	71335533	71345401	ENSMUSG00000000792.3	2928	-	Slc5a5	0	0.0943994	0.946026	0	0	0.291067	0.215899	0	0	0.835963	0.10888	0	0	0
chr3	89427471	89582439	ENSMUSG00000000794.10	10451	+	Kcnn3	0.194295	0.0528948	0.0294492	0	0	0	0.51414	0.042692	0.101356	0.165323	0	0	0	0
chr11	84875268	85030987	ENSMUSG00000000804.15	7680	-	Usp32	25.6202	23.5733	28.974	4.02462	5.60433	4.74949	22.1315	24.6906	36.3295	9.59882	10.3154	6.79356	31.711	28.5132
chr11	84848612	84856870	ENSMUSG00000000805.19	1966	+	Car4	2.37555	0.562363	0.156548	0.815755	3.03015	1.21378	0.522505	0.113473	0.75431	1.02531	1.78373	1.49279	0	0
chr6	89620970	89652511	ENSMUSG00000000811.15	2836	+	Txnrd3	3.2936	3.70355	1.19376	0.771145	0.472633	0.661121	1.17024	3.53982	1.71813	2.23386	2.19203	1.95471	22.7046	26.2144
chr2	181223896	181234596	ENSMUSG00000000823.17	6810	-	Zfp512b	0.86471	1.6235	0.768305	0.599462	0.459261	0.275321	1.32278	1.08104	1.18215	2.36799	1.59166	1.98719	15.4982	15.7124
chr2	181162278	181196926	ENSMUSG00000000826.17	6953	+	Dnajc5	4.23463	3.57776	3.58546	13.8396	15.2509	13.581	10.7737	9.62551	9.26268	21.4534	25.195	25.6774	69.82	66.363
chr2	181138935	181159759	ENSMUSG00000000827.19	4982	+	Tpd52l2	52.0076	55.6465	54.3021	211.644	184.894	202.78	90.2801	82.0792	86.0681	136.786	157.257	140.955	84.127	84.7924
chrX	67722147	67761569	ENSMUSG00000000838.18	8966	+	Fmr1	32.4086	25.0321	31.9926	34.6038	40.5302	32.8123	24.5887	21.1741	25.6606	46.0242	52.0726	52.9725	60.0663	57.8635
chr11	24028056	24124123	ENSMUSG00000000861.16	13175	+	Bcl11a	0.107887	0.0419585	0.116802	0	0.0452165	0	0.773695	0.829698	1.86527	0.207641	0.193579	0.284634	5.56719	4.72689
chr11	53493809	53509496	ENSMUSG00000000869.13	1227	-	Il4	0.496474	0.225266	0.501669	0	0.849652	0.416746	0.1288	2.90904	1.89926	3.40301	1.94866	1.99322	1.11092	2.33832
chr2	154427678	154445628	ENSMUSG00000000876.12	3114	-	Pxmp4	0.978121	0.97637	2.17438	6.46117	5.50005	4.65259	10.3278	11.534	8.7762	8.64634	6.39853	8.5345	20.0523	17.1536
chrX	99811328	99862016	ENSMUSG00000000881.13	5844	+	Dlg3	0.38221	0.614856	1.42195	12.2247	12.7423	13.0083	9.53256	6.45136	7.17778	5.76521	8.21004	10.2392	13.0063	14.0788
chr16	18317463	18385429	ENSMUSG00000000884.18	4219	+	Gnb1l	11.3585	9.76151	15.6112	10.8856	11.2608	5.25204	10.6195	11.6329	13.0055	10.9889	13.6391	12.1733	3.0924	2.56018
chr2	27055245	27073212	ENSMUSG00000000889.9	2692	+	Dbh	0.678871	0.616051	0.914633	0	0	0	0.880596	1.16019	0.31479	0	0	0	0	0
chr10	75759056	75772330	ENSMUSG00000000901.18	2778	-	Mmp11	0	0	0.775528	0.209932	0.428889	0.245427	0	0.080305	0.0762611	2.02135	0.745933	0.528225	432.777	334.354
chr10	75732603	75757451	ENSMUSG00000000902.14	7930	-	Smarcb1	8.37326	12.3387	11.3717	12.5574	13.0339	12.6386	16.3718	19.1017	18.1131	22.2056	22.0708	22.6167	67.2669	64.8909
chr10	75778891	75785491	ENSMUSG00000000903.4	859	+	Vpreb3	1.65472	3.21771	2.14976	60.4237	59.4687	72.4259	4.13952	5.45382	7.64546	33.8585	22.4534	38.3413	16.8508	17.9774
chr5	124111691	124143621	ENSMUSG00000000915.16	7369	+	Hip1r	0.496002	0.262561	0.459426	0.138497	0.424422	0.161914	0.75062	0.787117	0.661233	0.742479	0.670567	0.575273	33.9214	38.0418
chr5	135398807	135405659	ENSMUSG00000000916.16	4317	+	Nsun5	4.51553	4.28976	7.34323	20.3651	19.4919	14.2929	3.53269	4.90926	7.01761	12.1736	10.3018	13.1434	19.8021	17.7099
chr15	75528884	75550649	ENSMUSG00000000934.10	2043	-	Top1mt	0.298176	0	0.301296	4.71006	5.3216	6.75789	8.93458	5.67818	4.14789	16.4914	11.4693	8.14031	32.0259	30.8134
chr6	52208177	52217834	ENSMUSG00000000938.12	3270	-	Hoxa10	0.43468	0.169053	0.188241	0.668797	0.500994	0	0	0.0682224	0.259148	0	0	0	0	0.0258061
chr6	52166651	52168733	ENSMUSG00000000942.11	1594	-	Hoxa4	0.254778	0	0	0	0	0	0	0.559817	0	0	0	0	0	0
chr7	59623897	59654812	ENSMUSG00000000948.17	5216	-	Gm38393	0.0778596	0.0529911	0.177017	5.92583	8.25178	7.94078	0.136344	0.470468	0.649857	6.29371	8.09836	7.09573	1.75465	1.43987
chr14	54669069	54682821	ENSMUSG00000000957.12	5960	+	Mmp14	0	0	0	0.0489254	0.0249886	0.0285988	0	0	0	0.459004	0.080235	0.0273566	124.744	112.335
chr14	54606899	54655237	ENSMUSG00000000958.11	3315	-	Slc7a7	0.245017	0.416895	0.464214	1.09953	0.314486	1.07977	0.73894	2.55726	0.830797	1.52018	0.288507	1.18042	4.38604	3.69109
chr14	54598291	54607130	ENSMUSG00000000959.8	4457	+	Oxa1l	4.41925	3.78292	2.96932	5.65919	5.81425	4.13024	11.4708	12.1129	13.832	10.596	7.83232	9.69421	30.5688	28.1349
chr11	83644522	83674580	ENSMUSG00000000976.14	6419	+	Heatr6	1.26535	1.37792	2.06174	1.6808	1.55451	2.25707	1.8219	3.47542	4.35654	3.56647	1.88728	2.97185	15.1985	15.2234
chr11	83538670	83540181	ENSMUSG00000000982.6	766	-	Ccl3	9.54319	4.69089	4.82152	0.190336	0	0	4.22947	4.07731	1.65943	0.187966	1.04047	0.425706	1.1016	1.76263
chr11	83599841	83602174	ENSMUSG00000000983.14	1220	+	Wfdc18	18.9743	11.781	9.33413	1.67309	0.24415	0	17.8116	7.13147	17.886	15.3424	20.905	6.68219	0.319227	2.90509
chr3	90383433	90395686	ENSMUSG00000001016.13	8580	+	Ilf2	23.0984	27.4469	32.6786	56.9597	55.9102	53.6378	53.8028	57.0978	52.1485	51.1825	50.6811	63.4319	40.5496	42.2618
chr3	90406263	90416805	ENSMUSG00000001017.17	3637	-	Chtop	24.6215	30.0949	42.4808	22.5692	19.9832	15.3718	26.0934	34.7788	23.125	35.2731	32.0817	29.1841	127.999	113.899
chr3	90395333	90398340	ENSMUSG00000001018.16	2290	-	Snapin	30.8577	31.6232	32.1214	23.6205	24.1283	26.7955	33.4364	60.4966	33.2119	30.4941	20.5341	25.5604	281.917	246.598
chr3	90511078	90513352	ENSMUSG00000001020.9	584	+	S100a4	0	0	0	0	0	0.291865	0.676531	0	0	0	0.545891	0	5.89076	6.64683
chr3	90491966	90510009	ENSMUSG00000001021.14	2670	+	S100a3	0.152103	0	0	1.96581	3.68146	3.19193	0.680687	1.16975	0.317383	24.3745	27.8801	34.5021	2.23658	2.49681
chr3	90515830	90519087	ENSMUSG00000001023.11	432	+	S100a5	0	1.91946	0	0	0	0	0	0	0.490401	0	0	0	0.450761	0.195338
chr3	90520189	90531488	ENSMUSG00000001025.9	1367	+	S100a6	1.0398	0.404391	2.4766	5.75938	1.19843	1.99501	10.4626	23.0105	13.9479	60.9845	14.9256	24.4509	646.579	590.022
chr11	106209418	106244114	ENSMUSG00000001027.8	7041	-	Scn4a	0	0	0	0	0	0	0.0448907	0	0	0	0	0.0926264	0.0829692	0.143819
chr11	106268482	106278901	ENSMUSG00000001029.16	1904	-	Icam2	0	0	0	3.75215	3.4417	3.04373	0	0.117168	0	0.604968	1.00462	0	1.02273	5.36276
chr11	61379638	61385232	ENSMUSG00000001034.18	4394	-	Mapk7	1.61744	1.95003	2.87181	0.232268	0.135577	0.349122	3.27297	1.5739	2.45893	1.54009	0.689259	1.1503	31.0809	28.6151
chr11	61408075	61470513	ENSMUSG00000001036.18	5228	-	Epn2	113.259	118.639	102.258	22.1708	23.4736	27.2562	120.675	128.271	117.962	18.7827	20.2147	21.7061	11.4101	13.8168
chr11	61395970	61403757	ENSMUSG00000001039.13	1593	+	B9d1	334.606	307.46	322.264	2.83724	4.3006	2.35397	158.335	206.422	170.493	18.4384	8.60541	7.57399	7.53815	6.88648
chr3	129776408	129855202	ENSMUSG00000001052.16	6020	-	Sec24b	3.30559	5.2801	4.03889	11.3102	11.306	12.2882	4.26597	5.29925	3.16724	11.0737	9.79703	10.0482	26.9234	28.2875
chr11	51533890	51541669	ENSMUSG00000001053.16	2728	-	N4bp3	0	0	0	0.0534449	0.382156	0.437369	0.0579317	0.327107	0.543612	0.844471	1.16862	0.836744	6.1626	5.81545
chr11	51514498	51526723	ENSMUSG00000001054.10	2161	-	Rmnd5b	12.6852	11.7672	17.2331	90.6091	83.5975	72.8805	24.6088	18.0658	23.6264	71.0251	91.834	79.0707	137.268	134.799
chr11	51510562	51514541	ENSMUSG00000001056.4	1146	+	Nhp2	298.562	284.361	371.961	1871.2	1743.65	1817.23	363.307	245.474	329.057	1213.04	1313.59	1262.39	124.268	130.408
chr8	123969095	123981087	ENSMUSG00000001062.19	5153	-	Vps9d1	2.32494	1.28733	2.2099	0.367819	0.375725	0.330776	1.36477	1.99146	1.72673	0.670595	0.649603	1.10743	12.2815	12.7733
chr8	123980934	123996484	ENSMUSG00000001065.16	5530	+	Zfp276	0.477351	0.249911	0.556553	1.00187	0.188521	0.0924678	0.342939	0.32273	1.22591	0.885244	0.922388	0.560193	13.6275	12.4977
chr15	98981967	98985698	ENSMUSG00000001076.8	1474	-	C1ql4	0	0.187518	0.835207	0.197826	0.202078	0.346911	1.44743	2.72427	1.43727	0.488407	0.86513	1.10614	0.0440363	0
chr5	34790986	34794556	ENSMUSG00000001082.13	2894	-	Mfsd10	0	0.0955085	0.425396	3.32503	3.03627	3.00377	1.44713	1.77298	2.26933	8.40809	3.96573	6.98606	72.8718	75.3175
chr4	136197072	136282091	ENSMUSG00000001089.15	8112	+	Luzp1	51.5905	52.8816	48.2225	35.2812	38.9404	35.4892	73.9048	94.658	81.3515	29.3218	36.1755	40.9423	25.1653	20.4307
chr11	78287913	78313043	ENSMUSG00000001095.6	2412	-	Slc13a2	0.841865	1.83351	0.382803	19.9475	16.3627	17.2428	2.22773	2.12728	4.91865	19.52	8.78948	11.6268	0.161467	0.41983
chr5	114501628	114518569	ENSMUSG00000001098.16	4039	-	Kctd10	1.40768	2.87419	2.74322	16.7853	10.1771	10.0438	2.52375	4.47389	6.50404	6.02451	5.99872	6.74142	57.967	50.8739
chr11	78403019	78413562	ENSMUSG00000001100.11	3783	+	Poldip2	0.483088	0.511449	0.650857	4.00819	5.47225	2.20777	4.21935	1.59222	2.18406	6.39414	9.64913	5.08575	125.255	119.965
chr11	78394273	78395907	ENSMUSG00000001103.8	1359	+	Sebox	173.473	174.098	180.044	0.643699	0.657536	0	213.043	258.873	223.077	2.33084	2.81502	0.959797	0	0
chr11	78427187	78432563	ENSMUSG00000001105.16	1525	+	Ift20	337.009	354.519	456.111	159.756	155.67	151.783	231.771	209.044	215.604	203.275	221.07	221.314	96.7046	96.7256
chr10	76544626	76562002	ENSMUSG00000001119.8	4380	-	Col6a1	0.0463602	0.252421	0	0.0332872	0.170013	0.0389153	0.0180408	0	0	0	0.218357	0.07445	25.9045	53.4637
chr10	76597691	76797721	ENSMUSG00000001120.16	2933	-	Pcbp3	22.362	20.3555	22.8758	2.13751	1.11712	1.51097	17.3771	36.053	27.2311	0.638176	0	0.66708	0.199177	0.201398
chr11	78853800	78875772	ENSMUSG00000001123.16	2137	-	Lgals9	5.41614	0.905386	3.16847	10.1656	6.9692	5.9023	6.80368	11.692	15.1678	6.19858	1.04427	4.19631	4.25238	8.8848
chrX	20664053	20726758	ENSMUSG00000001127.13	6541	+	Araf	3.41482	4.47922	3.71719	15.38	17.054	17.6156	13.4336	8.08311	14.8016	26.0185	30.9979	25.8988	79.8642	76.7484
chrX	20791693	20797794	ENSMUSG00000001128.8	1736	-	Cfp	1.05272	0.955305	1.41831	0.335939	1.45843	0.589109	1.59312	1.79909	4.63734	0.331756	1.74459	0.375681	9.12323	23.5269
chrX	20736405	20740974	ENSMUSG00000001131.12	888	+	Timp1	1.37201	0.622526	0.693185	2.95536	2.18031	0.959735	4.89419	2.00979	5.24862	5.02641	7.18019	8.99688	3014.13	2841.75
chrX	20807961	20828256	ENSMUSG00000001134.10	1639	-	Uxt	15.1147	7.08289	13.1447	190.097	164.288	166.289	14.8974	13.6112	15.6402	126.501	119.137	130.118	20.9897	22.3965
chr1	36550948	36567318	ENSMUSG00000001138.14	6420	+	Cnnm3	1.73959	1.93739	1.00674	1.86221	1.1831	1.43368	1.23082	0.938217	2.01294	0.964368	1.31592	1.16824	23.7901	21.2805
chr1	36458952	36484352	ENSMUSG00000001143.14	7359	-	Lman2l	2.20745	2.59162	1.92385	0.693426	0.505951	0.370592	1.965	3.57716	2.07276	1.23262	0.996387	1.41798	35.2641	35.2267
chr10	76304761	76351691	ENSMUSG00000001150.8	7197	+	Mcm3ap	2.53928	2.64995	1.88162	2.77536	3.41444	2.81832	11.3966	9.60915	12.952	4.02118	4.87259	3.60209	25.7672	24.3649
chr10	76187097	76278620	ENSMUSG00000001151.11	12154	-	Pcnt	3.5419	4.43461	4.48214	11.3961	11.0161	10.5461	8.03582	6.80972	8.99427	11.1239	15.8167	16.0041	11.1298	10.9006
chr10	76411482	76426172	ENSMUSG00000001155.14	3192	+	Ftcd	0	0	0	0	0	0	0.0247553	0	0	0.0902145	0	0	0	0
chr6	86624024	86646143	ENSMUSG00000001156.10	7072	-	Mxd1	10.8248	13.1713	10.3143	0.453556	1.30568	0.433835	8.68179	11.514	8.47773	1.34373	0.811427	1.45247	13.4739	16.6338
chr6	86668750	86710365	ENSMUSG00000001157.14	6493	-	Gmcl1	17.6382	14.2607	12.7508	14.6179	11.0787	13.0206	31.3374	24.4286	26.4939	9.86788	11.1455	10.4211	46.0655	40.7048
chr6	86652133	86661504	ENSMUSG00000001158.14	1837	-	Snrnp27	394.178	364.423	334.916	400.726	452.146	430.159	366.188	379.625	412.52	336.952	289.298	339.671	177.945	178.235
chr5	120938259	120950579	ENSMUSG00000001166.18	2405	-	Oas1c	51.3344	57.0042	44.7904	0.606228	0.805037	1.98444	34.4332	55.8414	53.9103	1.4967	0.99418	0.542355	0.593767	0.771929
chr5	120999484	121011569	ENSMUSG00000001168.17	1703	+	Oas1h	68.3219	71.5755	45.904	0.684898	0.699621	2.50219	55.587	55.9355	58.3436	2.53639	1.2168	3.15943	0	0
chrX	47001264	47054745	ENSMUSG00000001173.16	9486	+	Ocrl	3.51059	2.62241	2.23871	4.05762	3.59534	3.61166	4.77312	5.43255	4.06465	5.85886	3.34394	4.69233	17.1888	18.7435
chr12	100165694	100176073	ENSMUSG00000001175.17	4706	+	Calm1	1133.65	1138.73	1229.66	144.249	144.058	129.448	1268.72	1259.03	1206.34	495.494	428.409	392.855	391.595	403.03
chr10	78105012	78188323	ENSMUSG00000001211.16	7790	-	Agpat3	0.312798	0.461261	0.237053	1.49728	0.783852	0.743936	1.56212	2.17646	1.98528	2.31037	0.900335	1.75813	44.9034	44.3378
chr12	31440870	31523916	ENSMUSG00000001225.13	6369	+	Slc26a3	1.30717	0.130194	1.15977	0.892779	0.631364	0.428196	1.76176	2.73211	1.53011	0.768629	0.10011	0.0255999	0	0
chr17	56430085	56447343	ENSMUSG00000001227.13	3968	-	Sema6b	0	0	0	0.404177	0.0750664	0.300691	0.0796561	0.224886	0.0533905	0	0.0401714	0	1.84848	1.61626
chr17	56610321	56630486	ENSMUSG00000001228.15	4259	+	Uhrf1	17.5453	19.5993	18.0661	4.31334	3.11222	2.96155	16.5496	21.3187	21.8867	3.44827	2.2456	3.56028	9.1291	7.98486
chr17	56493807	56525905	ENSMUSG00000001229.10	7883	-	Dpp9	0.824287	1.6129	1.24937	1.42413	1.66256	0.951383	3.0974	1.86779	3.03684	4.56623	2.99267	3.78502	19.9348	22.555
chr11	101136854	101150372	ENSMUSG00000001240.14	3301	+	Ramp2	2.39905	1.00479	2.51739	32.5958	29.0555	33.0468	2.58529	3.04118	1.66864	5.27775	3.52506	4.59353	167.042	139.297
chr7	30657195	30672889	ENSMUSG00000001247.17	2172	-	Lsr	0.186978	0.636283	0.141701	0.201378	0	0.235427	0.291046	0.10271	0.877845	6.62902	2.12827	2.92761	39.5076	38.3466
chr7	30829552	30855321	ENSMUSG00000001248.16	5239	-	Gramd1a	0	0	0	0	0.0852826	0	0.196077	0	0.0808755	0.906932	0.608514	0.871402	291.74	281.426
chr7	30798150	30814715	ENSMUSG00000001249.15	4101	-	Hpn	0	0	0	0	0	0.0831256	0	0	0	0.0702181	0	0.0397575	0.158277	0.164615
chr5	70908390	70999960	ENSMUSG00000001260.11	7869	-	Gabrg1	0	0	0.117337	0	0	0	0.180752	0	0.053845	0	0	0	0	0
chr12	111635795	111638772	ENSMUSG00000001270.10	2895	-	Ckb	8.27662	8.21089	10.7375	126.559	78.9673	80.9559	28.2503	23.349	33.0769	120.955	68.7706	95.9688	58.5867	69.3451
chr15	102314578	102344839	ENSMUSG00000001280.14	8262	+	Sp1	34.4328	33.7556	35.3519	45.8287	47.9315	47.0787	46.2617	37.5592	45.2836	22.6726	33.3	35.2456	21.3537	21.408
chr15	102124430	102140379	ENSMUSG00000001281.11	2770	-	Itgb7	0.0733061	0.0997839	0.333329	16.6852	19.7321	17.1064	4.73543	3.38255	2.82981	4.67813	8.97705	4.65004	1.33568	6.58027
chr15	102240144	102246574	ENSMUSG00000001285.13	2823	+	Myg1	4.89123	5.38508	4.68802	26.0814	29.0689	24.393	15.591	12.3279	10.6565	48.8612	48.5033	47.7643	34.9035	33.5989
chr15	102143373	102165952	ENSMUSG00000001288.16	4261	-	Rarg	0.85779	2.98392	1.08346	8.79371	6.92056	8.76046	2.26245	2.09422	2.88371	10.6441	12.0831	14.6936	12.5676	14.7938
chr15	102234551	102240308	ENSMUSG00000001289.13	1394	+	Pfdn5	327.311	321.609	295.852	595.846	572.757	561.234	399.289	385.842	402.734	523.769	595.864	524.225	129.866	132.209
chr8	8667434	8711242	ENSMUSG00000001300.17	6855	-	Efnb2	12.5004	11.0077	10.551	4.93437	3.56307	3.87893	14.1323	12.3992	15.2052	8.29657	8.02233	7.46846	10.1602	7.13987
chr1	186453175	186481555	ENSMUSG00000001305.6	3239	-	Rrp15	46.2663	43.4357	47.9858	380.226	353.5	322.532	60.1363	47.7306	52.6527	294.01	296.458	311.493	44.0279	43.9515
chr11	101355825	101362679	ENSMUSG00000001313.13	1990	+	Rnd2	0	1.25006	0.618641	11.5026	7.55885	10.1927	5.63853	4.93258	5.21649	3.90706	2.56322	3.19537	24.5286	21.4569
chr11	74797185	74816774	ENSMUSG00000001323.18	4560	-	Srr	0.712484	1.63659	1.07991	3.26127	2.51486	2.6913	4.12423	2.64182	1.85836	5.36776	2.51685	2.46714	15.2879	14.9896
chr4	129181410	129202352	ENSMUSG00000001333.10	2862	+	Sync	0.0709496	0.0965764	0	1.57922	1.09279	1.4889	0.414145	0.38974	0.888274	0.804933	0.835431	0.854536	0.771113	0.648668
chr4	129030477	129038386	ENSMUSG00000001334.11	3078	+	Fndc5	0	0.0897991	0.399966	0	0	0	0.102689	0	0.481798	1.82434	0.414296	0.741598	0.210882	0.356406
chr9	22038023	22047007	ENSMUSG00000001348.16	2030	-	Acp5	2.00057	0.680792	0	15.9444	7.04308	10.4956	4.43751	3.40675	0.939251	5.88696	4.16168	4.49781	4.02887	7.31621
chr9	22010512	22020926	ENSMUSG00000001349.6	2736	+	Cnn1	33.9914	23.7406	25.6478	0.106577	0.0544341	0.124597	32.5491	41.1765	30.8953	0.842002	0.0582603	0.238371	0.0711727	0
chr9	77988781	78016347	ENSMUSG00000001366.15	3103	-	Fbxo9	36.1224	52.1983	34.5167	20.6739	24.67	20.8186	62.8739	77.9331	80.2899	22.3653	27.226	28.4791	90.158	80.0347
chr6	3498382	3603531	ENSMUSG00000001376.18	10856	+	Vps50	11.7839	11.9156	12.6444	6.11072	8.25875	6.12335	13.9462	11.4051	9.21101	12.6528	10.4985	10.9037	19.6235	16.4481
chr18	36899581	36916258	ENSMUSG00000001380.8	2447	-	Hars1	2.48947	1.92024	1.88664	64.2297	60.0109	60.2527	12.6585	12.0341	10.9087	110.502	90.6764	105.41	117.033	116.595
chr18	36926929	36932719	ENSMUSG00000001383.10	2592	+	Zmat2	88.5244	107.17	120.759	150.466	128.074	126.653	197.273	173.684	179.078	169.368	125.823	138.073	93.4577	85.1672
chr2	164611818	164620742	ENSMUSG00000001403.14	2600	+	Ube2c	305.602	371.76	393.122	968.938	895.023	947.631	477.882	432.532	465.425	983.012	766.838	990.815	64.61	55.6947
chr3	88243567	88269645	ENSMUSG00000001415.11	6956	+	Smg5	2.65645	4.56961	3.71665	8.32112	8.07178	8.03727	4.64616	7.1198	6.54808	8.13471	7.69961	7.94601	20.6785	18.561
chr3	88204423	88229074	ENSMUSG00000001416.14	6370	+	Cct3	49.059	51.8524	62.5211	223.251	234.129	201.381	95.0831	78.1681	95.0181	219.59	194.558	205.663	184.814	177.899
chr3	88232330	88238620	ENSMUSG00000001418.14	6291	+	Glmp	0.193665	1.05446	0	24.3344	21.188	21.7024	2.29859	1.0993	2.59302	30.6915	23.1334	23.481	94.6868	95.1035
chr3	88049679	88079393	ENSMUSG00000001419.18	5985	+	Mef2d	0.983906	1.70875	2.41694	2.28989	1.91608	1.33853	2.07284	1.49098	2.33623	3.12744	1.33166	2.45181	98.7579	101.799
chr3	88235962	88243455	ENSMUSG00000001420.14	2912	-	Tmem79	0.627583	0.854263	2.64229	3.85523	4.14268	2.4584	2.57788	2.06846	2.98283	5.58723	6.0213	5.09517	0.401227	0.318765
chr6	28475138	28935161	ENSMUSG00000001424.15	9757	+	Snd1	3.82932	6.14729	4.57387	0.866687	0.732677	1.01323	4.00075	5.76181	4.12546	1.26909	1.79707	1.48725	92.7108	93.0087
chr10	76888012	77002382	ENSMUSG00000001435.16	7021	-	Col18a1	0	0	0	0	0.063637	0.024277	0.326385	0.127097	0.181045	0.287103	0.13622	0.371561	253.361	271.367
chr10	76868075	76896836	ENSMUSG00000001436.16	4644	+	Slc19a1	0.262349	0.059518	0.132547	1.72672	2.50144	2.27559	0.629565	1.34506	1.55104	1.30217	1.16701	1.9661	19.3023	23.6222
chr11	97050540	97078707	ENSMUSG00000001440.6	6590	-	Kpnb1	17.9332	19.0419	18.3543	58.2748	65.539	73.1715	29.665	22.1395	26.1682	56.3913	56.165	50.7198	29.8741	30.5403
chr11	97096668	97171464	ENSMUSG00000001441.14	7206	-	Npepps	7.242	4.90971	7.5171	11.2292	8.57712	7.82939	15.7358	13.0645	16.7578	6.03423	7.45461	8.68852	63.9007	62.2296
chr11	96988897	97006157	ENSMUSG00000001444.3	2488	-	Tbx21	0.32646	0	0.37111	0.175801	0.35916	0.411051	0.12704	0.179331	0.0851501	0.462966	0.512541	0.393197	0	0.135669
chr11	96932386	96940039	ENSMUSG00000001445.11	1708	+	Mrpl10	39.1136	45.4736	42.8865	18.6942	20.9272	20.9568	42.6091	45.8452	38.8232	53.0239	47.3161	37.1339	99.6825	93.526
chr5	4131145	4154746	ENSMUSG00000001467.6	4415	-	Cyp51	4.18534	3.94412	6.27399	4.75535	3.57571	3.82207	8.96681	12.6323	10.5087	17.1866	15.2721	13.4425	208.107	177.602
chr8	124100492	124130574	ENSMUSG00000001472.18	5390	+	Tcf25	8.96619	8.61511	11.7628	17.5282	16.6339	17.2346	16.4928	10.7198	14.7786	24.3087	22.0617	23.867	187.997	198.831
chr18	67523787	67535819	ENSMUSG00000001473.8	2437	+	Tubb6	12.9984	21.4361	17.0494	14.6575	12.7726	9.3023	36.5101	41.9261	34.1643	53.8235	23.8087	33.5859	163.379	209.216
chr8	124150266	124190009	ENSMUSG00000001482.16	4408	+	Def8	1.33591	2.8217	2.02483	12.3042	12.7714	10.0537	5.10898	2.17621	4.61387	16.4299	15.7303	18.6422	12.7964	12.0797
chr11	101768336	101785200	ENSMUSG00000001493.10	2228	-	Meox1	0.364556	0	0	0	0	0	0	0.100129	0	0	0	0	0	0.0378752
chr11	101853284	101857841	ENSMUSG00000001494.7	2066	-	Sost	0.884569	0.535143	0	0	0.144174	0	0.344225	1.83566	0.205086	0	0	0	0	0
chr12	56738552	56759607	ENSMUSG00000001497.19	5056	+	Pax9	0.200809	0.54668	0.486984	0.144183	0.530216	0.235986	0.218802	0.0882465	0.460915	0	0	0	0	0
chr13	72776939	72782317	ENSMUSG00000001504.11	3282	+	Irx2	0.0618702	0.168435	0.281329	0.13327	0	0	0.264841	0.339865	0	0	0.97136	0	0	0.231405
chr11	94827050	94843868	ENSMUSG00000001506.11	6563	+	Col1a1	0.278458	0.0842302	0.0468953	0.0888604	0	0.0779136	0.10836	0.237941	0.0645599	0.043877	0	0	0.375829	1.96725
chr11	94935300	94967627	ENSMUSG00000001507.17	5710	-	Itga3	0.248933	0.532472	0.107802	2.75765	1.06939	2.29852	0.581225	0.703252	0.51943	1.18514	0.837479	0.628197	21.6441	20.291
chr11	94853617	94867153	ENSMUSG00000001508.16	1735	-	Sgca	1.98962	1.91171	2.30609	0.0840333	0.171679	0.0982415	1.1386	3.72883	9.52424	0.331948	0	0.0939744	0.0374118	0.19455
chr11	95010945	95016122	ENSMUSG00000001510.9	2607	+	Dlx3	0.155779	0.106023	0.944454	1.73369	1.25681	0.392288	0.121241	0	0	0	0	0.0625414	0.0746945	0.032369
chr6	128339930	128353109	ENSMUSG00000001517.15	5754	+	Foxm1	9.95174	9.07888	8.18377	2.81257	1.42357	1.92547	9.6954	8.95605	10.8246	3.35308	4.62632	4.61877	5.66295	5.00097
chr6	128386407	128401894	ENSMUSG00000001518.13	7096	-	Itfg2	0.658164	1.28541	1.04095	5.11607	6.10755	4.92419	2.12692	3.30104	3.04524	5.92486	6.80641	7.00802	8.64424	9.07362
chr6	128376259	128393390	ENSMUSG00000001520.13	3757	+	Nrip2	0.162144	3.82563	0.24576	1.6687	0.0792823	0.54442	0.715103	0.950065	0.451112	0.30659	0	0.781161	1.71042	2.11133
chr6	128298124	128332814	ENSMUSG00000001521.13	9342	-	Tulp3	16.9758	20.3558	12.0909	1.8572	0.765224	0.656836	22.3303	20.0353	20.0016	2.3735	1.91103	1.97218	3.02939	2.97184
chr17	35978622	35984631	ENSMUSG00000001524.15	3313	-	Gtf2h4	1.47099	2.25259	2.87986	7.3933	7.91186	8.33466	6.08204	5.99298	4.79596	18.5573	12.5095	21.6541	23.6872	22.1344
chr17	36144813	36149198	ENSMUSG00000001525.11	3327	-	Tubb5	39.0613	47.77	44.4038	28.0465	34.7821	36.1698	72.5111	72.4849	74.6931	136.019	122.796	133.641	224.325	204.357
chr13	75854876	75920483	ENSMUSG00000001542.8	9828	+	Ell2	17.4174	19.4617	21.0444	56.1057	59.8728	54.4576	22.7376	21.1102	24.8326	43.5551	47.5054	52.8057	39.4292	37.17
chr11	100259784	100288589	ENSMUSG00000001552.15	6436	-	Jup	0.441704	0.214731	0.239103	0.566337	0.53223	0.556157	0.834879	0.519936	0.592505	1.99105	1.48602	0.937335	50.3967	46.5853
chr11	100306523	100315650	ENSMUSG00000001555.11	2935	+	Fkbp10	0.27674	0.282523	0	4.4708	7.35779	8.65312	0.161538	0.228028	0.721817	4.61136	3.53016	4.88859	378.134	376.416
chr11	100332743	100347848	ENSMUSG00000001558.6	2161	+	Klhl10	0.18793	1.91857	1.85149	71.6507	78.9111	104.115	20.6597	18.582	17.8423	60.5645	41.6019	42.4024	0.540663	0.390495
chr5	29678032	29683468	ENSMUSG00000001566.11	2245	-	Mnx1	0.180898	0	0	0	0	0	0	0	0	0	0	0	0	0
chr5	29639662	29662841	ENSMUSG00000001569.11	9232	+	Nom1	5.03686	3.47298	4.93398	12.6183	15.2933	13.1086	5.1013	3.4797	4.36007	15.2217	16.5927	16.8838	27.2097	24.3322
chr17	26780463	26875908	ENSMUSG00000001576.16	8888	+	Ergic1	2.62732	1.49272	1.66215	3.52684	1.94375	1.76432	3.37839	2.10838	1.07261	5.07048	4.05316	4.86128	60.9513	68.2644
chr11	69741831	69749556	ENSMUSG00000001583.14	3329	-	Tnk1	0.0609966	0	0.184905	0.306574	0.0894754	0.0512012	0.783305	0.871172	0.890942	0.129753	0	0.293864	0.0584946	0.152092
chr11	69772393	69786365	ENSMUSG00000001588.13	4878	-	Acap1	0	0.339977	0.126189	0.657554	0.0305313	0.104827	1.5875	0.8232	0.521164	1.12163	0.163387	0.233973	0.359278	1.15905
chr4	135975040	136002209	ENSMUSG00000001604.15	1400	+	Tcea3	10.588	14.4124	7.91419	1.66626	1.91484	0.973994	4.74113	10.3576	9.07943	3.80525	2.16329	0.931689	0.417276	0.602756
chr5	88073438	88080524	ENSMUSG00000001622.16	4152	+	Csn3	0	0	0	0.0702301	0.0358699	0	0	0	0	0	0	0.0785383	0.0312666	0.0609725
chr12	40251566	40298503	ENSMUSG00000001627.13	5858	-	Ifrd1	61.9087	74.3614	76.2342	85.4179	68.1608	69.4831	86.9909	83.6672	80.0688	60.5129	99.4279	89.149	68.1672	67.5173
chr6	146626493	146680310	ENSMUSG00000001630.14	4880	+	Stk38l	15.7703	17.7282	13.5597	22.8257	25.2085	23.8559	20.3053	23.4973	21.6195	26.6426	17.7039	14.4335	17.0122	14.9059
chr6	113284098	113301821	ENSMUSG00000001632.17	6779	+	Brpf1	3.68434	3.58804	4.99412	5.37682	5.09694	3.44468	2.34294	2.76432	2.53136	4.43905	5.38467	4.95462	20.9886	21.2614
chr6	34279369	34294413	ENSMUSG00000001642.19	8384	-	Akr1b1	53.0653	52.7154	46.5479	1.79117	1.72309	1.64675	33.091	44.5695	33.6075	12.7427	4.86718	4.08392	26.896	29.3398
chr15	102829538	102837249	ENSMUSG00000001655.7	2461	+	Hoxc13	0	0	0.375182	0	0.18155	0	0	1.08779	0	0	0	0	0	0
chr15	102862862	102866143	ENSMUSG00000001656.4	2021	+	Hoxc11	0	0	0.304576	0	0	0	0.0781978	0	0	0	0	0	0	0
chr15	102899039	102902543	ENSMUSG00000001657.8	2832	+	Hoxc8	0	0.195199	0	0.514823	0	0.18056	0	0	0.074807	0.965983	0	0	14.1875	6.13824
chr15	102906689	102920313	ENSMUSG00000001661.6	2408	+	Hoxc6	0	0.459139	0.127813	0	0.309244	0	0	0.277932	0.087979	1.13607	0.0661961	0.40626	26.0932	21.2016
chr10	75619647	75634418	ENSMUSG00000001663.11	1528	-	Gstt1	1.06313	0.180891	0.402845	0	0	0.11155	0.982564	0	0.277295	0.659605	0.730237	0.640231	1.44432	1.54634
chr10	75609949	75617248	ENSMUSG00000001665.12	3842	-	Gstt3	0.211408	0	0.0801077	0.0379484	0	0.0443646	0.0205671	1.56776	1.10283	0.487186	0	0.297064	0.591315	1.14213
chr10	75607064	75609248	ENSMUSG00000001666.9	773	-	Ddt	19.9643	20.0239	14.7317	11.8826	6.35802	9.70214	21.467	28.5713	21.6512	59.7908	36.2929	36.912	16.4583	16.8117
chr8	110717069	110726435	ENSMUSG00000001670.14	2405	+	Tat	0.0844315	2.0687	1.53567	5.69854	4.33481	6.59117	0.328561	0	1.76177	0.658547	0	0	0	0
chr8	110674546	110688835	ENSMUSG00000001672.15	3284	-	Marveld3	0.432827	0.168332	0	0.0887928	0.0907015	0.207611	1.17903	1.0869	1.03217	0.219218	2.524	0.943321	0.0197654	0.154176
chr1	121481564	121495718	ENSMUSG00000001674.12	2483	-	Ddx18	82.4335	95.3992	113.664	341.036	315.558	348.518	85.2245	79.1542	105.799	160.625	237.014	215.315	76.987	82.4147
chr5	148441445	148489599	ENSMUSG00000001687.16	8098	-	Ubl3	19.0069	22.1517	20.7894	6.82358	6.01392	6.58811	34.328	35.7303	29.4575	16.6954	15.6684	16.8522	71.0013	81.9579
chr18	56533409	56636864	ENSMUSG00000001700.11	5679	+	Gramd2b	0.679362	0.827404	1.89683	0.256731	0.340925	0	3.75684	2.63195	5.14805	3.21989	3.284	2.81361	23.0195	30.1346
chr13	38828183	38843034	ENSMUSG00000001707.9	3257	-	Eef1e1	70.2629	61.6111	70.0216	398.493	432.071	474.295	101.121	73.2893	119.424	347.423	304.803	342.961	70.2904	67.7522
chr12	112620255	112641318	ENSMUSG00000001729.15	4098	-	Akt1	10.8516	10.4544	6.534	3.66451	4.79722	4.74163	12.7263	16.658	12.614	2.77565	2.29493	2.42698	188.33	183.742
chr5	136995470	137004712	ENSMUSG00000001739.15	2124	+	Cldn15	0.478008	0.260265	0.434709	0.755073	0.841423	0.481494	5.13399	4.41133	7.38095	0.881248	0.150094	1.53527	0	0.437027
chr7	83292033	83394934	ENSMUSG00000001741.13	7865	-	Il16	0.180725	0.0351432	0.0782642	0	0	0	0	0.0283645	0.0538724	0	0	0	0.313613	0.654487
chr19	3946050	3957133	ENSMUSG00000001750.17	4603	-	Tcirg1	1.19108	1.08087	0.334319	3.26247	3.42967	2.44398	3.34753	1.45397	2.07113	2.47113	2.18167	1.73566	22.1113	25.7576
chr11	100960838	100968498	ENSMUSG00000001751.10	2658	+	Naglu	0.15279	0.103989	0.115792	0.0548524	0	0	0.386473	0	0.637632	0.0541694	0.11994	0.981463	144.398	148.421
chr11	100973391	100977445	ENSMUSG00000001755.13	2867	+	Coasy	1.98313	3.18146	3.00581	2.79696	3.01292	2.37808	2.12224	1.40062	2.43849	2.91279	3.00231	0.909916	80.5766	74.0253
chr6	29735502	29761364	ENSMUSG00000001761.8	5621	+	Smo	0	0	0	0.0518761	0	0.0303236	0.632601	0.754075	0.113069	0.794067	0.794024	0.435098	44.9898	44.6925
chr6	29694221	29718558	ENSMUSG00000001763.15	5195	+	Tspan33	2.61884	1.38334	1.77733	1.1226	1.14673	0.721824	4.07643	2.14713	2.85462	0.609742	0.705718	1.03571	0.0624731	0.146193
chr2	145759399	145776934	ENSMUSG00000001767.6	3844	-	Crnkl1	65.3441	56.8766	67.816	485.752	496.581	557.196	80.4989	72.4859	64.3166	169.64	250.919	238.164	38.044	37.4292
chr2	145517135	145729536	ENSMUSG00000001768.17	11271	+	Rin2	1.45929	0.98093	1.2288	0.646783	1.00424	0.54442	3.87698	1.9991	2.74426	1.54572	0.141425	0.46291	13.0383	13.1921
chr7	86368185	86425151	ENSMUSG00000001773.15	3210	-	Folh1	0	0	0.287639	0	0	0	0	0.416985	0	0	0.297944	0	0	0.157731
chr9	18203421	18228738	ENSMUSG00000001774.9	7498	+	Chordc1	7.42036	11.3539	9.07149	31.2868	34.323	39.3046	14.1745	12.0499	19.2414	45.1073	45.6644	45.1213	59.1614	61.7194
chr10	85774501	85793687	ENSMUSG00000001783.4	2615	-	Rtcb	7.22156	15.6434	8.59178	33.7314	40.6644	43.3455	19.5507	26.8728	13.2864	51.0958	35.9032	40.6523	170.577	166.287
chr10	85665358	85724960	ENSMUSG00000001785.14	2942	+	Pwp1	52.7315	59.1886	67.4759	297.195	267.844	281.861	44.9618	66.1224	57.1759	177.311	227.722	198.681	73.0288	72.9987
chr10	85857836	85887737	ENSMUSG00000001786.15	6180	+	Fbxo7	3.08858	2.45988	1.44425	2.00531	1.08445	1.4342	2.17366	2.31029	3.83941	6.43028	3.50784	3.45614	14.6099	13.2041
chr7	29886361	29898236	ENSMUSG00000001794.14	2477	-	Capns1	4.59073	5.02142	0.869769	3.00189	3.00629	1.30744	1.72266	3.6926	3.59218	10.1142	4.63335	5.98997	128.325	121.826
chr7	34899452	34914923	ENSMUSG00000001802.17	4700	-	Lrp3	0	0	0	0	0.0316876	0	0	0	0.0450752	0.704594	0.237405	0.104072	0.814822	1.23886
chr2	74483335	74489901	ENSMUSG00000001815.16	4191	-	Evx2	0	0	0.293748	0	0	0.366032	0	0	0	0	0	0	0	0
chr2	74498654	74501943	ENSMUSG00000001819.5	2483	+	Hoxd13	2.12626	4.11875	1.85929	0	0.0599806	0.823757	0.381887	1.88676	0.341286	0	0	0	0	0
chr7	101507538	101519995	ENSMUSG00000001827.13	2297	-	Folr1	37.5706	40.3111	48.7722	414.86	431.688	413.841	101.07	87.2147	114.735	450.313	380.007	405.236	9.38179	7.31075
chr7	101312840	101444713	ENSMUSG00000001829.18	9960	+	Clpb	1.42711	1.3043	1.66865	0.995406	1.37568	1.14659	3.53046	2.41902	2.99913	6.54859	4.60916	4.66546	15.9081	15.1318
chr9	25163735	25219867	ENSMUSG00000001833.18	11631	+	Septin7	18.8201	18.6549	17.4911	17.0104	24.1881	19.1097	18.1938	15.2101	23.4421	45.085	38.25	44.8162	106.347	101.893
chr5	143302244	143315011	ENSMUSG00000001844.11	2864	-	Zdhhc4	4.46671	2.50923	3.65374	12.2686	8.37221	8.86763	7.11832	5.21887	7.47108	18.4	17.5875	16.5664	29.9391	28.3742
chr5	143489389	143513791	ENSMUSG00000001847.15	4496	-	Rac1	234.266	261.094	226.723	67.6455	69.3646	60.4305	195.825	210.335	198.518	111.766	84.4509	89.0658	279.374	259.633
chr2	31864448	31943987	ENSMUSG00000001855.16	9659	+	Nup214	35.4022	31.2772	33.3616	28.2267	23.7144	26.0817	42.8104	46.2157	40.4888	14.4444	22.6088	22.957	18.9978	20.225
chr2	31840151	31863454	ENSMUSG00000001864.14	4032	+	Aif1l	0.352531	0.068552	0.305331	0.687043	0.480187	0.887755	9.28942	5.97555	6.77805	2.8925	0.988345	0.849196	148.993	148.345
chr3	20269784	20296345	ENSMUSG00000001865.3	1517	-	Cpa3	0	0	1.62307	0	0	0	0.156267	0.147058	0.837917	0	0.105076	0	1.54037	13.7398
chr17	75312563	75699507	ENSMUSG00000001870.17	10691	+	Ltbp1	0.0759734	0	0.143941	0.0136374	0.0139306	0.0159432	0.214344	1.00161	0.0792642	0.107741	0.164007	0.137257	816.169	1008.98
chr11	21271138	21321201	ENSMUSG00000001891.17	3069	-	Ugp2	20.1139	15.941	21.1601	24.0383	29.1167	23.3263	13.3629	19.9172	18.0859	27.0231	14.9584	18.7006	208.138	200.337
chr11	105898950	105925375	ENSMUSG00000001901.16	3549	+	Kcnh6	0	0	0	0.0410814	0	0.0960546	0.801544	0.942887	0.358163	0.0405698	0.0898283	0	0	0
chr8	85412936	85426437	ENSMUSG00000001909.17	6306	+	Trmt1	3.34888	4.47081	2.29391	2.68198	4.95967	6.02761	6.15259	5.27117	5.64405	10.5258	7.86132	9.30802	21.5336	20.7954
chr8	85397108	85414531	ENSMUSG00000001910.6	4673	-	Nacc1	3.56318	3.54892	3.82001	0.936001	0.796768	0.401228	3.07756	3.38951	2.85614	1.50977	2.1831	1.18629	41.5599	41.8227
chr8	85426505	85526973	ENSMUSG00000001911.17	7351	-	Nfix	1.87837	1.95523	1.29792	0.0991686	0.0810403	0.0463744	2.92384	3.45966	1.55626	0.450496	0.346947	0.820662	6.59603	6.97954
chr7	16515265	16532199	ENSMUSG00000001918.18	4173	+	Slc1a5	3.84413	4.50403	4.64648	10.2369	9.56475	6.04516	8.72938	12.4026	9.13817	5.79656	5.7297	7.50174	21.5432	23.9427
chrX	20524565	20549418	ENSMUSG00000001924.16	4819	+	Uba1	35.0158	34.2993	33.1469	38.8774	42.9581	37.8107	36.4677	33.5163	33.2353	62.6244	52.2293	62.119	269.175	275.589
chr6	125523737	125663642	ENSMUSG00000001930.18	16064	+	Vwf	0.0126406	0.0344125	0.0191592	0.0816845	0.00927115	0.0318319	0.24595	0.31941	0.184633	0.152372	0.00992282	0.0710482	0	0.0367717
chr9	37466994	37560951	ENSMUSG00000001942.9	10497	+	Siae	0.232132	0.552961	0.586404	0.152784	0.227009	0.0811894	0.23336	0.701331	0.363281	0.685826	0.592227	0.155326	12.1323	13.0152
chr9	37439374	37449615	ENSMUSG00000001946.15	2867	+	Esam	0.212478	0.0964079	0	0.762806	0.311681	0.772876	0.055123	0	0	0.703088	0.222393	0.398088	0.384884	0.470936
chr9	37514586	37525018	ENSMUSG00000001948.11	1061	-	Spa17	12.4399	9.11786	11.6032	4.53471	4.91292	5.14078	16.906	23.9698	14.5761	14.9275	11.7184	8.91295	4.95539	5.64693
chrX	73356639	73363755	ENSMUSG00000001962.9	2288	+	Fam50a	9.49615	9.66439	13.3171	153.381	180.762	167.171	41.3744	38.6112	58.1486	210.373	186.013	222.549	90.0733	87.3364
chrX	73298293	73305154	ENSMUSG00000001964.15	2517	+	Emd	19.3619	19.4371	15.6516	11.4692	12.7808	7.7877	34.0312	28.8941	36.9502	18.6485	21.152	21.9597	32.2356	33.3252
chr11	105956887	105964438	ENSMUSG00000001983.8	1383	+	Taco1	0.880945	1.79871	2.00287	4.4277	10.4457	9.12019	2.91393	2.58091	3.67641	11.5561	12.102	9.43141	12.9068	12.8745
chr4	125384493	125607966	ENSMUSG00000001985.10	8973	+	Grik3	0	0	0	0.032497	0	0	0	0	0.11805	0.0320923	0	0.0181707	0.614879	0.865207
chrX	40489731	40767478	ENSMUSG00000001986.17	9859	+	Gria3	0.0823848	0.112142	0.12487	0.0147883	0	0	0	0.226278	0.064465	0.613374	0.016168	0	0.197514	0.188304
chr7	16189646	16211653	ENSMUSG00000001988.10	3009	-	Npas1	1.14722	0.275575	1.02284	0.823716	0.643441	0.339878	0.31513	1.03796	0.774472	0.669908	0.47677	0.216744	0.798157	0.420667
chr8	126144802	126296547	ENSMUSG00000001995.10	9617	-	Sipa1l2	2.09033	1.66697	2.17621	0.272888	0.371671	0.372198	2.21848	2.13414	3.2603	0.613837	0.248623	1.08505	5.13634	7.18644
chr2	126850637	126909829	ENSMUSG00000001998.16	9810	+	Ap4e1	5.05057	7.2411	6.90217	3.0616	3.15778	2.78	10.6325	14.827	14.8146	3.28767	3.81846	4.43763	15.3639	14.4256
chr2	126912585	126939004	ENSMUSG00000001999.16	2446	+	Blvra	5.89416	4.29405	10.4437	7.39122	9.68118	6.13226	27.4595	19.5178	26.0703	27.784	26.4581	22.9304	29.4296	27.4616
chrX	72836965	72868575	ENSMUSG00000002006.13	3970	-	Pdzd4	0.153444	0.0696226	0.387625	0.403974	0.2626	0.214671	0.835968	0.393353	0.373545	0.362676	0.441663	1.39636	0.14715	0.276327
chrX	72818011	72822531	ENSMUSG00000002007.6	2784	+	Srpk3	0	0	0	0	0	0	0	0	0.152193	0	0	0	0.0699456	1.60648
chrX	72822569	72830503	ENSMUSG00000002010.18	2701	-	Idh3g	45.9342	39.7052	66.8876	201.72	247.852	255.831	71.0321	54.2644	58.1204	178.632	175.688	166.788	134.722	144.778
chrX	72699600	72703723	ENSMUSG00000002012.14	1971	-	Pnck	0	0	0	0	0	0	0	0	0	2.99507	0.727855	1.07539	2.2394	1.96943
chrX	72830634	72834436	ENSMUSG00000002014.13	3096	+	Ssr4	5.70608	3.39253	4.37405	135.955	138.686	153.547	14.7012	9.87175	13.0698	176.025	166.299	171.788	91.5568	94.1437
chrX	72729784	72759781	ENSMUSG00000002015.6	1219	-	Bcap31	512.725	409.274	718.812	1977.66	2263.18	2001.34	816.053	543.169	878.696	2421.95	2350.07	2560.98	581.79	574.71
chr17	75844081	75858941	ENSMUSG00000002017.11	3564	-	Fam98a	11.8507	7.91048	11.4854	28.7177	25.8667	21.3779	20.9963	20.4684	33.5256	28.3198	26.7009	24.2921	44.9486	43.0216
chr12	84829986	84923306	ENSMUSG00000002020.16	8184	-	Ltbp2	2.20823	2.49923	1.16581	0	0.0727917	0.0208271	0.946218	2.86219	1.55318	0.228711	0.116862	0.119535	0.111038	0.0515554
chr9	44714652	44792594	ENSMUSG00000002028.14	16670	-	Kmt2a	0.328888	0.165808	0.480031	0.0262383	0.15188	0.194273	1.65432	1.6862	1.83005	1.30422	0.917962	0.88027	7.62405	7.30973
chr9	44679205	44704744	ENSMUSG00000002031.14	6416	+	Ift46	25.2873	31.75	29.5973	11.8847	11.5599	9.40445	26.2329	24.7913	27.4392	20.3317	16.9189	17.8903	20.2134	17.085
chr9	44705066	44710604	ENSMUSG00000002032.18	3212	-	Tmem25	0.0632185	0.688422	0	0	0.139102	0	0.86104	0.416726	0.395741	0.448264	0	0.406091	1.17209	2.46957
chr9	44880870	44891729	ENSMUSG00000002033.15	3269	-	Cd3g	1.11809	0.169105	0.376597	0.0892002	0	0	1.54702	1.43311	1.23133	0.264269	0	0.199505	0.0198561	0.309768
chr7	19242320	19250070	ENSMUSG00000002043.18	1589	+	Trappc6a	14.1847	14.6115	11.0403	2.47737	3.74907	3.00351	30.7323	22.7439	32.398	11.6889	9.22896	4.92523	75.1627	77.8538
chr11	78097572	78136813	ENSMUSG00000002052.7	7095	-	Supt6	6.49671	7.40187	5.76941	18.2273	18.4932	18.3061	8.66479	7.64062	9.28631	20.1311	21.6578	20.9581	52.4766	54.83
chr11	78192355	78213283	ENSMUSG00000002055.10	5624	+	Spag5	11.7343	14.6949	18.0046	12.3399	11.3076	9.15284	27.5807	25.5059	23.6565	12.2887	11.6489	11.9153	15.6503	11.3585
chr11	78248403	78277384	ENSMUSG00000002057.5	3214	-	Foxn1	0.0631792	0.0859992	0	0.13609	0	0	0.122929	1.31881	1.2524	0.134395	0.495956	0	0.0807835	0
chr11	78234308	78239990	ENSMUSG00000002058.14	2448	+	Unc119	0.995382	2.25818	1.88587	1.42939	1.94682	1.04442	5.81021	11.0268	9.95226	6.23453	3.38595	3.7298	73.5005	83.5586
chr11	78079256	78083019	ENSMUSG00000002059.19	2385	+	Rab34	9.96133	14.6023	11.4851	16.5665	17.2349	15.6513	35.9809	27.1259	38.8176	38.2745	38.1625	44.9828	152.381	143.084
chr11	78136572	78146322	ENSMUSG00000002064.11	1515	+	Sdf2	52.6744	45.0635	47.1311	129.919	115.41	102.832	57.217	52.4218	62.5072	124.975	141.514	135.71	251.155	247.532
chr7	37797409	37806959	ENSMUSG00000002068.17	2662	-	Ccne1	109.615	157.306	180.363	235.073	203.145	192.988	183.002	169.201	199.916	232.038	251.555	253.388	6.38854	5.13543
chr17	32163743	32255323	ENSMUSG00000002076.13	3589	-	Hsf2bp	120.794	125.224	121.515	3.41237	4.85512	3.98933	70.7625	97.2782	71.6016	4.17224	1.77654	4.90636	0.669171	0.39971
chr7	16042318	16052130	ENSMUSG00000002083.14	2124	+	Bbc3	0.0956016	0	0.579612	2.60843	1.54261	1.84573	1.74853	0.735221	1.19691	3.52499	3.67731	3.37759	24.4786	22.487
chr2	90948489	90966861	ENSMUSG00000002100.16	4163	+	Mybpc3	0	0	0	0.140089	0	0	0	0.160764	0	0	0	0.0783308	0.015592	0
chr2	90884354	90896714	ENSMUSG00000002102.16	2607	+	Psmc3	24.3794	18.448	15.1113	58.7218	69.1245	56.5548	74.0783	53.5683	59.0784	256.208	192.968	188.688	243.529	230.24
chr2	91033230	91044443	ENSMUSG00000002103.17	5186	+	Acp2	1.25296	1.22585	0.534124	1.18078	0.947696	1.11748	1.23419	0.602241	1.96085	1.69358	1.96715	0.754549	40.0397	46.5863
chr2	90865965	90876074	ENSMUSG00000002104.12	1802	+	Rapsn	2.47906	1.0737	1.70796	0	0.0826481	0	5.34978	4.45679	5.29046	1.91763	0.884574	1.3572	0.468271	0.327803
chr2	90892136	90900762	ENSMUSG00000002105.16	4869	-	Slc39a13	0.0417042	0	0	1.0181	0.367053	0.840167	0	0.0458179	0	1.03499	0.949396	0.736702	31.8349	31.3696
chr2	6544505	7514374	ENSMUSG00000002107.20	25884	-	Celf2	9.75123	10.7319	10.0832	0.585805	0.397013	0.533394	14.7847	18.0649	18.1619	0.973455	0.695883	0.944863	1.71026	1.83547
chr2	91014406	91033179	ENSMUSG00000002108.11	2515	-	Nr1h3	0.64591	1.20891	0.979003	16.6957	12.8502	12.0636	6.56658	6.47529	4.96992	2.80522	4.81687	5.44566	5.16179	5.46914
chr2	91041917	91067327	ENSMUSG00000002109.15	2736	-	Ddb2	12.988	8.58704	12.9364	7.5137	5.17124	5.60687	11.7546	15.2476	13.086	9.8409	11.4773	9.53483	3.74843	4.28715
chr2	90912735	90946101	ENSMUSG00000002111.10	2695	+	Spi1	0	0.205122	0.228404	3.51646	2.26575	3.4153	2.08176	3.55946	2.90856	5.66313	1.18293	2.84347	1.22834	3.97663
chr11	4110350	4132541	ENSMUSG00000002129.12	6147	+	Sf3a1	5.45055	7.95885	6.00828	15.4408	19.5765	18.2456	9.02412	13.0651	10.4772	28.9979	27.202	27.9567	50.3479	49.3521
chr10	127478855	127496826	ENSMUSG00000002147.19	4402	+	Stat6	9.13345	4.83483	5.03401	0.761778	1.11648	0.271046	8.54452	8.00722	7.74838	2.81292	2.53476	3.07423	157.835	153.858
chr8	84116496	84155181	ENSMUSG00000002190.14	4025	+	Clgn	0.908085	0.480698	0.229397	0.507123	0.148007	0	1.31534	0.72053	0.263172	0.321948	0.594038	0.648131	0	0
chr7	44221804	44236286	ENSMUSG00000002204.10	2660	+	Napsa	0	0.311731	0	0	0	0	0	0	0	0	0	0	0.829671	4.15585
chr7	44397837	44426939	ENSMUSG00000002205.17	6744	+	Vrk3	4.1551	6.14772	5.43077	4.53997	3.9088	3.05817	13.8494	16.0766	16.4293	14.3043	12.1961	12.7168	32.9553	32.3579
chr7	24099044	24122203	ENSMUSG00000002210.12	3702	+	Smg9	0.987315	0.447977	0.166274	2.36301	2.45404	1.28919	1.32338	1.26549	1.31621	3.11145	3.74604	3.78766	15.1841	16.4578
chr5	27945078	27996689	ENSMUSG00000002221.12	10271	-	Paxip1	1.93746	3.31004	2.06761	2.8816	2.39254	2.93734	4.21598	3.80102	4.86782	7.06524	6.20778	5.65127	14.6238	15.7582
chr6	71365618	71417621	ENSMUSG00000002222.15	6783	-	Rmnd5a	97.2031	86.5512	83.4887	38.9912	39.2804	38.3466	112.931	109.324	103.475	25.4723	36.4249	34.3254	51.6941	51.2063
chr3	104702152	104725879	ENSMUSG00000002227.16	5607	-	Mov10	2.02804	1.28169	0.933147	4.03043	4.96705	3.58712	1.07106	1.87	2.04032	3.74914	2.10373	2.67526	35.1232	38.5282
chr3	104688372	104693334	ENSMUSG00000002228.8	1814	+	Ppm1j	0	0	0	1.60747	1.47782	0.375852	0	0	0	0.952474	2.46042	1.43811	1.00191	0.325635
chr3	104695691	104701775	ENSMUSG00000002233.14	1618	+	Rhoc	0.376498	0.341658	1.90219	0.540659	0.460234	0.210691	1.46512	1.9303	0	13.7041	4.43326	5.64311	161.552	135.184
chr5	87973545	87994246	ENSMUSG00000002240.13	1337	+	Prr27	0	0	0	0.109048	0	0.127486	0.295508	0.50057	0	0	0	0	0	0
chr17	28550645	28569791	ENSMUSG00000002249.22	6714	-	Tead3	0.15122	0	0.0916812	0.043431	0.0443646	0	0.235385	0.0996815	0.189324	0.150116	0.0712244	0.0242844	1.19881	1.2443
chr17	28451674	28520448	ENSMUSG00000002250.17	7514	+	Ppard	0.918814	0.846052	0.819201	0.582104	0.455873	0.793946	1.26195	1.75168	1.26875	1.2072	0.657627	1.15004	0.647886	0.673829
chr17	28426752	28447582	ENSMUSG00000002257.9	2672	+	Def6	0.987931	1.34477	2.53407	0.600215	0.557379	0.893071	4.5838	4.09104	2.69574	0.538856	1.49139	1.28142	4.17831	4.6109
chr7	6706891	6733430	ENSMUSG00000002265.18	13616	-	Peg3	1.02901	1.03529	1.13019	0.171325	0.535962	0.425622	1.34638	2.09718	1.89822	0.697917	0.362912	0.52688	3.71361	3.72473
chr7	6674268	6699449	ENSMUSG00000002266.18	8086	-	Zim1	3.23948	4.17029	3.04501	0	0	0	3.30304	4.44188	3.6156	0	0.473115	0.0201639	0	0
chr17	26012195	26016057	ENSMUSG00000002274.15	3718	-	Metrn	0	0	0	0	0	0	0.127518	0.120004	0	0.309806	0.128618	0	3.22976	2.31505
chr17	25798059	25881800	ENSMUSG00000002279.20	13589	+	Lmf1	0.149428	0.1017	0.203839	0.0751037	0	0.0125432	0.325635	0.131334	0.0467702	0.275483	0.211142	0.263964	10.5659	8.98568
chr17	25992750	26002306	ENSMUSG00000002280.12	6223	+	Ciao3	0.424193	0.488577	0.296745	6.4195	4.66683	3.6155	3.31414	2.43772	3.06392	4.25723	6.19876	6.47152	17.5651	19.9879
chr17	33992724	34000804	ENSMUSG00000002289.17	3541	-	Angptl4	0.573448	0.62446	0.260752	1.81166	2.22914	1.44407	6.04748	5.79611	3.64955	12.0358	11.2089	15.1488	367.002	445.427
chr5	8446973	8472716	ENSMUSG00000002297.17	8728	-	Dbf4	324.246	331.98	315.602	81.4683	85.0113	88.2124	393.7	442.264	381.666	54.8512	72.9428	68.8012	10.9992	8.64356
chr17	34128388	34134564	ENSMUSG00000002307.17	3151	+	Daxx	7.6042	5.78943	7.61865	7.86595	6.00265	4.97661	11.987	9.27465	15.9344	4.38664	3.84463	3.93255	72.0988	83.1807
chr17	34062065	34068748	ENSMUSG00000002308.17	2883	+	Cd320	26.6236	39.8831	39.3925	274.755	238.973	233.237	49.0065	50.3745	53.4226	192.726	216.736	236.792	57.9976	63.3992
chr14	55862857	55873414	ENSMUSG00000002319.17	4669	-	Ipo4	2.52246	3.37436	2.96634	17.4245	12.9825	13.6169	5.85576	3.48798	6.3978	11.04	15.1241	9.88261	30.6266	31.2493
chr14	55873422	55881263	ENSMUSG00000002320.16	3880	-	Tm9sf1	0.942021	1.92341	1.82443	9.73237	8.55974	6.01843	3.27888	1.55241	4.58652	15.0291	13.2286	17.7333	90.957	89.0184
chr14	55855494	55862852	ENSMUSG00000002324.9	2935	+	Rec8	0	0	0	0.298053	0	0	4.17306	4.71257	5.26927	1.0302	0.10862	0.0555521	0	0.115006
chr14	55841028	55847487	ENSMUSG00000002325.16	5386	+	Irf9	0.301608	0.564504	0.51429	7.8773	5.8345	8.76613	6.22057	12.2603	11.0529	2.29901	2.04208	3.17857	49.0377	69.3606
chr14	55909398	55916657	ENSMUSG00000002326.7	3925	+	Gmpr2	3.10407	2.25346	4.70482	0.742918	0.569166	0.781677	2.63732	6.42264	3.7243	11.3352	5.52317	4.61097	11.7912	11.9323
chr14	55895336	55897965	ENSMUSG00000002329.8	2032	-	Mdp1	16.1887	15.7788	23.9312	142.21	152.963	114.751	44.0981	34.4731	42.2247	131.724	141.593	143.307	49.8321	46.8026
chr14	55976477	55983147	ENSMUSG00000002332.17	2760	-	Dhrs1	55.6938	57.5837	61.6663	3.96189	5.88173	4.0142	32.81	44.7791	38.8398	10.903	10.5112	11.6967	46.448	42.2847
chr8	70545735	70573523	ENSMUSG00000002341.9	7195	-	Ncan	0.0564442	0	0	0.32422	0.0206993	0.260589	0	0.124023	0	0.0800458	0	0.0906438	0	0
chr8	70625006	70636331	ENSMUSG00000002342.18	3673	+	Tmem161a	0.0552839	0.376261	0.418968	0.833584	0.52712	0.556871	0.666917	0.789582	1.55732	2.03841	0.781161	0.887806	56.4269	49.2806
chr8	70672822	70687116	ENSMUSG00000002343.12	3262	-	Armc6	0.871493	0.423669	0	1.60905	3.1503	0.992805	1.23543	2.25686	1.62365	2.60422	3.02968	3.5988	13.1132	17.9275
chr8	70592149	70599969	ENSMUSG00000002345.19	1468	+	Borcs8	9.40595	8.66108	6.91862	52.8368	44.639	39.8256	20.6698	21.2753	31.1719	51.1	56.8976	46.3147	29.4923	28.1669
chr8	70636990	70664955	ENSMUSG00000002346.18	5996	-	Slc25a42	0.778908	0.322684	0.410639	2.72337	2.63288	1.96147	0.724823	0.855738	1.3073	2.18519	3.5889	3.80693	7.36132	7.31832
chr17	5891604	5982229	ENSMUSG00000002365.11	3617	+	Snx9	126.652	138.774	132.912	3.74874	6.67043	3.8642	125.836	148.026	124.64	10.2304	7.09523	8.29427	111.389	120.665
chr17	56980294	57018764	ENSMUSG00000002372.10	6960	+	Ranbp3	3.70522	4.9244	3.22809	11.5633	10.1856	9.06122	9.26428	8.71835	6.66607	10.2401	11.2679	13.0718	35.5604	34.7486
chr17	57024767	57029141	ENSMUSG00000002379.8	1092	+	Ndufa11	126.632	120.483	128.521	276.775	295.272	228.046	182.279	129.93	167.814	553.383	462.29	532.138	84.0495	80.1357
chr4	122998958	123025892	ENSMUSG00000002384.3	3880	+	Bmp8b	0	0	0.23797	0	0	0.0439301	1.07938	0.747457	0.38221	0.185544	0.657321	0.336176	0.368044	0.173991
chr8	71826767	71834604	ENSMUSG00000002393.15	2983	-	Nr2f6	0	0	0.103176	0	0	0	0.0529795	0	0.0710202	0.289606	0.374054	0	42.7363	45.6018
chr8	71819492	71822376	ENSMUSG00000002395.15	2203	+	Use1	2.30433	3.26212	4.47062	34.7453	34.6809	31.6449	13.2356	9.62019	13.4632	41.8941	37.8422	37.8935	65.1453	63.3564
chr8	71823942	71832005	ENSMUSG00000002396.9	7133	+	Ocel1	0.0569348	0.116249	0.172592	0.551877	0.438465	0.454021	0.553896	0.250203	0.564309	1.17075	1.25142	1.39433	5.25064	5.44196
chr7	27878894	27886719	ENSMUSG00000002409.19	2695	+	Dyrk1b	0.753461	0.102561	0.799413	0.432795	0.0552623	0.0632464	0.439808	1.32445	0.471659	0.267129	1.30123	0.604993	26.6623	23.2961
chr6	39580171	39702397	ENSMUSG00000002413.16	13862	-	Braf	4.08694	2.99093	2.50891	7.27832	7.71411	7.43916	10.4317	6.55003	9.94925	12.0695	10.7401	11.7738	10.5638	10.8359
chr6	39569508	39580316	ENSMUSG00000002416.14	5628	+	Ndufb2	7.79326	7.31767	8.03887	26.1648	25.0072	19.8675	13.1698	11.2178	14.3795	17.5501	21.7802	20.569	6.82773	6.74727
chr3	20111975	20172654	ENSMUSG00000002428.13	5931	+	Hltf	11.0927	8.06229	13.3364	10.4721	16.2466	14.1394	14.2956	20.0481	15.3237	19.1297	16.1792	20.4803	35.7654	30.1348
chr2	181233661	181297453	ENSMUSG00000002455.15	3859	+	Prpf6	15.3122	13.4655	13.8773	29.3938	26.7452	27.9149	24.8175	26.2455	27.5591	24.2893	37.4233	31.0543	100.131	102.645
chr2	181330212	181335770	ENSMUSG00000002458.14	2230	-	Rgs19	6.10084	4.58603	3.72641	32.7555	24.8442	18.8793	3.64975	5.20203	3.80006	11.4282	8.79203	7.75015	37.1411	33.2246
chr1	4979799	5140508	ENSMUSG00000002459.18	4239	-	Rgs20	0.143707	0.0652044	0.290421	0	0	0	1.02525	0.157882	0.299863	0	0	0	0.0306249	0.0597211
chr18	10642092	10706771	ENSMUSG00000002475.17	2334	-	Abhd3	6.52499	8.64495	10.0218	8.18316	5.48763	5.91532	19.9409	17.0135	23.0552	64.7118	38.1085	58.4002	4.22719	4.01321
chr18	10617775	10642079	ENSMUSG00000002477.6	2052	+	Snrpd1	392.658	355.739	377.368	675.913	643.774	596.654	307.95	256.572	335.125	577.192	554.017	566.766	71.7421	63.824
chr5	114845821	114860388	ENSMUSG00000002486.16	7397	+	Tchp	3.48632	3.4751	2.95416	2.38496	2.45636	1.58997	6.70864	4.70483	7.5038	4.36015	3.66338	4.71701	4.11553	4.04988
chr16	89583999	89940657	ENSMUSG00000002489.17	10048	-	Tiam1	53.5129	47.0389	42.0249	4.68677	7.01082	7.73534	44.8728	49.8438	42.8008	3.98359	2.36372	2.90457	2.77778	2.78823
chr17	24814790	24851604	ENSMUSG00000002496.11	9620	-	Tsc2	9.73073	8.33227	9.11804	1.92477	1.33141	1.25799	8.77257	7.07293	7.00305	2.34982	1.15988	1.61012	40.2142	37.3772
chr17	24946794	24955117	ENSMUSG00000002500.16	1643	+	Rpl3l	8.15692	10.9349	9.92819	14.0207	10.3337	9.23308	17.0735	13.7138	17.0205	2.10321	5.33598	5.25953	0	0.154083
chr17	24858260	24869301	ENSMUSG00000002504.16	2646	-	Nherf2	2.30224	1.25352	0.814217	1.92854	4.05257	4.50923	2.62799	2.69795	1.28105	2.72075	0.783146	1.23239	10.0823	8.2281
chr15	75942031	75952773	ENSMUSG00000002524.18	4748	-	Puf60	8.81001	8.73215	9.46398	36.4494	32.3083	29.0424	19.5217	16.0221	16.5092	38.0577	40.5215	37.3274	151.706	152.545
chr2	32177396	32197933	ENSMUSG00000002546.18	5500	+	Golga2	5.61178	7.03568	5.65185	6.86575	3.98054	5.82626	10.4161	11.56	8.62821	4.71215	5.70943	5.5139	57.6515	52.9176
chr2	32145014	32150171	ENSMUSG00000002550.17	2751	-	Uck1	0.0738124	0	0	2.54391	2.97755	3.22186	2.29789	5.35215	5.46768	24.6513	29.7825	18.8471	101.34	92.3306
chr12	40109768	40184227	ENSMUSG00000002565.17	2999	-	Scin	18.6198	22.2117	16.4201	0.194462	0	0.909364	18.7074	28.2671	17.0952	0.624131	0	0.9786	4.61011	5.90898
chr10	128466712	128505227	ENSMUSG00000002578.19	6461	-	Ikzf4	3.14282	3.03738	2.8105	0.338487	0.115254	0.21105	3.46113	6.31867	3.47569	0.534836	0.271383	0.126177	0.391808	0.195912
chr11	98328534	98329817	ENSMUSG00000002580.8	747	-	Mien1	12.2324	8.14034	11.9484	127.841	138.564	105.875	100.916	92.8783	81.3948	243.44	177.752	197.75	149.805	135.786
chr6	5168090	5193946	ENSMUSG00000002588.14	2898	-	Pon1	1.12109	1.04914	0.743415	0	0	0	0.381734	0.692817	0.292413	0.0496833	0	0	0	0
chr7	25456698	25488130	ENSMUSG00000002602.17	5033	-	Axl	0.0806906	0	0.0611512	0	0	0.0677325	0.266903	0.842173	0.968136	0.743799	0	0.0647906	521.881	492.986
chr7	25386427	25404502	ENSMUSG00000002603.16	5042	+	Tgfb1	0	0.164459	0.061042	19.3742	15.3599	14.7055	0.814951	0.486703	1.84878	4.48338	6.48097	7.43762	55.4473	51.7997
chr7	25410531	25418513	ENSMUSG00000002608.9	3939	-	Ccdc97	5.56747	5.19262	5.31318	3.70139	2.26857	1.5578	4.45346	5.77682	6.18511	4.02083	3.92532	2.31799	82.1298	79.6085
chr17	23392843	23412226	ENSMUSG00000002617.15	4482	-	Zfp40	6.16151	4.44019	8.03426	1.56142	1.9605	1.74936	7.70443	7.21723	10.9188	3.85495	4.97904	3.27401	6.15497	4.76341
chr17	32540398	32569581	ENSMUSG00000002625.11	5073	-	Akap8l	8.56581	9.53484	7.76563	8.33458	9.57062	6.28306	22.8817	25.7696	28.5227	15.4115	16.5904	19.4125	57.2581	55.4921
chr5	28661813	28672254	ENSMUSG00000002633.5	2847	-	Shh	1.06985	1.45628	1.29726	0.256055	0	0	1.83184	1.41046	0.595303	0	0	0	0	0
chr7	33883924	33896086	ENSMUSG00000002635.12	1549	-	Pdcd2l	80.6201	82.2602	96.1669	187.024	167.392	177.932	118.809	121.265	139.503	134.129	170.102	163.993	61.9343	64.2836
chr17	57310405	57318288	ENSMUSG00000002658.10	1717	-	Gtf2f1	76.1615	118.803	134.08	247.61	200.108	185.737	164.941	147.729	165.954	227.588	233.577	230.752	166.224	158.598
chr17	57297305	57303188	ENSMUSG00000002660.9	1223	+	Clpp	19.4258	13.5602	7.29799	228.055	214.325	209.054	144.599	113.641	120.391	352.362	322.059	359.42	139.213	146.416
chr17	57304339	57306322	ENSMUSG00000002661.15	1029	+	Alkbh7	16.3788	13.162	22.7316	34.0053	27.9338	30.4787	22.8072	23.6312	21.6177	47.9941	35.0092	44.0492	62.9541	58.3894
chr17	57306457	57307018	ENSMUSG00000002664.3	474	-	Pspn	0	0	0	0	0	0.359597	0.500119	0	0	0	0.336287	0	4.7929	4.09467
chr17	57372905	57385514	ENSMUSG00000002668.9	5109	-	Dennd1c	0.516687	0.811514	0.602415	1.05588	0.932828	0.633887	0.742397	0.785979	1.244	0.281821	0.0311999	0.351047	0.266804	0.528547
chr12	81620331	81641782	ENSMUSG00000002679.15	1447	-	Med6	227.054	169.623	201.85	896.55	826.999	932.227	326.615	257.159	262.804	511.152	599.706	599.336	77.6941	63.6247
chr12	50388014	50695881	ENSMUSG00000002688.9	3653	-	Prkd1	13.174	14.2249	11.6268	0.997795	0.570776	0.37328	18.4731	18.3819	20.762	1.3401	0.741802	0.312433	7.16084	6.35262
chr11	33996920	34042295	ENSMUSG00000002699.14	4459	+	Lcp2	5.82898	4.897	4.90064	0	0	0	0.372145	6.40394	3.61087	0	0.035748	0	1.03355	1.87356
chr2	166747960	166788309	ENSMUSG00000002718.15	5273	+	Cse1l	35.6978	40.6242	46.2274	141.706	153.677	157.002	85.9122	79.7495	82.7244	119.762	114.963	107.605	77.4532	77.1683
chr2	145744019	145758345	ENSMUSG00000002728.15	3705	+	Naa20	31.8973	31.4822	37.1322	58.2797	60.2963	60.2667	68.6323	55.9374	70.1032	155.408	148.731	125.684	56.9557	52.6586
chr2	76460242	76478359	ENSMUSG00000002731.7	2028	-	Prkra	1.00127	0.272585	1.06234	1.00649	0.220313	0.336191	2.68851	2.09007	1.67143	20.5182	4.55878	8.03972	50.5706	49.9741
chr2	76493388	76503460	ENSMUSG00000002732.15	1485	-	Fkbp7	12.7168	8.3758	6.0104	0	0	0	34.1617	60.9922	46.9359	8.0475	1.39542	2.74487	23.0789	16.7635
chr2	76505625	76527172	ENSMUSG00000002733.9	3126	+	Plekha3	98.8657	108.049	103.97	9.60791	12.1013	9.48756	135.414	143.23	125.58	23.168	13.4618	13.1438	104.86	103.768
chr11	5905693	5917780	ENSMUSG00000002741.10	2984	+	Ykt6	3.40244	2.59358	1.2377	21.596	17.8179	13.5377	6.67317	8.59753	7.02865	33.969	26.3352	31.1994	70.935	71.9429
chr5	135216118	135274983	ENSMUSG00000002748.8	13667	+	Baz1b	7.96364	8.27162	7.83678	8.72631	9.16453	8.5555	12.292	15.0825	13.9045	11.8941	15.6519	13.6836	21.4244	20.2089
chr17	47022389	47036467	ENSMUSG00000002763.17	3796	+	Pex6	0.160478	0.436883	0	0.729757	0.235403	0.179609	0.728572	1.52799	0.334858	3.14819	1.55369	1.11675	56.9412	59.6659
chr17	46957155	46961065	ENSMUSG00000002767.14	1170	+	Mrpl2	68.2066	86.2278	78.3903	115.143	113.163	100.23	157.295	139.191	126.569	240.217	212.125	206.803	138.862	125.93
chr17	46989719	46994037	ENSMUSG00000002768.9	1844	+	Mea1	291.923	270.256	258.036	66.2573	64.1279	62.4856	295.464	303.539	267.574	84.0157	81.9476	70.9124	118.414	102.325
chr17	47036590	47040094	ENSMUSG00000002769.10	1206	-	Gnmt	0	0.687566	1.02081	0.362681	0.123492	0.424002	5.5038	1.47985	3.33766	2.62654	1.32173	4.32625	0.699688	0.559774
chr7	45481307	45527802	ENSMUSG00000002771.13	6658	-	Grin2d	0.213488	0.290599	0.0462262	2.47449	1.67766	1.81764	0.130551	0.0670133	0	0.23788	0.861882	1.34688	0.672688	0.798485
chr7	45522196	45533156	ENSMUSG00000002778.15	1874	+	Kdelr1	17.8786	21.9764	18.0657	2.64521	1.82787	2.54673	23.9502	23.9277	24.0794	11.9089	12.4186	4.52421	206.297	210.92
chr7	45546365	45566837	ENSMUSG00000002781.20	7518	+	Tmem143	0.243086	0.477949	0.204691	0.213325	0.0990501	0.158705	0.472978	1.21662	0.648128	0.22982	0.318037	0.32531	2.88372	3.08674
chr17	32295520	32319260	ENSMUSG00000002791.19	950	-	Pdxk-ps	0.213745	0	0	0	0	0	0	0	0	0	0	0	0	0
chr6	54959565	54969935	ENSMUSG00000002797.10	7745	-	Ggct	485.949	442.028	433.983	8.71586	8.30711	8.36289	217.427	239.534	234.037	9.59262	7.0593	10.3364	4.73517	2.22269
chr12	112871439	112893396	ENSMUSG00000002799.7	6965	-	Jag2	2.88625	1.30958	2.25362	0.837316	0.449041	0.905472	2.04212	2.85065	1.64251	1.69513	0.869664	1.03001	0.493928	0.751174
chr12	112940102	112942565	ENSMUSG00000002803.15	2324	+	Btbd6	0.0873743	0.594668	0.264866	1.44292	2.17886	2.27363	1.19004	0.287978	2.27897	3.22164	5.14416	4.91101	32.0079	29.4116
chr12	112897911	112905744	ENSMUSG00000002804.5	1587	-	Nudt14	77.4102	75.4139	72.9193	1.37805	3.09688	2.57768	50.7872	62.4138	57.135	10.252	8.13574	7.29441	28.017	28.2881
chr13	19775876	19804097	ENSMUSG00000002808.8	2745	-	Epdr1	0.295895	0	0	0	0.0542557	0	0	0.975244	0.0771779	0.419621	0	0.178192	502.842	514.185
chr11	60604949	60618089	ENSMUSG00000002812.5	5039	-	Flii	1.491	1.59072	0.732941	2.14111	2.63047	2.26634	3.34015	4.95848	3.27933	3.25739	2.53066	2.55618	111.94	105.704
chr11	60630884	60668191	ENSMUSG00000002814.16	4599	-	Top3a	7.59425	8.83475	9.63676	5.51616	4.95468	3.52091	16.3398	10.8657	17.1823	4.22649	5.47624	4.64426	16.1886	15.2111
chr9	21176589	21189068	ENSMUSG00000002820.7	7264	+	Atg4d	0.111816	0.0761017	0.0423698	1.24442	1.59921	1.19671	0.674445	0.859917	0.699956	3.82552	3.24769	3.68109	15.5036	15.59
chr9	21323133	21331570	ENSMUSG00000002825.9	1973	+	Qtrt1	10.3948	16.3908	11.6995	29.6325	25.7404	24.6214	28.7159	22.5009	24.4818	34.4448	34.2553	33.8817	39.5774	37.0819
chr17	56407591	56416803	ENSMUSG00000002831.16	6350	-	Plin4	0	0	0	0	0	0	0.0124439	0	0	0.0226744	0.0753072	0	1.63552	2.85716
chr17	56386634	56407607	ENSMUSG00000002833.12	4876	+	Hdgfl2	4.0395	5.83867	4.86025	12.7977	9.80457	7.65552	12.6728	9.28767	12.6	11.0438	14.7109	13.9104	42.2258	40.67
chr17	56347439	56379289	ENSMUSG00000002835.10	8854	+	Chaf1a	1.69712	2.90325	2.88516	4.14965	4.50799	4.77426	6.02414	6.39983	5.95793	6.87876	10.1898	7.84475	5.11711	4.28887
chr16	38264392	38273065	ENSMUSG00000002844.10	2966	-	Adprh	8.21542	7.92115	6.95241	18.7286	13.0554	12.8153	15.6652	18.4276	13.714	24.6605	22.4644	25.122	96.5984	96.9897
chr16	38379060	38412524	ENSMUSG00000002845.15	4094	+	Tmem39a	17.4588	22.8872	19.0949	16.7023	17.1341	18.1524	44.8558	30.5151	36.0678	17.6901	26.1254	23.2581	92.6713	103.555
chr16	38318709	38343025	ENSMUSG00000002846.10	1784	-	Timmdc1	2.73172	1.08454	2.24275	4.98524	5.50981	6.97465	2.43612	2.00078	7.24386	10.4113	12.9557	10.7844	10.697	13.1025
chr16	38216479	38253507	ENSMUSG00000002847.8	2009	-	Pla1a	1.51611	3.16438	1.53198	2.90289	4.74447	3.22402	6.48985	7.10681	6.53803	5.73349	2.85635	2.59704	324.418	321.288
chr6	88860456	88875762	ENSMUSG00000002870.9	6956	-	Mcm2	18.5951	23.2056	18.4505	21.4211	22.6738	26.8317	21.8563	25.8814	24.304	17.7598	24.1988	17.5328	8.3983	6.29619
chr6	88879233	88889220	ENSMUSG00000002871.15	4171	+	Tpra1	2.921	1.92176	1.25441	0.279641	0.071413	0.0817305	1.49664	2.1929	2.28564	3.14131	1.10827	1.40725	40.2747	41.2724
chr1	52496453	52539838	ENSMUSG00000002881.15	4100	-	Nab1	36.5999	28.921	31.9034	2.20475	2.79701	1.82921	46.6789	54.5747	44.0242	10.4299	5.36518	6.00485	316.695	315.5
chr8	84449880	84467955	ENSMUSG00000002885.15	3757	-	Adgre5	0.162144	0	0	0.038807	0.0396411	0	0	0	0.56389	1.07306	0.381848	0.433978	34.2602	37.7794
chr6	120440208	120464520	ENSMUSG00000002897.6	8662	+	Il17ra	0.632944	0.191458	0.142126	2.13765	1.42708	0.905178	0.720675	0.952924	1.54084	2.32712	2.74193	1.67525	29.862	27.8721
chr12	31315233	31379643	ENSMUSG00000002900.18	9917	+	Lamb1	5.34417	3.84627	4.00351	0.852704	0.916087	0.91094	7.36245	4.99398	5.36202	4.68955	1.44661	1.87428	54.9607	70.1925
chr8	71294693	71315902	ENSMUSG00000002908.19	4575	-	Kcnn1	0.0443842	0.0604156	0.134546	0.0637367	0	0.0372566	0.0863594	0.243811	0.13892	0.283244	0.0696832	0	0.397261	0.608685
chr8	71287773	71292364	ENSMUSG00000002910.12	3232	-	Arrdc2	4.33508	5.81538	6.18976	13.7136	12.7643	10.3366	5.32986	7.86879	9.63566	6.01411	7.74314	4.79249	9.45928	11.0704
chr6	55994482	56009674	ENSMUSG00000002930.7	1757	+	Ppp1r17	0.115571	1.41583	0.17517	0	0	0	0	0	0	0	0	0	0	0
chr5	17986688	18093799	ENSMUSG00000002944.16	3590	-	Cd36	29.5254	41.9607	41.8367	0.731019	0.290396	0.237394	32.554	45.6117	48.6259	0	0.843622	1.54416	32.8887	33.4723
chr8	4288740	4297897	ENSMUSG00000002948.20	3829	+	Map2k7	0.424252	0.216559	1.28608	3.76965	3.15056	2.93801	2.10497	0.757413	1.43854	4.28675	3.82994	4.47108	46.7539	45.9946
chr8	4309731	4325913	ENSMUSG00000002949.16	3664	-	Timm44	3.76854	3.2438	3.69598	36.0913	36.1761	33.0757	13.2633	15.0389	12.547	40.829	38.6754	31.9505	59.4177	61.1475
chr7	141142086	141212924	ENSMUSG00000002957.12	5663	+	Ap2a2	3.15541	3.85586	2.82611	7.69796	7.31115	6.32073	6.18142	5.47574	5.5741	11.2887	8.41615	7.54334	92.0287	87.2022
chr7	44506563	44512416	ENSMUSG00000002963.18	3250	+	Pnkp	0	0.25514	0	4.57581	4.58252	5.08725	0.899599	0.823706	0.391114	8.72754	8.58309	7.67568	33.6331	29.1586
chr7	44526189	44542136	ENSMUSG00000002968.10	7629	-	Med25	4.28527	4.16649	1.93645	4.91152	5.1928	3.97692	7.69577	6.02385	6.60914	6.36021	7.6472	6.73212	44.0388	49.2113
chr7	19490056	19504941	ENSMUSG00000002980.15	3199	-	Bcam	0	0.0864025	0	0	0	0	0.172908	0.627629	0.397349	0.0450085	0.0996563	0.815483	29.3199	31.0479
chr7	19365496	19398958	ENSMUSG00000002981.11	6210	-	Clptm1	4.447	3.69426	5.35259	8.19379	6.95495	6.61485	5.68783	8.22656	6.44771	9.13511	10.1133	8.71677	155.522	157.711
chr7	19340142	19363363	ENSMUSG00000002983.19	3883	-	Relb	1.15047	1.85074	1.58524	6.87123	6.48197	6.9795	0.915748	2.70026	2.18237	2.22481	4.31033	3.98901	21.8817	22.1668
chr7	19435238	19449363	ENSMUSG00000002984.18	4513	-	Tomm40	5.9842	4.65467	4.7738	16.7346	17.9193	17.6001	5.37531	6.32731	5.25761	19.9718	23.5939	23.9167	75.5384	76.383
chr7	19430034	19433113	ENSMUSG00000002985.17	2138	-	Apoe	4.6538	3.36129	1.15163	5.38729	2.71672	3.18894	12.1226	11.1648	9.71077	46.2656	23.4105	40.2657	60.7502	118.606
chr7	19405504	19411866	ENSMUSG00000002992.18	813	-	Apoc2	0	0	0	0.179333	0.549564	0.209654	0.0971942	0	0.521164	0	0.196064	0	0	0
chr12	31976253	32000534	ENSMUSG00000002996.18	6167	-	Hbp1	81.8224	94.9724	104.305	127.948	122.246	127.111	90.2432	76.5449	106.631	49.823	76.4563	73.1286	125.988	126.244
chr12	32008475	32111295	ENSMUSG00000002997.16	3652	-	Prkar2b	123.102	131.768	118.913	2.67482	2.69154	1.5402	121.341	166.521	110.567	3.66658	1.61495	2.99125	229.689	194.698
chr6	134897364	134902476	ENSMUSG00000003031.15	4552	+	Cdkn1b	0.847561	0.364325	0.878968	0	0	0.0374449	0.642289	1.1272	0.837733	0.822395	0.665335	0.358184	23.2288	23.5991
chr4	55527143	55532466	ENSMUSG00000003032.9	3049	-	Klf4	11.5881	15.411	19.4819	19.0316	19.5873	20.7401	14.2799	18.5845	24.8749	17.2835	22.2711	25.775	5.57766	5.42461
chr8	72993862	73011229	ENSMUSG00000003033.16	3184	+	Ap1m1	13.3289	15.7993	14.4994	15.8436	14.4067	16.9164	18.3153	17.7965	18.2311	17.4099	20.0752	11.7778	128.474	119.555
chr8	72915044	72937748	ENSMUSG00000003037.17	4678	+	Rab8a	11.2424	14.8895	14.0136	39.5817	38.777	34.8331	18.1416	21.2691	19.8811	42.7823	44.4331	38.7922	97.4892	96.7786
chr4	133692049	133695961	ENSMUSG00000003038.16	3060	-	Hmgn2	70.2739	106.135	98.5681	193.111	244.764	207.38	60.6328	47.971	57.2558	497.115	387.978	446.457	152.071	140.423
chr8	72973574	72978262	ENSMUSG00000003039.10	4409	+	Fam32a	10.3624	15.5472	10.8897	104.925	109.613	98.272	30.3064	28.7903	30.2236	78.4082	93.6011	88.2717	97.46	89.0942
chr1	135181313	135186306	ENSMUSG00000003051.14	2217	-	Elf3	12.2732	10.8466	10.6895	0.920689	0.806126	0.153765	18.7478	18.9176	18.9206	13.2487	1.15039	5.07449	4.2746	4.52951
chr19	39257849	39319157	ENSMUSG00000003053.18	3061	+	Cyp2c29	2.65348	2.16715	1.40766	0	0	0	2.09099	3.7169	2.14553	0	0.0520746	0	0	0
chr13	19541846	19579965	ENSMUSG00000003062.14	5600	-	Stard3nl	130.864	130.057	126.847	13.3301	10.505	11.1705	147.977	164.288	130.819	19.1034	9.7348	14.8488	70.9484	63.3949
chr10	79951637	79966516	ENSMUSG00000003068.18	4580	+	Stk11	15.2515	15.4495	13.5071	13.2428	12.5844	11.3509	13.5436	12.0798	14.7557	7.29343	12.5293	12.709	20.4082	21.0043
chr10	80015316	80025844	ENSMUSG00000003070.7	2131	+	Efna2	0.38115	0.389115	1.44427	6.36283	6.91893	6.07889	2.63273	3.66403	3.28069	7.90518	7.25567	8.1102	36.6734	33.6197
chr10	79974466	79981652	ENSMUSG00000003072.16	1928	+	Atp5f1d	1.68513	0.860171	1.27707	77.663	73.1527	70.9025	22.8696	10.0667	16.4824	249.206	176.928	200.763	300.005	292.593
chr7	16738565	16761849	ENSMUSG00000003099.12	3136	-	Ppp5c	1.48926	4.31877	2.15913	24.5011	17.5717	16.5231	1.46145	2.06299	1.89155	26.6294	15.7062	22.9803	52.9253	53.6561
chr11	98093885	98169330	ENSMUSG00000003119.15	11730	+	Cdk12	25.326	24.5533	25.9233	16.7798	17.8388	15.1413	20.9706	20.0265	22.6302	10.4458	17.7066	13.7331	7.33207	8.58966
chr7	25078952	25098135	ENSMUSG00000003123.16	5886	-	Lipe	0.275988	0.375673	0.366024	0.198162	0.151816	0.376459	0.335622	0.947533	0.323935	0.146771	0.4333	0.138503	9.96912	11.1109
chr9	45874157	45923988	ENSMUSG00000003131.8	8266	-	Pafah1b2	11.3492	11.369	11.4308	83.0585	75.7451	78.2754	28.8028	25.6121	31.7549	69.03	78.0224	76.2168	107.494	104.865
chr1	39410573	39517836	ENSMUSG00000003134.11	5239	-	Tbc1d8	2.75188	3.48206	4.81723	0.306122	0.45484	0.195208	3.98186	5.53566	8.85587	2.28107	1.67341	1.7428	48.3074	54.0398
chr1	39574073	39585970	ENSMUSG00000003135.16	3508	+	Cnot11	17.5968	15.3644	13.5989	12.5931	9.84954	9.13466	8.3569	9.85704	9.42107	13.7497	18.9935	16.1279	44.926	46.7153
chr6	122704768	122778599	ENSMUSG00000003153.11	7245	-	Slc2a3	3.02695	2.82315	2.25149	6.76163	13.8756	5.03466	2.454	2.52493	1.87144	18.5816	9.3506	5.9187	0.45692	1.35111
chr6	122796873	122822325	ENSMUSG00000003154.17	5346	+	Foxj2	1.17748	0.930645	1.26656	0	0.167151	0.159417	6.13409	4.50681	8.75787	2.26235	1.04359	0.579474	34.1668	40.5987
chr5	8096078	8119379	ENSMUSG00000003161.16	4852	+	Sri	14.7313	12.3617	12.8133	0.871421	2.33281	1.05389	13.045	16.4143	9.30024	14.1549	9.65863	10.8204	90.5416	90.647
chr16	17657346	17716426	ENSMUSG00000003166.21	6853	-	Dgcr2	0.59261	0.322663	0.494019	1.04248	0.717168	0.646676	1.47591	1.20447	1.5457	3.17253	2.30273	3.11673	38.0573	39.8225
chr7	44647072	44652272	ENSMUSG00000003184.16	3442	+	Irf3	1.0029	1.28484	2.0566	1.35547	1.64422	0.990406	1.69884	4.53693	2.58508	1.84056	1.62086	1.42108	63.9478	64.8217
chr7	44640646	44648136	ENSMUSG00000003190.13	1976	-	Bcl2l12	4.52153	4.7559	6.85327	4.42706	3.16555	2.76031	3.719	2.70956	2.89476	4.08047	3.5494	4.78575	14.0922	15.2458
chr17	56199093	56205928	ENSMUSG00000003198.11	2448	+	Zfp959	1.41012	0.790364	1.25725	11.316	19.7724	13.5774	5.74565	3.91861	13.9332	11.9397	15.7577	16.5843	16.7577	14.6503
chr17	56312711	56323790	ENSMUSG00000003199.17	2305	+	Mpnd	1.05713	2.15845	0.934671	0.759034	0.25845	0.29579	0.411378	0.580704	0.643372	1.81149	1.38308	0.707356	111.937	98.4441
chr17	56323750	56343635	ENSMUSG00000003200.11	5012	-	Sh3gl1	2.5524	3.19858	5.15822	11.0541	11.1134	9.89638	4.9505	4.76263	4.48054	14.9958	13.2303	13.7281	67.9141	68.1216
chr17	56259640	56264022	ENSMUSG00000003206.8	1154	+	Ebi3	0.70384	0.718548	0.533404	0.252682	0	0.295405	3.90301	1.73985	2.38656	1.24768	1.38128	0.989011	0.168742	0.511873
chr17	56266099	56275285	ENSMUSG00000003208.10	4956	+	Yju2	0.77847	0.390398	0.248405	6.64856	5.79981	6.70653	2.98154	4.81645	3.33425	8.33796	6.75425	5.16508	9.02395	8.36026
chr10	58282742	58330178	ENSMUSG00000003226.8	11728	+	Ranbp2	18.145	22.4128	24.6419	97.1778	103.432	110.004	32.8055	28.1142	29.4622	54.0916	68.2561	59.4182	60.8084	59.663
chr10	58436611	58511476	ENSMUSG00000003227.5	3637	-	Edar	0.223325	0.303988	0	0	0	0	0.130358	0.490706	0.465996	0	0.262964	0	0.071388	0
chr19	60878187	61084406	ENSMUSG00000003228.10	7055	+	Grk5	3.51142	5.0148	3.96987	3.5752	3.79982	3.18912	6.52984	5.5337	5.70548	3.85722	5.44514	3.9057	0.855647	0.980814
chr16	20335732	20352760	ENSMUSG00000003233.13	6410	+	Dvl3	10.2638	9.44336	6.8661	3.4118	2.71841	3.93548	10.1948	7.65666	7.7338	5.16629	5.57031	5.23984	41.6596	39.6785
chr16	20367327	20380129	ENSMUSG00000003234.17	3558	+	Abcf3	12.6126	11.4196	12.0238	17.2515	19.4641	15.3299	6.8181	5.32951	10.2414	23.1877	26.7011	24.0123	81.8393	80.686
chr16	20317567	20328073	ENSMUSG00000003235.14	2595	+	Eif2b5	8.37271	8.41454	9.60682	77.3655	82.2425	80.9879	35.627	38.4277	39.6766	83.9481	87.6548	83.8789	125.592	135.18
chr7	45456061	45464005	ENSMUSG00000003269.20	3440	-	Cyth2	23.2572	21.7747	31.851	77.4339	60.4386	63.6706	15.4822	14.1375	18.1677	44.0737	36.2358	46.5438	84.8353	77.6644
chr7	45379407	45434093	ENSMUSG00000003271.18	3950	-	Sult2b1	3.75271	4.68833	5.3763	15.5764	12.2539	9.40706	19.9048	16.7739	21.9362	7.65476	9.64472	9.6589	0.361522	0.128181
chr7	45349267	45354106	ENSMUSG00000003273.15	1926	+	Car11	2.00317	1.86564	0.639198	0.378499	0.386635	0.353996	3.07706	1.9691	1.20996	0.224272	0	0.16931	2.05581	2.76029
chr17	70276068	71128408	ENSMUSG00000003279.18	17890	+	Dlgap1	0.533467	0.957904	1.11824	1.30395	1.11553	1.34339	5.15897	3.54146	4.20391	1.30381	0.891002	0.683534	1.41865	1.36319
chr4	3900996	3938423	ENSMUSG00000003282.10	8487	-	Plag1	20.624	21.5598	16.5365	0.721516	1.12309	1.04434	22.1964	27.4949	21.1679	0.831287	0.582233	1.24873	0	0.00994296
chr2	152950388	152993361	ENSMUSG00000003283.16	2092	+	Hck	0	0.528492	0.294239	0.557544	0.854293	0.24443	0	0.746468	0.405073	0.412951	1.37151	0	35.2472	36.9894
chr9	20914034	20920135	ENSMUSG00000003299.11	2617	+	Mrpl4	21.0274	26.8269	24.1092	75.9909	76.6569	63.438	53.112	42.9637	45.3335	133.584	121.027	133.265	65.7528	61.0081
chr9	21141026	21150657	ENSMUSG00000003308.16	4693	-	Keap1	0.432682	0.824552	0.786978	2.85817	3.20522	1.96127	3.33384	1.99652	1.71541	6.07469	6.04587	4.03011	39.3496	44.072
chr9	21205571	21223633	ENSMUSG00000003309.15	3140	-	Ap1m2	13.1923	21.8304	16.1728	27.488	26.8931	25.893	41.12	27.1399	36.2984	28.4296	17.1584	19.0566	0.248062	0.134372
chr8	111881053	111985848	ENSMUSG00000003316.15	7090	-	Glg1	0.945121	1.67634	1.64956	4.6063	4.74733	4.97644	8.03563	6.89084	6.45421	9.01666	6.54238	6.87597	213.094	184.399
chr10	80355418	80374958	ENSMUSG00000003341.10	4713	-	Atp8b3	0	0	0.261213	0.0618705	0.0316002	0.289326	0.117363	0.520679	0.53941	0	0	0.0691897	0.344311	0.376003
chr10	80478451	80492328	ENSMUSG00000003344.16	3009	-	Btbd2	7.15325	9.4614	9.71702	0.581447	0.445459	0.62311	15.9666	23.2799	14.9262	1.10056	1.43031	0.975347	82.9867	77.9076
chr10	80458672	80476583	ENSMUSG00000003345.17	4835	+	Csnk1g2	2.47785	3.20134	2.60987	2.17113	1.47854	0.846075	4.00406	3.73734	2.80426	2.47167	3.46164	2.66403	116.448	119.257
chr10	80419488	80426175	ENSMUSG00000003346.15	1547	-	Abhd17a	0	0.357339	0.994745	49.5731	27.4373	26.884	1.99207	0.432619	2.73889	31.9237	28.6446	31.9346	203.078	190.1
chr10	80521087	80537811	ENSMUSG00000003348.11	3254	-	Mob3a	1.87208	1.95367	1.89167	0.672085	0.686533	0.471432	3.54541	2.39952	2.47401	2.34513	2.20437	1.6034	96.5664	104.899
chr15	98528721	98542410	ENSMUSG00000003352.15	4010	+	Cacnb3	2.17743	2.48141	1.61178	1.01804	1.03992	1.31769	3.84256	2.94853	2.11325	3.87783	1.07327	0.691216	11.9298	9.11199
chr15	98606088	98621217	ENSMUSG00000003354.7	1992	+	Ccdc65	6.01426	5.27272	2.00856	4.24511	0.822415	4.02164	6.66424	10.0792	5.42396	12.649	9.84249	11.2953	0.391021	0.720161
chr15	98622247	98626079	ENSMUSG00000003355.8	2706	-	Fkbp11	1.05056	1.83859	1.02364	24.7307	24.4367	30.4238	10.7169	10.2228	14.7186	70.5545	62.794	69.0503	14.6082	15.0934
chr15	98543015	98560775	ENSMUSG00000003360.16	6229	-	Ddx23	0.162994	0.576853	0.691738	1.52141	1.29111	2.02492	2.6513	2.2563	1.70054	3.92952	2.91726	2.80075	1.27131	1.4902
chr7	27231425	27252643	ENSMUSG00000003363.16	2924	-	Pld3	0.555562	0.567171	0.736805	14.5598	11.9696	8.21932	5.75616	5.72214	9.27402	28.5109	11.7751	12.4347	235.042	247.645
chr7	24709274	24771771	ENSMUSG00000003378.10	5168	-	Grik5	0.196457	0.427866	0	0.620656	0.0576361	0.131926	0.917402	0.43167	0.409933	0.139302	0.277593	0.0946472	10.161	11.7402
chr7	24596806	24601622	ENSMUSG00000003379.8	1457	+	Cd79a	0	0.189706	0.211238	1.10074	0.919963	1.63781	0.921977	1.22491	2.76267	1.58114	0	1.11905	3.07396	39.9052
chr7	24669177	24672179	ENSMUSG00000003380.12	1523	-	Rabac1	55.8642	50.9973	47.6918	67.1072	86.5428	80.8038	46.4359	62.5464	63.1526	165.821	118.582	135.318	269.739	258.865
chr3	87432714	87447463	ENSMUSG00000003382.19	10274	+	Etv3	0.0988212	0.026903	0.239653	2.89495	2.26137	2.68763	0.0384557	0.738268	0.061861	1.70974	3.67704	3.41199	10.4371	10.3819
chr9	21914102	21925518	ENSMUSG00000003402.15	4275	+	Prkcsh	1.37747	1.1638	1.43988	5.52497	6.75854	6.06041	6.54332	6.88831	6.64055	34.421	19.6128	21.2436	135.604	127.891
chr9	21926301	21963319	ENSMUSG00000003410.9	6890	-	Elavl3	4.18494	4.05175	3.21622	0.465537	0.49716	0.34634	4.36955	5.05103	5.38089	1.21204	0.439565	1.49084	0.00942083	0
chr4	108736260	108800521	ENSMUSG00000003411.11	3524	+	Rab3b	39.9316	26.5107	25.5023	1.65491	0.507146	1.74125	18.9923	25.9551	26.632	1.18487	1.62838	1.66562	0.368386	0.407083
chr2	13655832	13798875	ENSMUSG00000003418.12	7664	-	St8sia6	7.4716	3.42617	5.70249	0.209261	0.29149	0.0889608	7.12448	6.25832	5.72203	0.169082	0.187187	0.212742	0.0508164	0.264256
chr7	44742414	44753275	ENSMUSG00000003420.9	2102	-	Fcgrt	3.28448	1.57793	2.78197	19.4212	17.3588	17.353	13.6084	11.4621	19.0487	52.6063	39.0538	45.3766	21.3071	24.6092
chr7	44711853	44727634	ENSMUSG00000003421.14	2800	+	Nosip	7.75971	9.77277	6.92491	52.7996	47.8177	37.6814	16.1706	15.3771	24.1361	42.5776	56.7579	49.1466	78.3551	82.7283
chr7	44803727	44809489	ENSMUSG00000003423.16	2020	+	Pih1d1	5.9309	3.69448	3.96145	40.5635	29.1965	25.483	12.0484	6.73679	11.0122	37.9914	29.5916	31.9634	59.4147	61.1589
chr7	44771803	44773863	ENSMUSG00000003429.12	865	-	Rps11	543.209	441.923	616.615	4590.35	4559.03	4991.89	798.227	633.413	778.592	4569.32	4181.08	4159.45	525.204	512.559
chr7	28014316	28038171	ENSMUSG00000003435.10	5764	-	Supt5	9.51173	11.3169	10.8394	40.4966	41.703	42.7601	10.6656	13.1592	12.0187	34.5717	33.3236	34.7363	138.862	143.474
chr7	27992978	28001663	ENSMUSG00000003436.12	2850	-	Dll3	23.797	16.2931	18.2505	40.056	37.8862	41.3264	26.6446	25.5963	29.6595	57.5929	54.7554	56.6941	4.00845	2.72404
chr7	28092376	28098813	ENSMUSG00000003437.15	3438	+	Paf1	50.7349	52.6594	64.0077	73.6198	69.1809	73.9703	65.3664	55.8691	51.4536	52.1402	62.3599	55.297	88.2075	80.2623
chr7	28004941	28011497	ENSMUSG00000003438.18	2684	-	Timm50	6.80894	3.39838	6.19217	117.768	114.529	123.899	32.3259	30.2547	38.9134	137.545	130.181	128.48	99.7102	90.3281
chr7	28085571	28092133	ENSMUSG00000003444.9	1281	-	Med29	115.082	110.69	152.566	452.758	470.629	368.574	187.708	130.265	196.969	165.788	218.009	213.958	57.8663	54.2151
chr6	149310384	149464827	ENSMUSG00000003452.16	27373	+	Bicd1	0.2448	0.0605856	0.438505	0.202401	0.0870533	0.105857	1.39718	1.64628	1.1764	1.09408	0.331926	0.262083	10.078	8.17871
chr1	171893580	171910362	ENSMUSG00000003458.13	3975	-	Ncstn	6.74305	5.63233	5.41992	4.43812	6.21954	4.50243	7.39497	8.36226	12.951	15.9014	6.73692	6.35775	276.213	271.393
chr1	171954322	171964060	ENSMUSG00000003464.14	3815	+	Pex19	14.1049	16.8811	14.0374	59.3892	56.0202	60.8523	16.1766	16.4318	17.4925	37.9676	51.0582	40.2165	97.2537	94.7378
chr14	70694916	70706272	ENSMUSG00000003469.10	2910	+	Phyhip	0	0	0	0	0	0	0.407314	0	0	0.0494785	0	0	0.0669171	0.0869957
chr6	55067034	55110001	ENSMUSG00000003476.17	5115	-	Crhr2	0	0	0	0	0	0	0	0	0.0414181	0.112596	0	0	0	0
chr6	55147611	55152028	ENSMUSG00000003477.6	1600	-	Inmt	0	0	0	0	0	0.213061	0	0	0	0	0	0	0	0
chr8	72742326	72763470	ENSMUSG00000003484.5	1855	-	Cyp4f18	0.328395	0	0	0.785972	1.28459	0.183772	2.21508	0.721576	2.05572	0.543329	3.26534	0.615266	35.9714	35.9379
chr6	29200433	29216363	ENSMUSG00000003500.14	3294	-	Impdh1	2.46579	1.00693	1.77526	35.7191	29.9763	29.7018	3.31044	2.97991	6.0456	24.0408	22.3083	23.1649	103.039	105.777
chr7	18079347	18088934	ENSMUSG00000003505.16	3232	-	Psg18	0	0	0	0	0	0	0.0244489	0	0	0	0	0	0	0
chr11	101861969	101877839	ENSMUSG00000003518.14	4682	-	Dusp3	0	0	0	0.18684	0.0954283	0	0.641332	0.190591	0	1.78363	1.25968	1.07954	7.79136	7.58788
chr16	17878221	17908067	ENSMUSG00000003526.13	7797	-	Prodh	0.130215	0.354497	0.11842	1.34634	0.955058	1.39909	0.547264	0.658074	1.0325	0.830987	1.77861	1.38015	2.09788	2.52173
chr16	17718573	17729212	ENSMUSG00000003527.10	4231	-	Ess2	4.89527	7.51269	9.67477	11.5094	10.9824	8.90315	8.29222	12.4435	9.96427	8.43952	11.3777	9.4413	24.7764	21.8594
chr16	17743087	17746083	ENSMUSG00000003528.16	2164	-	Slc25a1	1.21985	3.32091	1.42225	0.202123	0.27529	0.236297	2.33697	5.36069	0.587394	13.8393	8.8392	6.55497	232.253	217.945
chr16	17870724	17889496	ENSMUSG00000003531.16	2985	+	Dgcr6	7.21076	7.96333	6.28952	6.88693	8.2823	8.16556	5.92972	6.65151	8.01991	37.8165	28.3556	29.6595	36.8582	31.3231
chr17	35992459	36015513	ENSMUSG00000003534.18	4774	-	Ddr1	2.08417	2.66327	2.44981	2.07672	1.37264	1.71377	5.39593	6.86925	6.34584	3.589	3.67282	4.47402	135.774	122.071
chr17	36132576	36133815	ENSMUSG00000003541.7	1131	+	Ier3	4.48846	6.10967	6.53101	0.773463	2.50195	0.150706	15.7898	10.8486	15.7345	10.439	9.44281	6.63138	3375.76	3588.6
chr7	19036621	19043976	ENSMUSG00000003545.4	6243	-	Fosb	0.487885	0.221369	0.936682	0	0.0715674	0	1.08852	1.32216	1.01804	0.184504	0.178728	0.235049	6.21751	5.86633
chr17	46941550	46956948	ENSMUSG00000003546.11	2377	-	Klc4	5.72355	2.67448	5.1792	10.8566	8.39582	9.17857	25.6304	17.5504	16.3992	15.4461	16.966	26.7513	81.7855	75.5461
chr7	19078703	19090449	ENSMUSG00000003549.10	3111	+	Ercc1	1.5665	2.93194	3.66044	34.6334	25.564	26.0248	12.9793	9.75244	11.4405	27.5376	31.7161	26.624	29.1686	29.295
chr19	46655604	46661611	ENSMUSG00000003555.9	2769	-	Cyp17a1	0	0.59892	0	0.0526536	0.59164	0.0615561	0.142685	0.161132	0	0.935963	0.230264	0.117765	0	0.0304752
chr19	46695897	46729538	ENSMUSG00000003559.9	3212	+	As3mt	1.13793	0.344211	0.67074	0.408524	0.324571	0.371464	4.08379	3.88944	5.40846	10.3549	1.63767	4.01015	66.7081	61.5817
chr8	70735477	70747011	ENSMUSG00000003573.16	3440	+	Homer3	0	0	0	1.78009	1.60188	1.53602	0.160794	1.03761	0.739023	1.38123	0.417036	0.379176	32.3227	38.9794
chr8	70835005	70892229	ENSMUSG00000003575.14	11182	-	Crtc1	0.472143	0.593242	0.275241	0.234695	0.146508	0.274377	0.289731	0.35911	0.644161	0.733947	0.541693	0.481175	7.63915	8.505
chr11	4085202	4091172	ENSMUSG00000003581.15	2232	+	Rnf215	0.545854	1.11452	0.413675	3.59269	1.53469	2.36735	1.38071	0.899545	1.23391	4.64459	5.35619	6.50137	38.62	34.1022
chr11	4047039	4073415	ENSMUSG00000003585.14	3505	-	Sec14l2	0.0579338	0.236578	0.08781	0.166388	0	0.340412	0.180357	0.827427	0.604432	1.31453	0.0909559	0.46518	3.50012	2.81688
chr2	112323309	112464918	ENSMUSG00000003604.15	5001	+	Aven	88.4749	75.1109	79.636	8.83358	9.79775	8.17991	57.8618	82.615	78.9208	7.85986	11.4108	11.5413	14.2253	14.2584
chr3	20011218	20063309	ENSMUSG00000003617.17	9566	+	Cp	0.021227	0.0288942	0	0	0	0	0.0413019	0.233208	0	0	0	0	0.203563	0.396965
chr5	9016033	9047324	ENSMUSG00000003623.5	5456	-	Crot	13.7332	18.3896	20.082	7.64262	8.735	4.56113	6.4449	9.64966	11.6488	8.86695	8.85232	10.4593	80.2447	73.8222
chr4	133574601	133615108	ENSMUSG00000003644.18	4258	-	Rps6ka1	3.57664	5.25799	2.89125	3.28713	2.79815	3.48263	5.49309	5.39642	7.11485	6.52621	4.94148	6.62444	42.6074	47.3258
chr8	110864134	110894842	ENSMUSG00000003657.10	1743	-	Calb2	3.84447	4.59876	4.59101	4.60062	3.58872	4.30278	3.17345	3.71172	3.52481	1.81733	1.00597	0.654801	0	0
chr2	127050306	127082371	ENSMUSG00000003660.11	7819	+	Snrnp200	1.29849	1.2726	1.7713	15.4953	15.676	17.6357	4.82056	3.02433	4.22677	15.8548	13.3734	19.0592	81.7699	83.2203
chr2	127082858	127089736	ENSMUSG00000003662.11	3197	-	Ciao1	7.11369	9.9425	7.12395	37.5781	35.125	35.6679	15.9916	21.0736	17.428	34.408	33.9542	34.9857	60.321	59.0727
chr17	18063585	18075467	ENSMUSG00000003665.8	4518	-	Has1	0	0	0	0	0	0	0	0	0	0.159343	0.0352812	0	0.301704	0.186777
chr19	8751851	8763781	ENSMUSG00000003680.17	5017	-	Taf6l	0.445214	0.55093	0.981539	1.24961	2.28578	1.12115	0.897763	1.33399	1.30904	1.37755	1.62037	1.49494	7.30992	7.16531
chr1	121232082	121260318	ENSMUSG00000003721.15	3473	-	Insig2	7.95159	5.01391	6.29195	5.49943	4.37404	5.34954	8.32735	9.4425	9.82102	18.8632	17.9457	21.1729	101.242	96.2431
chr4	129537773	129566560	ENSMUSG00000003731.14	6729	-	Kpna6	5.28089	7.9277	9.46786	3.98674	5.31188	3.21697	7.44508	6.56431	7.17827	4.92138	3.79017	2.27765	36.0383	39.3023
chr10	53780881	53952705	ENSMUSG00000003746.17	9647	-	Man1a	2.27327	4.09717	3.73272	0	0	0	0.868249	3.56125	2.08625	0.85073	0.875735	1.16618	12.959	15.8415
chr7	26906597	26928086	ENSMUSG00000003752.10	5285	-	Itpkc	0.49948	0	0	1.65522	0.986303	0.806286	0.493401	0.717593	0.160343	0.653846	1.11595	0.709564	8.99031	10.0433
chr7	26932448	26957375	ENSMUSG00000003762.14	5586	+	Coq8b	0.763375	0.296887	0.275487	3.60188	3.59932	3.41752	0.89119	1.39779	1.1757	2.93841	2.76796	3.32746	15.5825	15.3484
chr18	34731668	34757654	ENSMUSG00000003778.15	10633	-	Brd8	13.5206	14.0891	19.9143	26.5187	26.5564	29.6078	25.2224	22.3444	21.9564	23.7646	23.9408	26.405	42.4937	40.7446
chr18	34757666	34766330	ENSMUSG00000003779.17	4338	+	Kif20a	17.9747	29.5644	29.7274	57.8418	56.8536	69.6648	32.4965	47.7236	32.1833	50.8817	47.6584	52.0558	20.5293	18.3245
chr8	85583618	85595886	ENSMUSG00000003808.19	4538	+	Farsa	4.38512	4.81175	2.78068	20.048	17.5252	17.9914	13.0944	10.7168	15.2191	30.808	23.4288	27.0545	44.012	44.5917
chr8	85613022	85620550	ENSMUSG00000003809.15	2754	-	Gcdh	5.08751	5.62037	12.6283	15.2998	16.9806	13.1829	17.2154	11.8267	11.6158	23.3174	21.4154	24.0957	36.3908	36.8614
chr4	116163959	116321471	ENSMUSG00000003810.15	8140	-	Mast2	9.92838	12.1562	11.8724	1.21797	2.10407	1.4239	8.42609	10.6336	10.2023	2.15797	3.05485	3.1848	31.6972	28.4776
chr8	85635189	85649544	ENSMUSG00000003812.14	5389	+	Dnase2a	0.0753601	0.30774	0	1.78561	0.994905	1.51819	2.82996	4.76063	3.2236	3.25957	1.33105	1.81532	4.03502	4.90124
chr8	85560648	85567294	ENSMUSG00000003813.16	2577	-	Rad23a	1.96991	2.14514	3.22464	3.50775	2.88964	4.49768	1.80912	4.06872	0.822093	6.81639	5.07211	5.31464	94.1025	91.5245
chr8	85568479	85573563	ENSMUSG00000003814.9	2880	-	Calr	54.8538	77.1621	85.3859	35.8419	41.008	44.8612	142.042	149.654	135.645	228.972	216.629	155.403	1058.3	1011.81
chr8	85598740	85614850	ENSMUSG00000003824.13	1968	+	Syce2	630.635	623.448	599.909	121.943	143.786	118.916	611.513	629.133	642.557	126.35	124.572	109.443	17.2498	17.1087
chr8	108020102	108106149	ENSMUSG00000003847.17	18378	+	Nfat5	2.707	4.04571	3.66756	0.840927	0.972457	0.593576	4.93599	2.11215	3.70034	4.03476	1.98621	2.53733	31.4235	31.4897
chr8	108139118	108151683	ENSMUSG00000003848.15	3486	-	Nob1	18.6398	18.3951	20.9244	157.676	145.813	147.859	59.9102	72.0586	75.7227	84.4647	101.1	88.8659	73.6982	74.8483
chr8	108114857	108129838	ENSMUSG00000003849.9	1553	-	Nqo1	29.8115	25.9849	31.1143	8.0738	7.76785	4.06092	35.9223	43.0947	45.29	26.3303	15.2934	6.7192	6.97997	5.32506
chr7	44988546	45016443	ENSMUSG00000003863.19	7899	-	Ppfia3	0.102827	0.384912	0.350673	0.147662	0	0.0647356	0.560205	0.536607	0.643687	0.291647	0	0.0619239	2.91719	3.42928
chr7	45084268	45106043	ENSMUSG00000003865.17	4789	+	Gys1	3.05286	2.94351	1.7352	1.70488	1.95922	1.49485	4.29002	4.84466	5.13155	1.77385	1.39796	2.96199	128.816	130.288
chr7	45071184	45087520	ENSMUSG00000003868.15	2902	-	Ruvbl2	9.30623	9.14354	6.4694	104.349	110.493	107.25	27.4742	17.4503	25.4779	142.99	108.757	123.548	132.458	135.942
chr7	45017315	45020007	ENSMUSG00000003872.10	1463	-	Lin7b	1.11036	1.3225	1.26223	0.697597	0.508995	0.116506	0.972207	0.609944	1.30327	1.67307	0.653726	0.55723	32.9206	34.5503
chr7	45111121	45116322	ENSMUSG00000003873.12	1576	-	Bax	11.2094	13.6798	9.17854	155.974	130.221	112.479	12.4846	11.4658	17.7441	177.511	152.725	152.7	194.276	201.541
chr15	9505874	9530262	ENSMUSG00000003882.6	4663	-	Il7r	0.13064	0	0	0	0	0	0	0	0	0	0	0	0.222722	0.651489
chr10	71061294	71074110	ENSMUSG00000003923.15	4438	-	Tfam	2.56224	3.42544	1.94179	33.3449	31.7797	29.1891	10.1667	11.0086	15.0369	43.279	43.0287	44.4903	44.8136	42.7824
chr17	33548316	33577852	ENSMUSG00000003929.12	6790	-	Zfp81	6.0409	6.10607	6.79913	13.2914	14.4984	8.05804	24.6599	30.0297	17.7844	19.6147	14.9071	16.1365	7.07409	5.35645
chr11	69444918	69451031	ENSMUSG00000003934.6	3183	-	Efnb3	0.701739	1.21572	0.870237	0.0916103	0.0935795	0.1071	0.645457	1.54192	1.46427	0.588052	0.150236	0.204895	0.326281	0.530229
chr11	90140282	90169415	ENSMUSG00000003948.18	3581	+	Mmd	2.94862	1.15778	1.20325	0	0.582252	0.0475981	1.74323	0.996759	0.769085	0	0.400615	0.728492	10.2956	11.9474
chr11	90227362	90281721	ENSMUSG00000003949.17	6681	-	Hlf	0.212753	0.0413713	0	0.0654682	0.334378	0.91845	0.0946192	0	0.158549	0	0.19087	0	0	0
chr16	35864131	35891964	ENSMUSG00000003955.9	850	-	Fam162a	34.1615	16.2589	19.9148	2.91595	2.27778	0.802113	36.4416	27.0329	21.1853	51.8336	22.5036	28.0055	675.67	685.511
chr15	76788278	76790514	ENSMUSG00000003970.10	1359	+	Rpl8	48.1123	46.9822	67.2619	576.539	527.672	523.638	56.0516	51.0523	50.0404	756.675	646.398	702.812	373.313	382.934
chr5	9535541	9775170	ENSMUSG00000003974.7	3049	-	Grm3	0.332991	0.906532	2.01885	0	0.0488461	0	0	0	0	0	0	0	0	0
chr13	91608402	91851548	ENSMUSG00000003992.16	7985	+	Ssbp2	46.791	38.6651	41.589	1.84415	2.16357	2.83904	49.9941	61.995	49.7199	6.40122	3.9326	3.69584	7.01527	7.3765
chr11	26336135	26421876	ENSMUSG00000004018.10	3372	+	Fancl	0.0602188	0	0	9.20964	14.6635	11.5756	1.94501	2.64635	2.13613	19.0866	7.89438	10.6376	6.04436	5.5056
chr1	158072839	158183896	ENSMUSG00000004031.14	8767	-	Brinp2	0	0.0945825	0.035106	0	0	0	0.00901322	0	0.0724946	0.0164232	0.0363637	0	0.836635	1.64594
chr3	107803137	107806002	ENSMUSG00000004032.11	1278	+	Gstm5	487.943	371.996	397.12	3.53656	4.89447	4.40126	413.149	539.564	467.801	27.8276	9.10502	11.2269	67.1951	60.5492
chr3	107833650	107839133	ENSMUSG00000004035.13	1601	-	Gstm7	1.01466	0.517929	0	0.2732	0	0	1.18454	1.95079	2.24954	3.50738	0.796503	0.20368	15.0415	11.8066
chr3	107871012	107876599	ENSMUSG00000004038.10	1311	-	Gstm3	0.154888	0	0.234763	0	0.454407	0	1.62739	2.55248	2.74714	1.75722	0.243174	0.497469	0.0495115	0
chr11	100775924	100830366	ENSMUSG00000004040.17	9527	-	Stat3	4.4333	7.86237	5.9119	0.612145	0.453345	0.572517	6.40312	10.7481	7.16036	1.91936	1.10427	0.924159	112.186	122.571
chr11	100750177	100775995	ENSMUSG00000004043.15	7133	+	Stat5a	2.39126	2.51873	2.54573	0.490557	0.501102	0.908042	2.28205	4.03452	2.70274	1.00927	2.18999	1.25719	115.041	116.139
chr11	100847559	100861713	ENSMUSG00000004044.10	3587	-	Cavin1	1.07558	0.462339	1.11543	0.365815	0.747358	0.665259	4.36179	3.35843	3.30744	1.84644	1.11096	0.5	111.56	105.723
chr19	5738770	5752893	ENSMUSG00000004054.10	4393	+	Map3k11	1.43291	1.06962	1.0509	0.696962	0.542433	0.232801	0.737485	0.914083	1.44676	1.31102	1.19741	1.55882	56.2805	53.171
chr7	27290977	27340251	ENSMUSG00000004056.17	7131	+	Akt2	4.10045	2.44192	2.28748	3.80289	3.5087	2.8683	3.4462	3.66024	4.24836	2.94789	5.27534	4.06985	64.5545	67.4756
chr16	4457853	4525559	ENSMUSG00000004069.18	3912	+	Dnaja3	16.5581	21.2671	14.2401	9.20553	7.08111	9.45486	92.2897	94.7778	82.3152	18.1082	14.791	10.9614	122.07	119.655
chr16	4544225	4584606	ENSMUSG00000004070.16	2217	+	Hmox2	27.569	24.9347	30.819	125.74	113.798	105.791	47.725	37.634	51.1238	86.5712	85.3442	82.4421	69.5648	71.8251
chr16	4568212	4608156	ENSMUSG00000004071.14	10094	-	Cdip1	3.7417	5.06581	5.3054	2.77325	1.43119	3.10705	5.07274	6.49768	8.10139	5.57728	4.1216	3.5536	29.6253	31.4671
chr2	72115981	72272954	ENSMUSG00000004085.15	10175	+	Map3k20	2.754	1.95586	1.90563	0.487187	0.409837	0.737077	3.13746	3.46415	3.49792	12.311	5.38906	6.89038	14.2004	15.4922
chr9	14411913	14421873	ENSMUSG00000004096.10	1571	+	Cwc15	1800.38	1701.34	1646.82	1063.65	1024.98	1060.67	1748.47	1768.08	1648.03	1074.78	1074.4	1039.4	290.42	281.25
chr9	20681346	20726363	ENSMUSG00000004098.8	6809	-	Col5a3	0.029822	0	0	1.82006	3.10594	1.02635	0.0812354	0.294872	0.373365	0	0.0936409	0.0718368	0	0.0247866
chr9	20818505	20871184	ENSMUSG00000004099.17	7377	-	Dnmt1	5.75289	6.21969	5.67402	7.45096	6.03641	6.44642	14.3749	13.6084	15.7375	10.1297	8.72952	9.17228	36.5419	39.6363
chr9	20799471	20803474	ENSMUSG00000004100.13	4004	+	Ppan	1.82569	3.03738	3.07466	45.5163	40.5434	40.3135	15.8077	12.8147	11.217	25.855	44.1098	33.6353	33.2329	35.1959
chr2	33106081	33137729	ENSMUSG00000004105.9	6286	+	Angptl2	13.3089	13.3232	10.8206	0.023194	0.0947705	0.108463	11.4267	13.415	11.9307	0.229052	0.025358	0.0518758	6.07172	4.48375
chr1	154266477	154760247	ENSMUSG00000004110.19	25216	-	Cacna1e	0.128844	0.0438454	0.024411	0	0.00590624	0	0.0720746	0.0353882	0.126023	0.00570996	0	0	0	0.0133861
chr2	24493899	24653164	ENSMUSG00000004113.20	9941	-	Cacna1b	0.204263	0.166825	0.12384	0.0733315	0.0898894	0.137168	0.0158976	0	0	0	0	0	0.0195884	0.00848867
chr3	137849209	137865582	ENSMUSG00000004127.13	7976	+	Trmt10a	6.2119	7.79718	6.4827	17.0914	14.023	16.1132	17.8526	12.3627	14.9275	11.1561	10.7319	11.7337	6.42097	5.89305
chr12	38829379	38920483	ENSMUSG00000004151.18	13296	+	Etv1	8.03312	9.23002	6.71288	0.0109655	0.17922	0.217933	8.14199	7.04698	6.00697	0.292383	0.215795	0.257518	0.209921	0.742565
chr15	76544058	76552396	ENSMUSG00000004187.12	3932	+	Kifc2	0.774636	1.19502	0.547919	3.18886	1.06055	1.86401	1.84886	0.397154	1.77802	1.46472	2.2702	1.74159	3.53272	2.5539
chr10	60113449	60138376	ENSMUSG00000004207.16	2738	+	Psap	1.63158	0.908551	0.67445	28.0094	25.1302	24.4032	3.37663	3.09617	2.55338	26.714	19.8523	13.9345	6615.15	8192.89
chrX	73436896	73497460	ENSMUSG00000004221.17	8110	+	Ikbkg	0.525797	1.32918	1.25235	3.97303	3.43406	3.0685	2.34816	0.742707	3.03021	2.25472	3.89165	3.23679	33.5113	33.3694
chr19	44735057	44826310	ENSMUSG00000004231.17	6120	+	Pax2	2.82025	3.25178	2.51449	0	0	0.222809	1.66559	2.69746	2.56163	0.0941061	0.104183	0	0	0
chr3	99048384	99146502	ENSMUSG00000004233.15	5946	+	Wars2	1.26356	0.418368	0.879946	23.2943	24.1707	26.4875	1.67447	1.83842	1.2114	12.7613	7.82793	10.6668	9.15895	9.69316
chr6	124719507	124733487	ENSMUSG00000004263.16	4600	-	Atn1	0.044143	0.0600873	0	1.9651	2.65487	1.63038	0.034356	0.0969944	0.18422	2.69184	2.56426	2.58746	2.8786	2.80675
chr6	124689299	124693913	ENSMUSG00000004264.18	3718	+	Phb2	14.6914	15.6117	16.8042	56.5074	42.8209	46.6236	25.0786	30.841	27.5216	76.1735	67.5243	64.6394	178.353	173.152
chr6	124697670	124715677	ENSMUSG00000004266.16	2802	-	Ptpn6	0.217407	1.47967	0.439363	5.09928	5.95302	3.83236	1.46645	2.07004	3.25114	0.976325	1.4222	4.01504	2.40921	9.63722
chr6	124737016	124746636	ENSMUSG00000004267.17	4705	-	Eno2	0.172632	0.0587463	0	0.0929635	0	0.25359	0.151152	0.331904	0.270164	1.22408	0.237152	0.797035	9.72608	11.4428
chr6	124681048	124689141	ENSMUSG00000004268.12	4632	-	Emg1	24.0671	31.9843	36.9435	226.755	229.442	214.239	94.6793	67.8123	84.3389	107.303	125.469	106.022	64.8815	62.9979
chr6	124639990	124681381	ENSMUSG00000004270.14	3268	+	Lpcat3	0.869893	0.676626	1.13014	26.5452	21.1913	28.3734	6.7461	3.00362	5.05648	68.6868	44.6301	57.7245	557.451	504.12
chr6	29467717	29470511	ENSMUSG00000004285.13	1063	+	Atp6v1f	173.831	173.173	139.266	111.097	107.18	77.608	302.918	303.046	274.034	489.513	314.152	354.927	305.252	313.093
chr11	44290890	44304860	ENSMUSG00000004296.15	1967	+	Il12b	0	0	0	0	0	0	1.76758	0.113415	0.753926	0	0	0	0.0659985	0.471909
chrX	7020049	7185597	ENSMUSG00000004317.15	11452	-	Clcn5	10.4969	8.30267	7.79379	2.64809	2.56196	1.39907	14.5452	14.1037	14.6514	8.39855	3.98083	4.96882	25.9309	23.9555
chr8	61363423	61436334	ENSMUSG00000004319.16	17071	-	Clcn3	3.7231	5.40789	5.53492	2.30598	2.28576	2.51615	4.29556	5.43637	5.7583	10.5935	7.95554	8.84425	43.6583	44.1628
chr7	16765432	16796352	ENSMUSG00000004328.16	6710	-	Hif3a	2.36043	1.56531	1.05496	0.521482	0.399519	0.558849	2.17861	1.32988	3.15728	0.493531	0.0475113	0.242989	0.087062	0.0754568
chr13	21496295	21503794	ENSMUSG00000004341.9	1368	+	Gpx6	50.4676	48.6935	36.2219	0	0	0	32.809	33.4305	40.5743	1.8945	0	1.31104	0	0
chr13	21470599	21476901	ENSMUSG00000004344.13	1674	-	Gpx5	1.33431	0	0.183855	0.0870954	0.0889676	0	0	0	0	0.0860109	0	0.0973988	0	0
chr6	56046789	56629472	ENSMUSG00000004347.18	20520	-	Pde1c	1.41507	1.30658	1.03491	0.0568412	0	0.0664518	0.958855	0.924094	1.07372	0	0.0310722	0	0	0
chr10	88582469	88662666	ENSMUSG00000004356.9	10199	-	Utp20	2.36924	2.65588	3.50052	11.6936	11.4338	16.1608	7.39906	6.03707	8.32956	12.0562	15.0976	17.1854	19.3729	18.5253
chr10	88510634	88520877	ENSMUSG00000004359.17	3841	-	Spic	93.5197	69.3702	97.837	1994.52	1835.69	2096.55	34.4589	39.9594	33.5347	142.408	163.633	300.877	0.0675965	0.131819
chr10	29087602	29106775	ENSMUSG00000004360.10	5767	+	9330159F19Rik	0	0.191713	0	0	0	0	0	0.0773668	0.367354	0	0	0	0.0450214	0
chr1	80242640	80318197	ENSMUSG00000004364.15	4873	-	Cul3	190.89	181.337	209.498	143.434	158.009	150.267	318.459	225.285	353.06	171.018	261.164	210.691	176.733	197.847
chr16	23708323	23709708	ENSMUSG00000004366.5	721	-	Sst	0	0.383359	0	0	0	0	0	0	0	0	0	0	0.360108	0
chr7	4775372	4785858	ENSMUSG00000004371.16	2081	-	Il11	1.46366	0.398464	0.887383	3.85338	2.79113	1.55624	0.873346	3.85927	2.13788	1.17621	0.0765979	0.391748	0.499064	1.90588
chr8	73541227	74080168	ENSMUSG00000004383.19	7976	-	Large1	0.712841	0.797046	0.887513	0.456989	0.578847	0.170962	0.64396	1.34255	1.11558	0.613766	0.0799399	0.30663	7.10457	5.48043
chr11	6208919	6217772	ENSMUSG00000004393.11	2533	-	Ddx56	8.41732	12.1123	14.2162	75.9783	72.261	85.3927	21.7434	19.0236	26.1785	91.2892	84.8918	93.785	92.6876	93.5474
chr11	6220369	6224870	ENSMUSG00000004394.13	2178	-	Tmed4	9.04344	13.7059	12.4353	48.2645	33.5746	38.1123	66.1393	75.0794	79.372	116.944	115.415	114.461	428.469	416.699
chr5	136770613	136912063	ENSMUSG00000004415.16	8176	-	Col26a1	0.0248358	0.236645	0.0752872	0.392313	0.236804	0.312712	0.0966473	0.163714	0	0.0528311	0.175465	0.0598259	0	0.0103212
chr6	120868891	120893814	ENSMUSG00000004446.13	3550	-	Bid	2.34518	6.61806	2.34082	14.6208	16.1937	11.8114	32.1863	22.3087	24.3482	13.6682	21.6425	13.0896	7.97199	9.10417
chr1	119398035	119432524	ENSMUSG00000004451.15	4930	-	Ralb	0.0823764	0	0.124858	0.266162	0.181256	0.138295	3.02932	4.02733	6.31693	6.0163	3.16861	2.44734	40.4598	39.6083
chr5	122296341	122313336	ENSMUSG00000004455.17	3424	+	Ppp1cc	61.1427	69.5847	73.2581	132.598	114.831	145.061	89.2424	90.4337	81.4249	92.6382	120.202	102.665	256.359	265.554
chr16	22676595	22698384	ENSMUSG00000004460.18	3236	+	Dnajb11	20.3309	24.5994	22.5409	87.4066	75.2483	80.8526	41.8536	42.6733	47.1367	117.464	104.773	98.6033	133.731	135.68
chr16	22631964	22676419	ENSMUSG00000004462.8	6939	-	Tbccd1	2.57517	2.90781	3.41528	6.26138	6.58914	6.31292	11.7748	15.3354	15.1128	8.69413	5.05376	6.95511	18.9892	18.2903
chr7	43952111	43956326	ENSMUSG00000004473.11	2978	-	Clec11a	0	0	0	0.0979165	0	0.0572361	0	0.149823	0	0	0	0	0	0.255028
chr7	12699765	12708163	ENSMUSG00000004500.10	4776	+	Zfp324	0.212581	0.289365	0.322209	0.122109	0.155917	0.0356886	1.27396	0.0934201	0.931516	0.301471	0.567379	0.614493	8.9835	9.50578
chr7	96730793	96958153	ENSMUSG00000004508.7	6168	+	Gab2	1.67898	2.1958	1.99594	0.141827	0	0	1.2683	3.25516	3.77819	0.210091	0.129216	0.528682	21.3313	17.1289
chr5	113980497	114046819	ENSMUSG00000004530.13	9664	-	Coro1c	0.651365	1.11544	1.81531	5.74803	6.33392	5.64401	2.96811	4.33986	2.82793	2.97977	3.01844	2.86814	82.8833	70.4496
chr6	52690714	52743765	ENSMUSG00000004535.13	9991	+	Tax1bp1	37.7825	48.1372	46.1769	239.937	239.504	245.77	57.1505	47.1361	62.0229	113.373	106.926	128.906	130.859	133.779
chr7	18547862	18555532	ENSMUSG00000004540.8	2100	-	Psg17	38.0975	46.1985	35.0276	0.624847	0	0	41.2779	39.9432	37.7301	0.822756	0	0.388204	0	0
chr7	18523492	18532445	ENSMUSG00000004542.16	3205	-	Psg19	1.14042	0.689926	0.480147	0.318435	0.0464686	0.265911	0.641027	0	1.18982	0	0.0497349	0.45785	0	0
chr1	131566044	131603243	ENSMUSG00000004552.17	3170	+	Ctse	0.0640561	0	0	0.735888	0	0	0	0	0	0	0	0	0.778095	3.00808
chr14	52142728	52151615	ENSMUSG00000004558.16	3397	-	Ndrg2	0.0597756	0	0	0.0429196	0	0.100353	0.232614	0.0656718	0.623648	4.61998	0.891553	1.87188	325.847	325.023
chr14	52122299	52130496	ENSMUSG00000004561.15	3970	+	Mettl17	14.8329	17.4753	18.0633	10.6135	8.21563	6.01079	21.7551	31.8616	28.0692	11.6782	7.02646	10.9245	13.7504	12.4559
chr14	52222176	52243708	ENSMUSG00000004562.17	10366	+	Arhgef40	1.0578	1.06657	0.534433	6.87778	2.51428	1.80874	1.41023	1.76473	0.776618	0.861171	1.2148	0.534782	9.57425	10.6642
chr8	3565384	3594267	ENSMUSG00000004565.16	9698	+	Pnpla6	0.795648	0.997531	1.11075	4.60034	5.86636	4.4818	2.41994	3.10546	2.53403	3.42956	2.38328	2.30328	29.8244	27.3571
chr8	3550457	3565232	ENSMUSG00000004567.17	7555	+	Mcoln1	0.5913	1.28048	1.71099	0.405262	0.689955	0.609149	3.3783	3.15954	2.35548	4.44049	2.80612	2.52499	37.1329	39.2386
chr8	3403415	3506601	ENSMUSG00000004568.14	13889	+	Arhgef18	0.482462	0.597023	0.354553	0.661333	0.461089	0.184083	0.978562	0.803107	1.29653	1.25436	0.837801	0.903917	20.7314	21.6843
chr3	142496663	142587765	ENSMUSG00000004591.17	12877	-	Pkn2	54.6239	58.5988	54.5422	26.2565	23.3859	20.5831	66.973	73.6983	71.8791	26.0861	31.578	30.1097	62.5656	64.6476
chr7	43173640	43193852	ENSMUSG00000004609.12	7771	-	Cd33	0.130651	0	0.475265	0	0.0191651	0	0	0	0	0	0.0205122	0	0.317406	0.575531
chr7	43093507	43107224	ENSMUSG00000004610.5	1164	+	Etfb	7.67573	7.12375	5.81703	17.7863	17.9128	19.915	26.9506	21.4654	28.5747	81.1447	53.5442	68.3559	40.7079	38.0606
chr7	43086497	43087673	ENSMUSG00000004612.10	914	+	Nkg7	0	0	0	0.159516	0	0	0	0	0	1.10271	0.523196	0	0	0.830933
chr8	3680955	3693644	ENSMUSG00000004626.15	4159	+	Stxbp2	1.07412	0.332293	0.37001	8.86916	5.69371	9.54908	4.27488	4.07661	6.06168	11.5283	6.7838	7.84061	118.176	116.951
chr8	3673371	3675545	ENSMUSG00000004630.19	1828	-	Pcp2	0	0	0	0	0	0	0	0	0	0	0	0.0891934	0.142034	0
chr6	4674350	4747207	ENSMUSG00000004631.16	10612	-	Sgce	0.153078	0.130231	0.203017	2.9264	4.12608	3.67818	1.98813	4.39363	3.33392	8.26284	5.39245	6.09961	13.8847	10.7033
chr6	54016539	54278795	ENSMUSG00000004633.18	5812	+	Chn2	3.66846	4.23258	3.07138	0.301028	0.1025	0.175962	2.6104	3.53132	3.718	0.520239	0.274261	0.112213	5.8633	5.19789
chr8	115166395	116079447	ENSMUSG00000004637.16	10173	+	Wwox	6.58695	7.52612	6.23232	0.988896	0.819835	0.184305	9.11129	9.36383	7.60115	1.62764	2.11531	1.04177	4.65144	4.3881
chr5	33792296	33809918	ENSMUSG00000004642.14	6076	-	Slbp	259.136	309.246	292.628	125.617	138.711	124.33	327.624	389.338	373.463	88.342	120.783	111.631	60.3693	61.6228
chr7	87073979	87142720	ENSMUSG00000004651.7	7108	-	Tyr	0.0285675	0.311088	0.995892	0.3487	0.859061	0.647457	0.0444676	0.0627707	0.178829	0	0	0	0	0
chr6	55313417	55325540	ENSMUSG00000004655.6	2627	+	Aqp1	0.0772965	0	0	0	0	0	0.0300795	0.0849209	0.241934	0	0	0	0.840093	2.31282
chr9	57697636	57744076	ENSMUSG00000004661.16	7976	-	Arid3b	2.16398	1.59409	0.964688	0.968816	0.784245	0.534256	2.88296	1.45443	2.31084	2.11208	1.5988	2.1873	2.22984	2.07367
chr10	79824418	79831896	ENSMUSG00000004665.11	2460	+	Cnn2	1.56833	3.59547	2.252	3.0819	1.87678	2.3558	5.30005	1.63235	1.55015	7.96	5.83172	3.91044	37.2834	56.566
chr10	79871783	79875629	ENSMUSG00000004667.19	2670	-	Polr2e	76.66	83.1275	96.5972	326.598	338.862	319.512	162.033	121.152	145.52	303.118	366.859	340.747	129.065	116.054
chr11	9141942	9634259	ENSMUSG00000004668.15	19737	+	Abca13	3.2202	3.10894	3.53978	0.19945	0.332016	0.198628	2.48223	2.61099	2.56538	0.0218851	0.306896	0.0247827	0.0328872	0.0128265
chr8	71725358	71813357	ENSMUSG00000004677.19	7500	+	Myo9b	4.84631	6.08083	3.77536	0.835907	0.933306	0.363624	4.55149	7.31726	4.97149	1.40143	0.935148	0.456528	38.6169	31.8754
chr12	34097579	34967094	ENSMUSG00000004698.12	14838	-	Hdac9	4.51605	5.08543	4.21068	0.117912	0.0200744	0.218259	3.75976	3.84892	1.94177	0.0291109	0	0.0219768	0.161858	0.705206
chr1	171416192	171434978	ENSMUSG00000004707.15	3307	-	Ly9	0	0	0	0	0	0	0	0	0.0640621	0	0	0	0.490698	1.60759
chr1	171386761	171437314	ENSMUSG00000004709.15	4876	+	Cd244a	0.166577	0.453489	0.189361	0	0	0	0.178262	0.137256	0.0434482	0	0.0326908	0	0.0931843	0.0865319
chr17	57665691	57790527	ENSMUSG00000004730.16	3238	+	Adgre1	0.0627109	0.170724	0	0	0	0	0	0	0.0654272	0	0	0	4.08942	11.8317
chr11	4041480	4045445	ENSMUSG00000004748.6	1738	-	Mtfp1	0.701005	0	0	0.335553	0.942606	0.980719	2.54606	2.69553	0.975159	5.21915	3.66859	3.0958	21.1012	16.3625
chr1	33758968	33781645	ENSMUSG00000004768.15	8285	+	Rab23	2.57345	2.26859	2.37749	3.51956	3.14581	2.48936	9.82371	7.27019	10.3817	7.35118	7.42649	6.12036	5.49988	4.37971
chr9	64622581	64645040	ENSMUSG00000004771.13	2992	-	Rab11a	313.07	293.122	319.295	145.213	142.212	133.591	288.609	316.885	266.445	175.743	147.147	147.787	233.583	227.436
chr12	85266255	85273402	ENSMUSG00000004788.12	1885	+	Eif2b2	14.1117	15.543	16.8174	117.876	110.296	99.1045	5.11422	15.5037	21.8035	110.297	122.785	122.046	65.5294	62.1814
chr12	85157607	85181619	ENSMUSG00000004789.11	9559	+	Dlst	3.22887	3.49875	3.15533	1.47948	1.32432	0.8559	6.09236	5.50775	4.98661	4.44343	4.16885	2.95082	36.5935	33.2547
chr12	85213409	85224564	ENSMUSG00000004791.8	2903	-	Pgf	0	0.38085	0	0.100446	0	0	0.299417	1.53694	0.729774	3.57104	0.603997	1.12329	0	0.145343
chr11	61666475	61745899	ENSMUSG00000004798.15	5977	-	Ulk2	8.42535	8.97137	6.79708	6.90326	7.74934	6.3594	15.3358	16.7959	13.788	2.81846	5.30712	5.75583	61.6081	62.2764
chr5	135598791	135601903	ENSMUSG00000004814.11	1295	-	Ccl24	0	0	1.18832	0.788096	1.49507	0.131621	5.55268	1.89495	2.29031	1.22302	0.984712	0.377712	0.451109	4.36591
chr5	108794559	108817538	ENSMUSG00000004815.13	7189	-	Dgkq	0	0.0768957	0	0.0811227	0	0	0.0109916	0	0.0294691	0.300422	0.288246	0.0907195	4.668	5.50521
chr11	61544091	61563610	ENSMUSG00000004837.3	1793	+	Grap	0.226501	0.77078	0.686612	0.81315	0.415315	0.760508	4.45115	7.21643	5.78963	1.44544	0.444507	0.545607	0.43442	2.87091
chr16	65317397	65331183	ENSMUSG00000004842.20	3505	+	Pou1f1	0	0	0	0	0	0	0.0225446	0	0	0	0	0	0	0
chr16	65336014	65359612	ENSMUSG00000004843.8	1928	-	Chmp2b	47.4995	58.7783	68.9618	1.58805	0.926961	0.265221	71.8875	91.873	98.0151	57.0552	23.8108	26.7232	147.662	144.874
chr5	137015873	137025502	ENSMUSG00000004846.11	4519	+	Plod3	0.134803	0	0.40864	2.00032	2.10924	1.50873	1.67865	1.72783	2.06275	5.95811	5.74956	5.66456	94.786	90.1934
chr5	137063847	137074989	ENSMUSG00000004849.15	2198	-	Ap1s1	12.9336	19.4915	12.8823	115.948	125.962	119.578	37.3524	41.1057	34.6021	75.856	81.6582	81.0777	148.158	145.161
chr17	28988271	28999207	ENSMUSG00000004864.14	3150	+	Mapk13	2.19174	1.66718	2.34494	12.2192	9.17231	8.76595	9.25649	6.51556	7.39805	38.9895	24.998	18.582	11.2922	9.91199
chr17	28806622	28841683	ENSMUSG00000004865.17	12376	-	Srpk1	69.1736	78.6592	78.5599	75.5142	69.0867	76.8232	95.0257	110.841	105.276	45.4424	51.4032	50.6948	16.5263	15.1916
chr1	78077904	78173771	ENSMUSG00000004872.16	6187	-	Pax3	0.623582	0.536095	0.497453	0.494869	0.481435	0.661189	0.255435	0	0	0	0	0	0	0
chr1	181642900	181670611	ENSMUSG00000004880.12	4761	-	Lbr	42.7782	54.514	53.9784	133.64	121.779	138.049	89.807	74.4561	81.9647	132.974	111.59	121.916	27.499	29.2984
chr3	87855973	87860683	ENSMUSG00000004885.6	1322	+	Crabp2	74.3419	66.9051	87.0707	2.97771	2.14047	0.515731	94.201	88.9311	107.369	2.72281	4.70243	3.08331	170.424	195.645
chr3	87878385	87887758	ENSMUSG00000004891.17	6416	+	Nes	0.126595	0.0861601	0	0.0454482	0.0464251	0.0531325	0	0.208623	0.0660391	0.673234	0.124221	0	0.0607009	0.0394572
chr3	87894838	87907537	ENSMUSG00000004892.14	4064	-	Bcan	0	0	0.0757318	0	0	0.461353	0.0194436	0	0.208517	0.496002	0.15689	0	0.35138	0.622927
chr3	87929057	87934890	ENSMUSG00000004894.11	2371	-	Hapln2	0.0856423	0	0	0.0614921	0	0.143778	0	0.0940899	0.178704	0.485811	0	0.2063	0.0821293	0
chr3	87766210	87792915	ENSMUSG00000004895.10	2099	-	Prcc	4.45005	6.45244	6.74493	11.1137	6.10202	6.33398	8.99738	12.3288	9.79027	3.49838	6.98658	7.30171	34.9442	37.7505
chr3	87829908	87838024	ENSMUSG00000004896.17	6342	-	Mettl25b	1.31274	2.35347	2.03824	3.1955	2.70059	7.65972	2.95293	2.18092	3.57432	1.92975	4.77547	3.65066	13.6021	13.4256
chr3	87813628	87823439	ENSMUSG00000004897.18	2873	+	Hdgf	51.807	64.5546	56.8841	409.381	367.379	422.652	93.9535	99.4691	98.6633	329.009	379.831	363.831	370.502	345.797
chr6	120750539	120771297	ENSMUSG00000004902.8	1911	+	Slc25a18	0.212515	1.1571	0.161054	0.0762939	0.233802	0.0891936	0.413495	0.583692	0	0.075344	0	0.426597	4.61941	3.48848
chr10	80905869	80918393	ENSMUSG00000004929.13	5059	+	Thop1	0.321104	0.600992	0.425858	3.71771	3.62099	3.70614	1.10898	1.27882	1.75881	5.4929	5.23037	7.3804	31.6529	36.0462
chr10	81102794	81109080	ENSMUSG00000004931.12	2890	+	Apba3	0.913409	0.286922	0.106496	4.13682	4.22575	2.65405	1.039	0.926313	0.952973	7.57277	6.17745	7.78557	69.6037	71.217
chr10	81088769	81099199	ENSMUSG00000004933.18	4594	+	Matk	0	0	0	0	0	0	0	0	0.184461	0.0626828	0.242882	0.283928	1.07382	1.56134
chr10	80989100	81003757	ENSMUSG00000004934.15	3695	-	Pias4	2.52792	2.76776	2.83202	12.1531	12.6562	11.1172	5.66712	5.31304	10.8937	8.10509	11.4751	11.914	47.2373	52.39
chr9	64093052	64160913	ENSMUSG00000004936.9	3391	-	Map2k1	142.877	149.979	138.866	56.1091	46.3792	60.7705	120.427	142.036	100.585	38.8935	37.1824	43.6583	315.034	332.019
chr10	80879909	80896015	ENSMUSG00000004937.7	2876	-	Sgta	8.89614	12.8782	10.0594	50.3905	38.4758	45.9904	13.298	17.9959	19.0786	37.4975	50.6578	48.5282	186.491	188.108
chr10	81034004	81037885	ENSMUSG00000004939.8	1854	-	Nmrk2	0.657145	0.149084	0	0	0	0	0.213104	1.08295	1.25695	0	0	0	0	0
chr17	5461145	5490534	ENSMUSG00000004945.16	1837	-	Tmem242	10.8327	11.2848	9.38233	25.9531	24.6463	22.6399	16.3027	9.71528	20.6433	46.0085	30.8041	43.6682	69.8564	60.7744
chr5	136023654	136061726	ENSMUSG00000004947.16	7032	+	Dtx2	20.069	19.2601	13.3929	2.77828	2.07556	1.69673	14.4958	15.5133	15.9071	2.53894	2.94682	1.80853	12.6551	13.2723
chr5	136008953	136017478	ENSMUSG00000004948.13	1323	+	Zp3	55.2538	49.5141	39.7803	90.1455	67.0925	59.2642	77.0479	83.468	88.3923	12.6243	15.0605	17.7465	0.392499	0
chr5	135916773	135918417	ENSMUSG00000004951.11	1031	+	Hspb1	39.5874	56.031	39.4046	71.2726	42.7583	34.718	54.1865	39.1647	90.4127	197.19	175.325	137.901	20.5243	29.711
chr5	136112770	136140714	ENSMUSG00000004952.14	7485	+	Rasa4	39.4993	41.211	41.8589	0.233744	0.497434	0.204949	36.2104	37.673	32.2662	0.384722	0.319439	0.261396	1.56962	1.70237
chr7	4542764	4550540	ENSMUSG00000004961.8	2380	-	Syt5	0.597229	0.696811	1.5518	1.28645	0.563187	0.358086	1.66006	3.65563	2.31436	0.544471	0.870674	0.890585	2.12729	1.84372
chr6	51437912	51446874	ENSMUSG00000004980.17	6584	-	Hnrnpa2b1	117.535	157.134	164.452	506.66	528.455	594.474	130.254	112.086	138.94	588.569	525.653	530.369	412.684	406.037
chr6	117910520	117914653	ENSMUSG00000004988.10	1957	-	Fxyd4	1.45264	4.09588	1.10088	18.1782	8.82784	14.1968	4.3204	3.41983	3.68064	2.42791	0.977416	2.41611	0.563854	0.99176
chr8	84984424	84997009	ENSMUSG00000004994.13	2694	-	Yju2b	10.9292	8.41311	11.3102	12.9345	9.89562	11.3253	45.3171	58.049	52.1376	17.9577	19.1706	27.1137	29.0575	25.8733
chr8	84976535	84983955	ENSMUSG00000004996.10	3273	-	Mri1	1.30285	1.60453	0.846308	5.12274	3.09421	3.9058	2.19698	1.15872	2.52438	7.87438	11.3962	5.97784	26.0987	25.6793
chr3	146435329	146518745	ENSMUSG00000005034.16	8772	-	Prkacb	1.11112	1.26038	0.385945	2.67595	2.15622	2.42888	1.51336	1.29702	1.35246	2.98732	5.10619	5.94785	46.8396	53.5829
chr11	119234251	119246362	ENSMUSG00000005043.14	4414	-	Sgsh	0.138009	0.438335	0	0.396369	0.371149	0.656464	0.304332	0.404327	0.527953	0.228336	0.108337	0.22163	3.57341	3.67061
chr4	152423108	152474651	ENSMUSG00000005045.17	9583	+	Chd5	0.0211894	0.0288429	0	0.152142	0.0932475	0.0711464	0.181406	0	0.198965	0.0751238	0.0166336	0.0510421	0.0948277	0
chr10	78261503	78263456	ENSMUSG00000005054.8	603	+	Cstb	190.935	202.144	224.578	1401.4	1025.97	1310.45	362.203	281.911	355.9	1474.92	715.847	1030.73	990.543	999.616
chr5	136247001	136275410	ENSMUSG00000005057.14	5406	-	Sh2b2	0.0375616	0.0511287	0.113864	1.26757	0.523438	0.851299	0.511591	0.371399	0.744583	0.133169	0.0884574	0.12064	15.6811	14.4858
chr6	124373775	124392026	ENSMUSG00000005069.13	3943	-	Pex5	4.58335	3.64516	6.63474	1.58998	1.66193	1.6859	4.50906	4.01704	4.56696	4.41843	2.30429	3.05995	200.671	220.028
chr12	72132363	72148235	ENSMUSG00000005078.17	2692	+	Jkamp	2.48919	1.84815	2.62957	45.0608	47.7998	36.0906	8.95273	7.95556	11.8046	47.7623	40.0277	44.8799	110.023	106.674
chr2	102641486	102732010	ENSMUSG00000005087.18	6776	-	Cd44	0.0299672	0	0	0	0	0.0251548	0	0	0.0312653	0	0	0	18.8617	17.4226
chr2	102489004	102621129	ENSMUSG00000005089.16	13133	+	Slc1a2	0.0618466	0.105232	0	0	0	0	0	0	0.0161314	0	0	0	0	0
chr2	118219099	118305715	ENSMUSG00000005102.14	7457	+	Eif2ak4	23.4999	21.6836	19.2746	0.469243	0.838827	0.502867	11.2218	13.6718	14.8868	1.98876	1.58182	1.24629	14.0056	14.6094
chr5	38684156	38720564	ENSMUSG00000005103.13	8899	-	Wdr1	14.672	18.5117	15.3558	1.75305	1.22171	1.30245	12.5112	13.9132	12.6174	6.64982	3.8332	3.66436	218.128	206.721
chr5	38506616	38660486	ENSMUSG00000005107.14	5083	-	Slc2a9	0.399484	0.435021	1.15044	0.0286834	0	0.0335331	0.528554	1.49222	0.875255	0	0.062719	0	0.114929	0.182617
chr15	66763169	66795050	ENSMUSG00000005124.11	5565	+	Ccn4	0.182442	0.794685	0.387137	0.0523981	0	0	0.18459	0.0400875	0.266482	0	0	0	5.27208	4.27616
chr15	66801167	66841489	ENSMUSG00000005125.14	6596	-	Ndrg1	0.12314	0.125713	0	0.397871	0.225791	0.129206	0.563051	1.14993	0.963554	1.20058	0.386659	0.173032	53.514	48.7176
chr9	53313625	53345702	ENSMUSG00000005131.5	3539	+	4930550C14Rik	40.0493	37.7231	37.7434	1.93628	0.925826	1.10775	27.2848	39.398	23.5858	3.78366	2.65742	3.68569	1.63237	3.07595
chr8	85809899	85824911	ENSMUSG00000005142.11	8026	+	Man2b1	1.1385	0.654327	1.3038	4.17811	3.21022	2.88825	4.53871	4.89202	5.33197	5.59712	4.34945	3.27066	69.8348	65.04
chr14	99536127	99552472	ENSMUSG00000005148.9	5201	+	Klf5	22.9177	22.6925	21.7176	201.863	162.075	164.288	5.91008	3.98906	5.09165	67.9909	53.2969	77.8706	3.24485	4.07246
chr8	85801664	85807935	ENSMUSG00000005150.17	2818	-	Wdr83	2.3779	2.94253	1.63826	10.0372	10.0415	9.19384	3.39293	4.82907	3.60857	11.2406	9.2201	7.34804	33.1458	28.7175
chr8	85696216	85701463	ENSMUSG00000005161.16	3050	+	Prdx2	1341.25	1395.42	1346.44	55.69	61.6236	49.7934	2466.97	2800.58	2679.35	65.8542	54.98	39.5586	421.061	353.646
chr11	69624823	69649463	ENSMUSG00000005198.16	7067	-	Polr2a	3.53419	7.0792	5.139	11.6977	13.3611	11.0465	6.32866	5.55587	9.65286	10.7574	11.4357	9.48234	60.4824	61.6147
chr11	69505630	69508731	ENSMUSG00000005202.3	1506	-	Shbg	1.61799	4.22127	1.22619	8.51939	2.5712	8.37531	13.3272	16.1464	18.5688	26.5784	36.516	41.8982	0.258604	0.0560331
chr11	69563941	69572910	ENSMUSG00000005204.13	3632	-	Senp3	22.3073	22.9066	21.9475	63.5858	57.9407	62.182	36.9857	31.8169	38.7309	36.8281	54.5086	47.0911	37.9235	35.3157
chr5	72457368	72661816	ENSMUSG00000005220.11	5400	-	Corin	0	0.153556	0.11399	0	0	0	0	0	0.117696	0	0	0.0603872	0.564953	0.531318
chr6	54572096	54622824	ENSMUSG00000005225.16	7005	+	Plekha8	64.3814	59.9758	49.2526	4.0378	4.97502	5.10982	82.9895	90.7635	68.7125	10.5649	6.62177	8.9611	29.0865	27.201
chr2	69041417	69058185	ENSMUSG00000005232.12	1974	+	G6pc2	8.43503	4.34065	2.33871	0	0.0754467	0	5.12382	6.89378	3.75626	0	0	0	0	0
chr2	69024239	69036538	ENSMUSG00000005233.17	3188	-	Spc25	340.638	340.126	371.395	252.356	208.121	189.055	570.557	454.152	509.498	294.288	312	295.2	20.4217	19.1906
chr11	69311635	69439936	ENSMUSG00000005237.15	14968	-	Dnah2	0.393418	0.572451	0.431805	1.10069	1.16415	0.945167	1.83716	1.95246	2.13722	1.31785	1.59741	2.14591	0.0130097	0.0507398
chr16	97543133	97564987	ENSMUSG00000005251.16	3591	-	Ripk4	1.24402	0.692736	1.54273	2.55785	0.953893	2.18342	4.687	2.60921	4.18869	1.80429	1.9975	1.77075	0.650722	0.422987
chr16	18630529	18654011	ENSMUSG00000005262.14	4336	+	Ufd1	8.47635	15.1715	14.6221	146.739	150.718	157.83	29.1947	27.9373	36.1558	165.932	180.465	173.95	90.6428	86.0985
chr11	62591182	62622731	ENSMUSG00000005267.14	7632	-	Zfp287	0.0532122	0.0362161	0.0806536	0.191035	0	0.0670004	0.0931826	0.263074	0.111034	0.264119	0	0.384541	6.61683	7.73979
chr15	10177324	10349266	ENSMUSG00000005268.21	15339	+	Prlr	17.686	16.4338	15.1088	0.655847	0.689364	0.966755	22.5224	29.6112	23.8385	1.51126	1.53799	1.46687	20.6886	22.5007
chr5	33897017	33940161	ENSMUSG00000005299.7	9650	-	Letm1	2.86175	1.7472	3.15747	1.84325	1.91374	1.66033	7.19768	3.44456	5.24694	4.72978	2.1804	2.97368	14.4819	14.5861
chr13	58323970	58363467	ENSMUSG00000005312.16	4406	-	Ubqln1	64.5674	64.0504	54.6952	45.9961	42.2864	50.2527	74.1048	70.7337	72.4129	54.1159	66.8931	56.1741	201.564	198.286
chr13	55300453	55316572	ENSMUSG00000005320.10	3542	+	Fgfr4	0.0573286	0.702319	0.434464	6.87415	6.93782	6.35214	0.780819	1.70055	1.97379	9.63405	6.75043	6.58258	0.934609	1.35799
chr1	173160825	173195261	ENSMUSG00000005338.15	7248	-	Cadm3	0	0	0	0.0201156	0.020548	0	0	0	0	0	0	0	0	0
chr1	173048851	173054781	ENSMUSG00000005339.11	998	-	Fcer1a	0	0	0	0	0	0	0	0	0	0	0	0	0	1.26832
chr15	77799247	77813206	ENSMUSG00000005354.17	4208	-	Txn2	69.777	71.465	63.2663	43.5522	47.1783	39.8173	91.8632	113.876	85.2347	93.3764	80.1547	81.639	71.8818	69.8068
chr10	78547825	78554128	ENSMUSG00000005355.10	2394	-	Casp14	0	0	0	0	0	0	0	0.745488	0	0	0	0	0.216907	0
chr10	78616330	78650599	ENSMUSG00000005357.10	2152	+	Slc1a6	0	0	0	0	0	0	0	0	0.492224	0	0	0	0.0603249	0
chr15	8663608	8740248	ENSMUSG00000005360.15	8537	-	Slc1a3	0.332999	0.356146	0.396569	1.38335	0.401245	0.658875	0.527595	1.1498	1.04227	1.70343	2.46466	0.687553	0.456199	1.10709
chr6	106757162	106777038	ENSMUSG00000005362.15	6982	-	Crbn	7.06718	6.65074	9.21294	7.91426	8.2337	9.22797	10.265	12.0778	9.80072	14.7447	11.2553	10.5786	37.4936	36.7058
chr6	106687318	106725998	ENSMUSG00000005364.12	3575	-	Il5ra	0.96559	0.850466	0.602634	0	0	0.381424	0.817818	1.31044	0.592597	0	0	0	0.236035	1.39266
chr17	88282490	88298320	ENSMUSG00000005370.5	4346	+	Msh6	12.1012	15.391	14.0219	37.2378	42.7331	47.6912	33.5276	23.0479	30.8567	17.1281	30.1122	26.9742	56.7846	58.9497
chr17	88298287	88372719	ENSMUSG00000005371.16	4397	-	Fbxo11	232.106	235.856	232.038	72.3186	73.7038	76.4442	300.566	266.517	256.999	35.7582	40.276	51.0236	21.5086	26.0623
chr5	135118744	135167236	ENSMUSG00000005373.14	5538	+	Mlxipl	2.9333	3.19424	4.16812	1.60593	0.59164	0.492449	5.65032	3.66575	6.31199	1.50794	1.15132	1.3543	0.539155	1.23425
chr5	135178511	135194614	ENSMUSG00000005374.14	7855	+	Tbl2	3.17965	4.9615	3.99656	6.18086	6.54124	5.90224	6.37784	7.15697	5.42107	7.40533	9.59851	7.74233	32.0705	32.1751
chr5	135081811	135093813	ENSMUSG00000005378.18	3386	-	Bud23	2.51873	2.44892	3.18136	54.728	55.9484	55.0209	18.7162	15.2195	13.2643	55.0245	60.2105	63.3692	47.7141	44.3362
chr13	13612136	13686854	ENSMUSG00000005397.9	6943	+	Nid1	0.116986	0.517531	0.132986	14.9725	13.2565	8.88701	3.17532	2.12066	4.30237	11.9864	15.4281	10.0979	21.6708	27.6627
chr8	75836197	75855067	ENSMUSG00000005410.7	3993	+	Mcm5	15.2052	14.3289	14.1824	16.504	21.26	13.0195	27.527	23.3535	22.655	26.7195	26.5068	22.2947	15.2317	13.2507
chr8	75820249	75827217	ENSMUSG00000005413.9	1751	+	Hmox1	10.437	14.6804	14.9405	4.91266	10.0365	4.57516	39.4869	34.6543	46.7021	166.266	58.7168	52.331	83.8523	91.5184
chr11	59552131	59671686	ENSMUSG00000005417.18	13327	+	Mprip	6.4146	7.09307	5.91207	1.87074	1.76568	1.81614	8.05782	8.70453	7.3919	3.48963	2.89449	3.78038	84.4111	82.1824
chr7	24967129	24993584	ENSMUSG00000005442.14	10294	+	Cic	1.87396	1.53049	1.37533	0.396574	0.159146	0.215255	1.55059	1.452	1.85222	0.503532	0.696815	0.696911	9.18722	8.56647
chr7	24994474	24997411	ENSMUSG00000005447.13	2107	-	Pafah1b3	2.69844	2.49247	2.48323	75.7705	80.0853	61.8049	19.164	16.4113	20.1095	59.52	60.2952	53.8584	121.44	115.625
chr8	84756923	84769218	ENSMUSG00000005465.10	3495	-	Il27ra	0.232398	0	0.0880612	0.0417161	0	0	0.339137	0.127661	0.666777	0.37077	0.182432	0.746417	0.185721	1.835
chr8	84699622	84723072	ENSMUSG00000005469.11	2488	+	Prkaca	6.28435	4.88813	3.46369	0.293002	0	0.0685084	4.95456	5.37992	3.7466	1.62038	0.192203	0.196598	214.765	211.507
chr8	84682136	84696826	ENSMUSG00000005470.9	2338	+	Asf1b	554.544	553.631	482.197	79.6337	79.6893	62.7701	357.545	399.897	320.77	148.847	158.65	153.003	12.0491	11.2972
chr5	136722000	136729948	ENSMUSG00000005474.10	1203	+	Myl10	0	0	0	0.121195	0	0	0	0	0	0.957488	0	0	0.431651	0.210439
chr8	84441806	84453521	ENSMUSG00000005481.19	5155	+	Ddx39a	90.8344	125.198	164.604	210.113	191.141	176.434	103.269	96.2023	131.55	187.331	227.768	242.37	47.8354	45.2295
chr8	84334822	84339282	ENSMUSG00000005483.11	3204	+	Dnajb1	40.6242	44.2553	32.6602	39.7713	37.5583	30.4297	64.8379	47.7646	56.1372	36.9393	53.5314	40.3543	117.704	128.159
chr3	153562786	153611775	ENSMUSG00000005493.16	6895	-	Msh4	6.8913	8.41832	11.5611	1.33216	0.712799	1.73045	15.3224	11.1301	13.8573	1.96292	0.693547	0.827642	0.04707	0.0244774
chr1	87872841	87936273	ENSMUSG00000005501.15	11871	-	Usp40	0.855268	1.04777	0.466678	1.51067	1.38004	2.98655	2.03688	1.46582	1.16001	3.49313	3.88061	4.1067	16.4147	14.9209
chr6	52290483	52295363	ENSMUSG00000005503.9	2877	+	Evx1	0.141159	0.288218	0.213955	0	0.155299	0	0.0274657	0.155083	0.0736369	0	0	0	0	0
chr2	90735084	90741970	ENSMUSG00000005505.13	3139	+	Kbtbd4	2.71693	2.02524	4.41218	3.01907	2.22994	3.25802	2.89492	2.91385	2.1597	4.95384	5.68743	3.73982	12.3037	11.8823
chr2	90770727	90849842	ENSMUSG00000005506.17	8446	+	Celf1	15.9638	14.6284	12.8634	39.7552	33.4153	35.4379	31.3138	30.3225	30.426	37.402	43.936	42.4119	92.3612	103.639
chr2	90724978	90735171	ENSMUSG00000005510.10	2178	-	Ndufs3	24.2401	22.97	24.8706	97.6001	104.485	106.902	24.1265	24.9923	28.1109	206.454	153.106	183.183	136.763	135.878
chr5	135698887	135764180	ENSMUSG00000005514.15	4021	+	Por	0.504993	0.893614	0.535792	7.54189	8.51885	6.01934	2.594	5.27065	3.42464	25.8531	16.1739	18.7334	94.3537	105.582
chr7	67602575	67883416	ENSMUSG00000005533.11	16791	+	Igf1r	0.314425	0.164613	0.348264	0.0347324	0.0620882	0.0710585	0.235301	0.558017	0.403746	0.12005	0.104425	0.126234	21.1456	22.7612
chr8	3172061	3329617	ENSMUSG00000005534.11	13746	-	Insr	0.605658	0.442371	0.246291	0.0318197	0.23836	0.0867993	0.517365	0.194751	0.477772	0.900806	0.869709	0.937043	7.29087	6.69758
chr8	3731737	3744175	ENSMUSG00000005540.11	3092	-	Fcer2a	0	0	0	0	0	0	0	0	0	0	0	0	0	1.50104
chr7	26534730	26542973	ENSMUSG00000005547.15	2073	+	Cyp2a5	0	0.933339	0	0	0	0	0	0	0	0	0	0	0	0
chr7	30411634	30424959	ENSMUSG00000005553.15	3761	+	Atp4a	0.485913	0.440949	0	0	0	0	0.945453	0.533843	0	0.114849	0.127147	0.0867033	3.79689	3.27581
chr7	12733041	12764962	ENSMUSG00000005566.15	4158	+	Trim28	20.0225	22.7343	23.6863	97.3037	99.0013	94.6119	27.5369	22.4804	30.8762	62.1915	69.6945	68.4258	112.101	114.524
chr7	12769047	12772202	ENSMUSG00000005575.17	2357	-	Ube2m	5.34136	4.22166	7.18183	15.4643	13.3956	13.1615	9.11885	8.80234	9.07814	80.0852	62.3534	52.6422	265.366	261.464
chr16	4105393	4238362	ENSMUSG00000005580.12	5197	-	Adcy9	1.09402	0.904142	0.532993	3.73121	3.72544	4.59166	0.957896	2.01753	2.69046	7.03704	6.50238	7.52952	7.91854	8.03752
chr13	83652153	83815199	ENSMUSG00000005583.17	15715	+	Mef2c	0	0.158295	0	0	0	0.0108463	0.28661	0.113566	0.13481	0.100783	0	0	1.82978	2.13717
chr7	110628158	110655584	ENSMUSG00000005609.17	8000	+	Ctr9	8.65534	9.294	8.81003	10.7526	13.0501	10.717	15.9519	16.0623	20.947	20.7335	22.2762	22.7449	60.447	63.2472
chr7	110666957	110682237	ENSMUSG00000005610.18	10166	-	Eif4g2	153.242	164.248	180.105	280.093	276.665	291.269	246.765	256.026	250.698	225.095	231.104	214.881	663.353	658.444
chr7	110467473	110581668	ENSMUSG00000005611.16	6827	-	Irag1	0.237947	0.242919	0.360655	0	0.0436302	0.0249669	1.088	0.947638	0.899919	0.168721	0	0	0.142617	0.494424
chr16	32249739	32293888	ENSMUSG00000005615.16	7412	+	Pcyt1a	15.5334	17.7506	13.7028	30.2729	30.8634	27.9866	18.3795	24.0183	18.9216	19.9306	26.9681	25.1432	339.645	320.284
chr7	80643429	80694912	ENSMUSG00000005621.12	7412	+	Zfp592	18.273	14.3571	15.1977	3.97344	3.21493	3.61043	15.6503	20.256	16.0919	5.65284	5.80654	4.28951	22.8917	26.5727
chr3	94940005	94949925	ENSMUSG00000005625.16	2808	-	Psmd4	77.4483	74.7111	73.1073	248.708	240.317	244.747	89.5434	79.2881	91.2146	250.277	226.555	244.278	286.707	271.97
chr3	95031787	95036520	ENSMUSG00000005628.13	1717	+	Tmod4	0.946105	0.804897	2.50951	0.509485	0.0867395	1.3898	7.31741	2.59857	1.97417	0.0838569	0	0.569757	0.113412	0.442325
chr3	87704258	87723408	ENSMUSG00000005640.13	5714	+	Insrr	0	0.241863	0	0.102064	0	0	0	0.0780844	0	0.100793	0	0	0.0908779	0.0147683
chr7	13132057	13142812	ENSMUSG00000005649.18	2526	+	Cabp5	0.321548	0.328268	0	0	0	0.134956	0.0625644	0.0883164	0.503215	0	0	0.0645469	0	0
chr12	54793134	54842488	ENSMUSG00000005656.10	2998	-	Snx6	171.698	187.341	184.172	730.545	704.172	758.265	333.682	254.117	313.611	531.169	491.387	529.164	186.804	199.424
chr6	83282673	83302890	ENSMUSG00000005667.9	3487	-	Mthfd2	190.305	196.105	170.172	12.1672	9.82343	10.9983	177.753	232.812	182.448	14.6997	9.00541	10.2868	51.1533	52.9499
chr5	75735576	75817382	ENSMUSG00000005672.13	8911	+	Kit	12.9432	11.3836	12.3303	0.801716	1.01951	0.631222	13.3279	16.7234	15.4058	0.775575	0.572417	0.969747	3.06665	3.33339
chr1	171043580	171050083	ENSMUSG00000005674.10	5135	-	Tomm40l	0	0	0.0599365	0.113572	0	0.0995807	0.169271	0	0.371311	0.841182	0.341461	0.285766	5.0436	4.50277
chr1	171041539	171048270	ENSMUSG00000005677.15	4414	+	Nr1i3	0	0	0	0	0	0	0	0	0	0.0326195	0	0	0.0294108	0.0382356
chr1	171052623	171053948	ENSMUSG00000005681.13	537	+	Apoa2	3.02507	3.603	5.73136	2.98655	0	2.85669	24.4267	24.0951	24.8543	4.02185	1.18734	2.12536	0.483498	0.628573
chr10	128139204	128157227	ENSMUSG00000005682.10	8472	+	Pan2	33.3396	33.1473	28.4814	2.37489	1.65245	2.77643	22.5342	21.1448	19.2548	4.06182	4.21455	3.48339	26.3178	26.4752
chr10	128173603	128198348	ENSMUSG00000005683.9	5779	+	Cs	63.3172	60.2162	62.2045	31.8389	31.4151	25.4833	52.2599	58.1362	54.6955	36.2759	39.3329	38.3139	100.2	95.7171
chr7	110367413	110411612	ENSMUSG00000005686.18	5627	+	Ampd3	18.1514	13.3608	12.7988	0.440477	0.873423	0.0605825	9.95635	11.418	14.9092	0.434992	0.226622	0.492585	1.3035	2.47444
chr3	103078971	103086482	ENSMUSG00000005687.15	4390	+	Bcas2	327.252	337.411	341.215	172.101	211.66	208.732	328.225	349.317	321.785	301.313	230.495	309.267	70.0254	64.4716
chrX	41591330	41618207	ENSMUSG00000005696.12	5505	+	Sh2d1a	0.147544	0.251046	0.111816	0	0	0	0	0.0405245	0	0	0	0	0	0.0306579
chr8	106363200	106409554	ENSMUSG00000005698.16	4860	+	Ctcf	76.5854	98.2761	97.3351	71.9989	70.5741	81.4718	111.683	110.626	103.616	86.656	110.071	99.4041	51.7139	56.8476
chr8	106427780	106430128	ENSMUSG00000005699.17	1582	+	Pard6a	3.20888	3.1449	3.30731	12.9946	8.8493	4.74068	4.89497	6.48673	4.15136	15.9272	18.8419	17.7268	17.8891	20.2697
chr8	106293330	106364025	ENSMUSG00000005705.11	1013	-	Agrp	7.81763	10.3685	8.20325	27.7779	23.0822	22.8836	8.03449	14.9752	10.4567	7.8174	4.09122	7.88671	1.21745	0.999635
chr15	78075314	78090600	ENSMUSG00000005716.17	1041	-	Pvalb	2.14566	0	0	0.140055	0	0	0.607253	1.2858	0	0	0	0.469872	3.55412	3.24249
chr16	4362525	4377718	ENSMUSG00000005718.9	2541	-	Tfap4	1.51834	0.870213	1.09011	7.11488	7.56088	7.31166	9.48475	6.05786	6.16968	2.71985	4.64212	4.42745	6.59058	6.90762
chr16	18057648	18066596	ENSMUSG00000005732.15	1666	-	Ranbp1	116.033	109.333	130.056	626.16	695.402	709.317	114.971	101.501	108.088	899.328	888.278	865.238	258.859	251.283
chr1	165616250	165704846	ENSMUSG00000005763.16	5329	+	Cd247	0.0381043	0.0518674	0	0	0	0	0.252077	0	0.516812	0.0270186	0.0299119	0	0.146165	0.253363
chr3	94861386	94868872	ENSMUSG00000005774.13	5497	+	Rfx5	7.35101	5.68189	5.65493	0.106093	0.0270933	0.0310076	5.66371	4.95118	3.43004	1.04772	0.0579954	0.296608	6.05759	6.55499
chr3	94791404	94794272	ENSMUSG00000005779.13	1951	-	Psmb4	9.57525	13.8838	14.0399	261.629	276.718	266.288	62.9397	46.9958	65.9123	373.867	307.281	313.054	188.241	180.017
chr9	7558457	7568486	ENSMUSG00000005800.4	2425	+	Mmp8	0	0	0	0.180368	0	0.0702882	0.0325851	0	0.262087	0	0	0	0.107067	0
chr2	122523153	122544583	ENSMUSG00000005802.13	5482	-	Slc30a4	2.25949	3.12603	3.08785	11.3298	7.87855	9.38993	0.836026	3.41834	3.90317	13.3687	16.5739	17.0719	80.5508	82.6003
chr2	122607157	122651489	ENSMUSG00000005803.15	4084	+	Sqor	0.348042	0.270716	0.0753609	0	0.656409	0	0.0193484	0.873995	0.103748	0	0.312243	0	12.0156	10.8685
chr2	122580423	122591395	ENSMUSG00000005804.15	3899	+	Bloc1s6	0.729113	0.567123	0.94724	4.74899	3.39957	4.41532	1.13492	1.0299	1.57572	15.6205	9.32117	13.507	34.877	32.0532
chr3	138164717	138195276	ENSMUSG00000005813.13	7000	-	Metap1	12.2995	13.2673	14.2895	90.5196	91.9547	76.702	23.0509	18.1019	20.1261	91.2231	99.1697	101.368	39.5114	35.1527
chr17	57541635	57555446	ENSMUSG00000005823.10	2862	-	Gpr108	1.13519	0.772611	0.430152	0.967909	1.30094	1.07201	1.21483	1.9487	1.18437	10.4138	3.23033	11.3369	139.118	140.26
chr17	57496492	57501177	ENSMUSG00000005824.8	1847	-	Tnfsf14	0	0	0	0	0	0	0	0	0	0	0	0	0.0351432	0.137064
chr18	11052064	11085635	ENSMUSG00000005836.11	6508	+	Gata6	1.43526	2.12355	1.65521	19.7145	15.4928	12.5977	2.39194	3.42789	2.37635	20.5531	13.2997	23.8756	24.1865	24.1955
chr16	11010834	11021195	ENSMUSG00000005846.13	2258	-	Rsl1d1	1194.61	1219.08	1317.79	1763.13	1632.12	1708.26	1615.37	1731.15	1693.7	921.283	1065.26	1055.97	336.248	329.471
chrX	71035455	71053824	ENSMUSG00000005864.8	3095	+	Cnga2	2.29629	0.803752	1.8894	0	0	0.220289	0.434029	0.0720799	0.273801	0	0.154508	0	0	0
chr18	34353977	34455605	ENSMUSG00000005871.16	16116	+	Apc	47.6775	46.4957	40.8303	13.0273	15.0447	15.4521	67.4524	72.7151	67.2262	10.8282	12.2943	11.5941	16.8919	16.2583
chr18	34477938	34507123	ENSMUSG00000005873.7	3151	-	Reep5	4.96206	8.77187	7.32563	1.52692	1.93786	0.757311	54.0167	52.8159	46.2568	35.1388	12.6974	15.0058	132.641	121.932
chr2	155849965	155860199	ENSMUSG00000005881.14	2121	+	Ergic3	8.04189	14.4651	13.3499	74.308	68.5325	58.2628	18.8885	26.8209	33.3612	112.891	101.908	101.471	242.347	245.28
chr2	155688814	155772230	ENSMUSG00000005882.19	6044	-	Uqcc1	2.9901	2.65243	4.27747	47.8836	52.8309	53.2723	14.9174	19.5257	15.7733	42.5229	36.949	42.1372	33.0669	31.7215
chr2	172819493	172835369	ENSMUSG00000005883.16	3921	+	Spo11	0	0	0	0	0.0379831	0	0.403055	1.08101	1.13464	0	0	0	0	0
chr1	13209329	13444307	ENSMUSG00000005886.15	15642	-	Ncoa2	21.0172	20.3917	18.8301	0.82024	0.647447	0.316009	21.6617	25.0157	22.2797	5.8819	6.10413	5.37856	10.6398	11.6043
chr13	28200195	28207542	ENSMUSG00000005891.8	876	+	Prl4a1	0	0	0	0	1.87015	0	1.80408	0	0	0	0	0	0	0
chr6	92219042	92221631	ENSMUSG00000005892.5	1384	-	Trh	2.49421	1.19827	1.33428	0	0	0	2.22669	2.09547	2.14303	1.14437	0.230347	0.117807	0	0
chr6	92068371	92151275	ENSMUSG00000005893.15	14935	+	Nr2c2	2.85518	2.3874	1.68982	12.1539	11.7869	10.8991	3.83058	2.89782	4.78035	6.22783	9.01863	9.82531	7.44493	7.52608
chr10	93983885	94033073	ENSMUSG00000005897.15	4607	+	Nr2c1	3.79053	3.47977	3.27348	1.70894	1.84266	0.628963	6.7407	10.6048	8.36929	4.46917	3.21776	6.61809	20.8663	21.101
chr16	17437218	17462692	ENSMUSG00000005899.15	9034	+	Smpd4	4.38303	5.47663	4.59923	7.52067	7.12182	8.60358	4.60083	4.39556	5.2764	9.14831	8.1694	9.24057	10.6482	10.6019
chr5	3646066	3687232	ENSMUSG00000005907.15	10356	+	Pex1	6.60781	6.75257	7.519	3.22399	1.81203	2.58406	10.9341	13.5283	13.0721	2.9614	3.55557	3.00712	7.83477	7.08105
chr11	21944764	21952897	ENSMUSG00000005917.16	5422	-	Otx1	1.53548	0.815645	0.681167	0	0	0	0.204032	0.164579	0.625167	0.106221	0.0293988	0.0601422	0	0
chr17	29170924	29188523	ENSMUSG00000005936.20	7821	+	Kctd20	9.73618	10.0015	11.5302	11.4461	10.5686	11.9866	11.9827	12.2368	13.2188	11.7454	13.1458	12.55	47.3231	47.96
chr11	72981409	73038272	ENSMUSG00000005947.12	4581	+	Itgae	10.2393	13.093	12.8995	15.4359	18.3036	15.4412	37.6206	39.1535	36.7194	11.0006	23.1045	17.9382	0.141693	0.0552625
chr11	73074422	73089868	ENSMUSG00000005949.10	3391	-	Ctns	0.0598814	0.244531	0.90762	1.46185	0.175679	0.452386	0.652471	0.921032	0.624752	9.17139	3.33749	5.72174	33.8043	32.9978
chr11	73051247	73063511	ENSMUSG00000005950.15	2395	+	P2rx5	0	0	0	0.243504	0.497476	0.0711687	0.890818	0.186294	0	0.961886	0.399333	0.748852	0.0542042	0.493279
chr11	73090286	73115337	ENSMUSG00000005951.14	2985	+	Shpk	0.0680261	0.27779	0	0	0	0	0.476496	2.6905	0	0.192941	0	0	3.34877	3.84472
chr11	73125118	73152068	ENSMUSG00000005952.16	3681	+	Trpv1	0	0	0	0	0	0	0	0.12121	0.287766	0	0	0	0	0
chr16	21023505	21042055	ENSMUSG00000005958.16	6641	+	Ephb3	0.397493	0.416205	0.463445	0.109771	0.156983	0.0513323	0.0475946	0.369516	0.542314	0.325212	0.240024	0.196411	0.0684184	0.0762408
chr3	94520064	94566179	ENSMUSG00000005968.15	3117	-	Tuft1	2.34523	5.67523	7.50427	7.01625	5.11251	8.25723	10.1404	6.01197	9.17555	5.21976	3.83542	4.2893	32.8192	37.4687
chr2	105216636	105229664	ENSMUSG00000005973.7	3196	-	Rcn1	0	0.259451	0.192599	0	0.0465994	0.159996	0.420313	0.069802	1.72346	1.75698	0.398999	0.408124	203.401	195.519
chr16	3854806	3857888	ENSMUSG00000005980.16	3083	+	Dnase1	0.0658637	0	0	0.189163	0.0966149	0.221147	0.307566	0.506523	0.824599	1.21425	0.258515	0.0528854	1.45273	1.09485
chr16	3857835	3895691	ENSMUSG00000005981.12	2573	-	Trap1	3.94594	1.93363	4.3062	26.009	26.3366	22.7884	17.6587	15.5199	16.0557	44.8231	41.0736	40.0485	160.521	149.914
chr16	3690239	3722634	ENSMUSG00000005982.15	3765	+	Naa60	1.07866	1.46827	0.817461	2.16857	1.42405	1.81088	2.64446	1.65908	1.74434	6.34822	4.95347	4.41717	21.8951	20.7098
chr16	3713043	3726553	ENSMUSG00000005983.16	3227	-	1700037C18Rik	0	0	0	0.542167	0.369214	0.581016	0.710117	0.138263	0.459552	0.22309	1.43248	1.06103	3.11775	3.00724
chr19	4320208	4333165	ENSMUSG00000005986.17	2460	-	Ankrd13d	0.247632	0	0.250223	0.0592674	0.726497	0.138576	1.95941	2.72058	0.947312	0.760882	0.518375	1.06046	2.66499	1.33782
chr1	150268589	150325686	ENSMUSG00000006005.19	10496	+	Tpr	69.8011	85.1904	113.451	188.512	202.412	216.488	96.8388	88.1636	115.837	131.033	203.275	173.516	92.6519	98.2385
chr1	150195168	150209657	ENSMUSG00000006007.15	3350	+	Pdc	0.303071	0	0	0	0.311201	0	0.0471754	0.0665932	0	0.214899	0.428239	0	0	0
chr1	150237056	150268831	ENSMUSG00000006010.15	4100	-	Odr4	11.5396	9.57293	10.2842	25.9947	24.4829	20.1213	22.5107	27.4778	24.1823	39.9288	29.0031	36.9437	77.1157	75.6386
chr1	150325163	150341916	ENSMUSG00000006014.18	4280	-	Prg4	12.193	14.7888	9.63591	0.579103	0.73074	0.597368	6.99723	5.42081	4.45486	1.04286	0.37243	0.838085	16.288	27.7606
chr7	15931072	15955962	ENSMUSG00000006019.16	4596	-	Dhx34	0.0441814	0.180419	0.401794	0.285505	0.48607	1.00133	0.876841	0.82517	0.829713	0.501244	0.589601	0.532133	12.1035	13.8991
chr7	15853820	15861441	ENSMUSG00000006021.6	3341	+	Kptn	0.486221	0	0.184241	5.54215	9.09371	5.61191	1.70289	2.80445	1.71207	11.8082	12.5955	12.4444	11.5598	11.1639
chr7	15832383	15851900	ENSMUSG00000006024.14	3786	+	Napa	10.5122	10.2209	10.1616	27.0338	28.559	25.7519	26.6527	27.0462	22.0471	53.9268	53.1755	55.5113	168.909	163.668
chr18	36799734	36803868	ENSMUSG00000006050.13	2279	-	Sra1	3.38578	1.45538	0.810287	61.2235	51.953	50.7832	22.6065	14.6832	20.265	160.093	121.911	133.069	148.076	143.778
chr11	95990152	96002790	ENSMUSG00000006056.15	1621	-	Calcoco2	29.3125	47.0616	46.1376	497.655	482.352	513.029	23.7885	31.791	41.4297	638.727	438.867	612.351	0	0
chr11	95959678	95966496	ENSMUSG00000006057.17	4908	-	Atp5mc1	148.694	137.469	165.363	321.866	320.713	312.872	252.996	222.905	245.651	513.736	522.695	491.927	59.9104	58.7675
chr11	95925711	95938256	ENSMUSG00000006058.11	2677	+	Snf8	27.838	23.7476	25.8682	174.935	157.499	157.969	49.0584	40.584	48.8284	140.217	144.216	140.145	73.3475	65.8191
chr7	29923556	29931697	ENSMUSG00000006095.13	1442	-	Tbcb	50.2716	70.1546	71.2874	86.2451	90.4745	84.0424	86.2522	70.0822	102.401	146.578	137.071	132.856	91.9177	87.3704
chr11	75521814	75539697	ENSMUSG00000006127.10	5728	+	Inpp5k	1.73705	3.71559	2.09553	3.6144	6.18816	4.7909	3.21428	4.63467	4.32731	6.51037	8.54327	7.25849	48.9428	45.051
chr16	17269851	17305298	ENSMUSG00000006134.5	5042	+	Crkl	12.4444	15.3495	14.7111	5.34958	6.17349	4.42856	13.4624	16.9019	13.0255	12.5649	18.1783	13.9698	47.015	48.0842
chr5	136083346	136093180	ENSMUSG00000006143.13	1303	+	Upk3bl	9.19448	8.69721	7.08612	1.00704	1.02869	2.61625	4.06313	5.30752	12.8445	5.85653	0.244667	0.375393	0	0
chr7	4463673	4483486	ENSMUSG00000006154.14	6036	+	Eps8l1	0.0336411	0	0.0509897	0	0.0493478	0.0282387	0	0.184797	0.21059	0	0.0264083	0	0.623717	2.5025
chr11	45742791	45801452	ENSMUSG00000006169.21	7033	+	Clint1	3.58015	6.64181	3.01954	4.64364	3.21877	3.56263	4.93236	4.53597	4.94013	12.7134	13.2135	10.1078	109.247	118.966
chr13	22186343	22193912	ENSMUSG00000006179.10	4183	-	Prss16	0.0970872	0.660773	0.0735773	0.662242	0.0356041	0.122244	0	0.106664	0	0.378629	0.80024	0.311825	0.263797	0.262256
chr13	29375729	30039657	ENSMUSG00000006191.18	12799	-	Cdkal1	6.12394	3.32572	5.55479	3.73636	3.6654	3.4492	6.17383	6.51884	7.41545	4.25231	3.48715	3.60512	9.41769	9.38207
chrX	36915787	36918734	ENSMUSG00000006200.4	1010	+	Rhox6	0.402095	0	2.13309	0.577417	0.442372	0.843807	1.01707	0.662635	2.09756	4.13415	0.631288	0	0.321334	0.167101
chr7	130776131	130908180	ENSMUSG00000006204.8	9202	+	Cdcp3	0.0220667	0.0300371	0	0.142597	0.0647389	0.148184	0.137394	0.14546	0.0230225	0.0156469	0.0173223	0.070874	0.0987539	0.375986
chr7	130537841	130587390	ENSMUSG00000006205.14	2879	+	Htra1	10.5091	12.3848	12.187	3.89942	1.91402	2.42737	11.0335	14.2577	8.53595	3.30074	1.3288	1.58572	1222.57	1222.53
chr4	141171965	141195241	ENSMUSG00000006215.13	3877	+	Zbtb17	4.19	4.06368	3.57231	25.1583	25.046	23.1251	2.64959	2.99214	3.3879	14.2237	17.3502	15.0976	24.9961	30.6462
chr4	141131664	141143325	ENSMUSG00000006216.11	2639	-	Clcnkb	0	0	0.23325	0.165742	0.507914	0.710473	0.0598855	0	0	0.0545594	0.0604018	0.926746	0	0
chr4	141095531	141111486	ENSMUSG00000006218.5	1433	+	Fam131c	0	0.578649	0	3.66275	1.87074	1.42735	0.330854	0.93407	0.739195	8.54047	8.89883	14.5637	0.0905925	0.0588876
chr4	141303373	141333407	ENSMUSG00000006219.13	4457	-	Fblim1	4.32813	1.05426	3.31459	12.4633	12.3302	11.6641	25.0513	21.7731	26.4282	5.39489	7.33162	5.4507	10.2381	11.2464
chr4	141148090	141152622	ENSMUSG00000006221.8	2769	+	Hspb7	0	0	0	0	0	0	0	0	0	0	0	0	0.046883	0
chr9	21870193	21874802	ENSMUSG00000006235.7	1989	-	Epor	0	0	0.309476	0	0	0	0.119184	0	0.319537	1.01345	0.400705	1.06566	1.17483	2.96984
chr9	21838767	21847168	ENSMUSG00000006241.17	2183	+	Ccdc159	0.279053	0	0.704933	0	0	0	0.796342	1.22632	2.32913	0	0	0.672199	3.9249	4.02022
chr5	88868714	88912079	ENSMUSG00000006262.16	15033	+	Mob1b	18.8699	23.13	23.5033	17.5834	21.6369	20.4203	23.5012	19.6776	22.7172	21.8373	23.9742	19.0019	12.8886	11.1089
chr6	83719972	83735837	ENSMUSG00000006269.8	4381	+	Atp6v1b1	0.0463497	0	0	0.0332796	0	0	0	0	0	0	0	0	0	0
chr19	59154619	59158488	ENSMUSG00000006270.8	1117	-	Vax1	0.181789	0	0	0	0	0	0	0.19972	0	0	0.285408	0	0	0
chr8	69541298	69566363	ENSMUSG00000006273.15	5305	+	Atp6v1b2	37.8556	38.1908	39.4508	25.2844	24.2839	28.7241	50.1818	52.0607	54.4309	43.0183	40.744	39.8931	99.0467	99.7519
chr8	73094839	73175304	ENSMUSG00000006276.12	6792	-	Eps15l1	2.48142	2.07545	2.71885	5.53825	4.91177	5.89745	4.93286	3.35025	3.61823	9.39107	5.60905	8.52196	23.8919	21.9537
chr14	51061516	51108017	ENSMUSG00000006281.9	9568	-	Tep1	0.445675	0.548874	0.482505	3.8857	2.07023	2.51184	2.06466	2.35491	2.19204	2.03152	3.63182	2.98213	9.89789	8.84605
chr14	51002872	51022976	ENSMUSG00000006288.9	4065	-	Ttc5	0.149858	0.407973	1.1357	6.74292	7.14433	6.20577	2.66312	2.30496	3.75238	13.2117	12.6658	11.5115	82.9373	77.4108
chr14	51143935	51162350	ENSMUSG00000006289.15	4933	-	Osgep	1.64653	1.51284	3.61867	15.162	13.4048	14.9268	8.15338	6.82874	6.95728	16.1407	15.5103	13.353	20.9874	20.8014
chr1	74318999	74323897	ENSMUSG00000006299.14	3458	-	Aamp	19.5542	26.5371	23.8529	40.223	40.3985	43.2777	13.3679	19.354	20.5237	61.2903	44.0218	45.3114	255.715	258.722
chr1	74327406	74344781	ENSMUSG00000006301.18	12659	-	Tmbim1	4.74801	5.37126	4.44922	0.368554	0.305887	0.592444	5.51802	6.62618	7.09581	0.978156	0.352572	0.566712	26.6478	26.9043
chr1	74275243	74307368	ENSMUSG00000006304.15	2033	+	Arpc2	347.885	323.443	344.713	290.591	290.611	295.54	310.673	308.679	326.586	271.038	274.971	240.919	555.004	529.726
chr7	30268283	30288151	ENSMUSG00000006307.17	9596	-	Kmt2b	3.15294	2.79397	2.88658	1.413	0.77601	0.817075	3.335	3.67317	2.9142	1.38041	1.51161	1.37627	6.31779	8.13432
chr7	30289106	30298334	ENSMUSG00000006310.11	2357	-	Zbtb32	2.23993	0.70361	0.914051	0.0618573	0.063187	0	7.44259	6.15217	1.79765	0	0	0	0.330469	3.40121
chr7	30333041	30335277	ENSMUSG00000006311.9	1048	-	Etv2	1.55006	1.58245	0.293677	0.41736	0.426331	0.325284	1.35719	3.61878	0.4043	0.686939	1.0647	0.622311	0	0
chr7	30302517	30312272	ENSMUSG00000006313.6	1421	-	Upk1a	2.00057	0.97256	2.38249	0.92342	1.25769	0.59975	11.1772	11.1465	11.4797	1.2159	0.897398	2.06532	0.822218	2.25662
chr7	30427126	30428965	ENSMUSG00000006315.10	1112	-	Tmem147	15.3389	18.8908	21.3117	28.4515	33.3489	30.0432	35.1037	24.4754	34.2928	259.608	141.482	169.057	304.76	302.332
chr7	3706992	3709896	ENSMUSG00000006333.15	2522	+	Rps9	73.2683	64.7713	81.1537	795.008	776.311	736.607	78.5489	80.1415	79.97	657.112	601.322	632.852	211.02	210.998
chr7	3623323	3632928	ENSMUSG00000006335.17	1201	-	Tfpt	80.4792	82.3911	78.1607	107.315	88.9127	81.7474	41.9109	46.4378	42.3354	62.9398	69.6795	86.478	36.5893	39.5581
chr10	75472540	75479842	ENSMUSG00000006342.16	3435	-	Susd2	0	0	0	0.0848895	0.173429	0.0496212	0.483085	0.454617	0.37005	0	0	0.047466	0	0
chr10	75425174	75453034	ENSMUSG00000006344.18	5922	+	Ggt5	0.0342887	0	0.259856	0	0	0	0.453671	0.602735	0.679705	0.243131	0.0269166	0	0.274019	0.170995
chr10	75397438	75422034	ENSMUSG00000006345.11	3411	+	Ggt1	1.48826	0.648259	1.89483	0.299204	0.829582	1.14932	0.0694977	2.41988	1.80116	1.64624	0	1.0038	0.0570884	0.0494787
chr12	113103856	113109126	ENSMUSG00000006356.11	2099	+	Crip2	11.9958	13.9583	6.45167	34.4524	40.9403	24.8487	11.2938	9.67172	17.3601	52.8187	21.1116	15.5355	11.5965	9.7291
chr12	113109936	113117499	ENSMUSG00000006360.12	2280	+	Crip1	0.178121	0.848601	0.674943	25.067	38.9313	18.0915	11.8182	8.41469	9.10598	15.0929	7.3408	3.36103	37.2091	42.8591
chr8	123351880	123425848	ENSMUSG00000006362.17	8373	-	Cbfa2t3	2.4009	1.74959	1.98493	0.139303	0.106723	0.122142	2.09509	2.55779	1.77114	0.17196	0.247486	0.35051	5.37231	4.59572
chr15	85090150	85170736	ENSMUSG00000006369.15	4368	+	Fbln1	0.743802	0.949181	0.63415	0.734329	0.306865	0.156089	2.38793	0.715023	2.57056	2.63704	2.44501	1.79171	282.939	279.451
chrX	35861859	35869732	ENSMUSG00000006373.11	1857	+	Pgrmc1	42.7548	35.127	39.114	81.0249	92.3104	68.1062	129.528	175.995	151.845	403.492	337.942	245.051	552.727	528.037
chr15	78915074	78922553	ENSMUSG00000006378.16	2384	+	Gcat	1.44798	1.39128	0.1291	0.795038	0.937071	0.786468	1.92244	1.40365	1.06638	2.95937	1.47098	1.23105	2.15095	2.54857
chr4	94627526	94763213	ENSMUSG00000006386.16	4712	+	Tek	3.74916	1.40782	3.52712	0.278476	0.0316069	0.144694	4.15889	3.59818	3.32707	0.7028	0.338286	0	0.123978	0
chr4	118299612	118314710	ENSMUSG00000006389.14	3155	-	Mpl	1.73774	1.1389	0.975512	1.5712	2.8323	2.26905	8.06468	10.6771	11.8853	4.7918	7.78055	4.13428	0.0205735	0.0267467
chr4	118285290	118290150	ENSMUSG00000006390.16	2726	+	Elovl1	26.2947	24.7403	19.0806	11.1247	7.9219	8.00347	17.2183	28.2337	24.0919	42.3073	17.7761	16.0892	114.199	117.044
chr4	118266534	118272979	ENSMUSG00000006392.17	3001	+	Med8	5.5484	3.86833	3.28183	69.0851	84.8132	75.5973	14.7979	6.9134	19.3428	121.816	118.926	119.962	55.7387	53.2016
chr4	118217187	118219941	ENSMUSG00000006395.18	2209	+	Hyi	0.091923	0.125125	0.557309	0.0660017	0.202261	0.154322	0.393485	0.10099	0.479523	0.19554	0	0.295239	16.984	15.8916
chr4	118290098	118294549	ENSMUSG00000006398.16	1868	-	Cdc20	133.27	154.477	219.791	590.372	465.213	640.461	185.534	167.793	188.377	468.559	627.19	616.832	73.5618	71.9629
chr1	171077990	171088206	ENSMUSG00000006403.14	4810	+	Adamts4	0.506589	0.861959	0.383918	0.0606228	0.0619259	0	1.60995	1.1595	0.748754	0.179604	0.0331393	0.101692	49.8629	54.614
chr1	171197667	171216166	ENSMUSG00000006411.13	3746	+	Nectin4	0.0542066	0	0	0.155684	0	0	0.189848	0.655088	0.113109	2.88272	1.9574	2.56799	0.363882	0.225269
chr1	171173238	171186822	ENSMUSG00000006412.11	1937	+	Pfdn2	105.67	95.6061	101.055	393.135	382.133	383.136	128.299	113.789	123.7	283.728	285.225	307.489	107.334	107.475
chr2	167334565	167358093	ENSMUSG00000006418.18	3356	+	Rnf114	84.0427	91.3377	81.3455	31.8444	33.5052	30.4736	83.7044	139.13	96.4577	44.2758	52.3418	54.2675	72.1819	76.1887
chrX	36087390	36137764	ENSMUSG00000006423.16	7424	-	Steep1	7.19346	7.03662	8.99609	15.2985	14.9052	17.6556	12.1338	13.4321	15.695	16.6208	14.7076	15.0439	25.1367	22.5628
chr19	47167259	47247880	ENSMUSG00000006435.17	7284	+	Neurl1a	0	0	0	0.0800647	0.0408929	0	0.0433931	0.459405	0.145424	0.632542	0.153185	0.0447681	5.59626	5.5956
chr4	148675960	148679450	ENSMUSG00000006442.11	1599	+	Srm	33.0175	32.3246	26.5621	119.264	122.759	141.028	61.4756	53.7139	49.8167	208.455	211.337	161.822	116.139	138.11
chr4	141028551	141056695	ENSMUSG00000006445.4	4674	+	Epha2	0.0868883	0.236544	0	0	0	0.0729349	0.439557	0.334106	0.271956	0.523684	0.204622	0.139534	0.972116	1.35407
chr19	4850597	4861662	ENSMUSG00000006456.11	3910	-	Rbm14	6.75128	4.73629	5.03773	3.28138	1.44742	3.44385	3.67812	1.71167	3.0884	6.88611	7.82733	4.83716	47.8106	51.3006
chr19	4911244	4927937	ENSMUSG00000006457.5	2901	-	Actn3	1.11993	1.715	0.848739	0	0.25669	0.0587552	0.626485	0.538301	0.94936	0.843743	0.0549467	0.224813	4.67635	2.67615
chr2	167532597	167571092	ENSMUSG00000006462.8	6088	+	A530013C23Rik	0	0	0	0	0	0	0.0908561	0.183219	0.139194	0	0	0	0.287871	0.263359
chr19	4928696	4935425	ENSMUSG00000006463.14	2916	+	Zdhhc24	0.905265	0.947879	0.738826	0.499992	0.715036	0.350718	1.89689	1.6831	1.30774	5.33268	2.89719	2.18065	20.2787	22.3698
chr19	4936906	4956656	ENSMUSG00000006464.10	7674	-	Bbs1	0.343986	0.324161	0.481273	0.379978	0.232888	0.199901	0.47366	0.726763	3.00912	0.994405	1.12166	0.488669	2.59672	2.92503
chr2	25118910	25124376	ENSMUSG00000006469.14	2358	-	Slc34a3	0	0	0	0	0	0	0	0	0	0.549551	0	0	0	0
chr2	25134833	25146034	ENSMUSG00000006471.19	5835	-	Ndor1	0.2784	0.0473696	0.0527462	1.44923	1.63353	1.43136	0.0541689	0.382326	0.363073	0.764945	1.91226	1.11771	5.00588	5.33648
chr2	24944367	24952893	ENSMUSG00000006476.20	4896	+	Nsmf	0.0829485	0.169364	0.314312	0.0595579	0.0304191	0	0.0806974	0.227826	0.64906	1.14692	0.683702	1.13226	19.913	18.5801
chr13	27741978	27748589	ENSMUSG00000006490.4	942	-	Prl8a9	0	0	0	0	0	0.723775	0	0	0	0	0	0	0	0
chr2	71703568	71734202	ENSMUSG00000006494.12	7779	+	Pdk1	7.20452	5.47189	4.19386	1.06832	0.516925	0.372494	13.8148	14.3964	12.5004	2.33215	2.97121	1.69774	79.8373	85.4707
chr10	79690261	79700605	ENSMUSG00000006498.17	4740	+	Ptbp1	7.41118	8.63026	5.71395	9.01239	6.91245	8.45053	6.15147	9.2247	6.21258	11.6036	7.29744	5.91642	156.468	170.089
chr8	123160340	123170161	ENSMUSG00000006517.6	1859	-	Mvd	1.20153	1.63551	1.49003	3.84297	3.20456	2.10884	6.88599	11.4004	12.5357	7.90005	5.65918	7.71813	30.9708	26.0557
chr8	123151515	123159669	ENSMUSG00000006519.12	1039	-	Cyba	2.34523	0.266026	4.44332	38.1684	34.9753	32.9742	21.2948	12.2387	21.2057	65.6859	32.0642	37.976	66.0341	80.731
chr14	30630529	30645717	ENSMUSG00000006522.18	3638	-	Itih3	0.111632	0	0	0	0.245627	0	0	0.122643	0	0.118732	0	0	0.0178421	0
chr14	30547547	30599167	ENSMUSG00000006526.14	4362	+	Stimate	0.232758	0.760389	0.35279	1.03616	1.05843	1.1332	0.869534	0.818293	1.74845	4.45612	3.21578	3.43883	11.2052	10.1178
chr14	30436806	30544678	ENSMUSG00000006527.17	8637	+	Sfmbt1	136.265	130.248	138.974	3.74749	3.46594	3.41411	148.12	148.854	149.428	8.15183	9.13548	8.17399	12.2274	12.1249
chr14	30651137	30665246	ENSMUSG00000006529.17	3293	-	Itih1	0	0	0	0	0	0	0	0	0	0	0	0	0	0.153755
chr1	74984474	74990831	ENSMUSG00000006538.13	3048	-	Ihh	0	0	0	0	0.0488621	0	0.440722	0	0	0	0.261483	0.267463	3.5138	3.32228
chr1	74778081	74788380	ENSMUSG00000006542.14	3682	-	Prkag3	0.220595	0	0.0835888	0	0	0	0	0	0	0	0	0	0	0
chr1	74929093	74932302	ENSMUSG00000006546.4	1193	-	Cryba2	0.340415	0.231686	0	0	0	0	0	0	0	0	0	0	0	0
chr8	22482801	22550321	ENSMUSG00000006567.12	6505	-	Atp7b	0.0312157	0.0424906	0	0.649982	0.36632	0.314433	0.315832	0.445831	0.227974	0.332011	0.0980171	0.100259	0.947949	1.38805
chr8	22329942	22333498	ENSMUSG00000006570.4	305	+	Defb2	0	0	1.00909	0	0	0	0	0	0	0	0	0	0	0
chr11	102239650	102257029	ENSMUSG00000006574.16	4891	-	Slc4a1	0.0415166	0.169537	0.0629266	0.0894282	0.213151	0.139398	0	0	0	0.264944	0.293315	0.300022	0	0
chr11	102284229	102293381	ENSMUSG00000006575.15	2941	+	Rundc3a	0	0.0939822	0	0	1.11408	0.115912	0.26868	0	0.576276	2.30098	0.270997	0.887021	5.20865	4.96387
chr1	75522910	75538816	ENSMUSG00000006576.17	8599	+	Slc4a3	0.0236141	0.128574	0.286335	0.169552	0.190516	0.158576	0.202165	0.518868	0.295644	0.418602	0.129759	0.113766	28.1634	27.301
chr8	123294754	123300293	ENSMUSG00000006585.4	3140	+	Cdt1	15.2617	16.1968	12.9383	53.3973	48.0471	46.9549	20.6858	16.625	20.848	40.5351	44.2666	47.5117	8.97157	9.2717
chr4	13743436	13893649	ENSMUSG00000006586.16	7959	+	Runx1t1	21.533	19.6214	19.6443	1.33726	4.15415	3.14813	38.74	33.0749	34.6567	1.97186	3.00415	3.05237	0.016311	0.074218
chr8	123180947	123187472	ENSMUSG00000006587.7	1628	-	Snai3	9.35463	4.92361	3.97006	0.98512	1.4637	2.40806	5.72741	8.08485	4.94498	0.353765	0.489559	0.100151	1.23599	1.19218
chr8	123301374	123303648	ENSMUSG00000006589.9	1615	-	Aprt	18.3569	19.3395	21.1535	488.219	462.565	426.492	77.9914	68.6528	70.8364	785.974	603.155	696.3	88.5422	85.1174
chr7	46445527	46473224	ENSMUSG00000006599.14	2984	+	Gtf2h1	62.8091	84.8471	89.8362	141.938	142.294	153.77	115.457	107.207	114.304	93.0288	132.157	124.962	75.6118	80.9358
chr13	23886017	23894837	ENSMUSG00000006611.16	3572	-	Hfe	0.39793	0	0.172326	0	0	0	0.0663652	0	0	0	0	0	4.92455	5.17371
chr5	31107410	31112435	ENSMUSG00000006638.17	1352	+	Abhd1	0.150191	0	0	0	0.550783	0.126072	0	0.660021	0.313393	0	0	0.120596	0.28806	0
chr5	31193380	31206268	ENSMUSG00000006641.13	3991	-	Slc5a6	9.76876	11.9121	14.8065	160.374	170.09	161.352	30.6097	31.079	36.2024	138.859	132.041	125.297	8.11573	8.30961
chr5	31126006	31134362	ENSMUSG00000006642.4	4116	+	Tcf23	0.0493338	0	0	2.01906	1.73681	1.57363	1.17108	0.5962	0.154412	3.07834	2.8658	2.05986	0	0
chr7	30157740	30186648	ENSMUSG00000006649.18	6620	+	Nphs1	0	0	0.185966	0.0880953	0.0224973	0	0	0	0	0	0	0.0738877	0	0
chr7	30134407	30144960	ENSMUSG00000006651.9	3017	-	Aplp1	0.538436	0.274844	0.102013	0.144976	0.740463	0.508466	0.419059	0.44366	0.561759	0.381789	0.686842	0.810634	16.8674	20.5301
chr9	108394005	108437362	ENSMUSG00000006673.15	7918	+	Qrich1	26.3119	25.9366	34.2057	10.956	13.4298	12.0765	46.3455	38.9374	41.5519	18.857	21.3795	22.5686	95.2329	98.9333
chr9	108456061	108474866	ENSMUSG00000006675.11	3890	-	P4htm	0.939599	0.213163	0.0791193	1.91149	2.75658	2.19086	3.31107	1.43372	3.59443	21.3568	11.8833	22.1306	4.40517	5.33648
chr9	108367801	108379536	ENSMUSG00000006676.18	7048	+	Usp19	9.85326	10.1964	8.55898	11.874	11.8757	11.56	10.651	12.5661	9.58871	7.02751	10.0191	7.79602	124.035	127.321
chrX	92348373	92675761	ENSMUSG00000006678.7	8813	-	Pola1	20.6675	17.1242	22.8045	30.7047	39.358	39.1648	42.5086	43.8175	41.3707	40.1412	43.9332	41.6633	3.91829	4.90248
chr4	137047007	137085031	ENSMUSG00000006699.18	2966	-	Cdc42	305.203	319.455	343.885	667.15	645.438	610.536	298.226	272.503	380.065	729.378	661.624	729.747	982.091	907.362
chr17	31783708	31826667	ENSMUSG00000006705.14	6933	+	Pknox1	0.732215	1.63457	1.10982	7.40239	9.68819	6.71175	2.76959	4.34397	1.83343	5.81495	10.1623	11.9938	19.0057	19.8032
chr13	25029118	25085253	ENSMUSG00000006711.16	5276	+	D130043K22Rik	0.846716	0.733438	0.175004	0.165805	0.0846845	0.0323065	2.59103	2.62157	2.4494	0.764121	0.332336	1.17432	0.233753	0.0639772
chr13	24935828	24945906	ENSMUSG00000006715.12	1465	-	Gmnn	2265.38	2145.18	2161.35	1835.06	1884.67	1776.16	1640.19	1382.84	1639.73	842.862	1022.45	1005.76	86.487	74.3632
chr13	25001931	25015523	ENSMUSG00000006717.8	744	-	Acot13	197.053	168.664	182.431	189.302	192.17	224.287	547.503	448.873	571.776	319.122	311.302	311.189	153.898	147.562
chr13	22129264	22144949	ENSMUSG00000006720.17	3513	+	Zfp184	5.54898	7.94664	8.58578	5.06329	1.99254	2.57153	6.25313	7.81091	5.00536	12.0498	14.0661	13.8308	5.09964	4.49193
chr10	126884119	126888875	ENSMUSG00000006724.13	2574	+	Cyp27b1	0.473328	0.322146	0.478281	0.0566425	0.17358	0.0662195	0.890267	1.56005	1.15227	3.46811	1.30047	3.73725	0.126087	0.458975
chr10	126899403	126903789	ENSMUSG00000006728.13	3249	+	Cdk4	3.81241	5.10437	1.98931	61.1641	54.7779	45.4845	12.2335	9.68153	11.2154	92.6645	101.361	97.6567	268.489	239.314
chr10	127001094	127008199	ENSMUSG00000006731.11	3454	+	B4galnt1	0.0587892	0.160047	0	2.87037	3.10454	1.87523	0.343162	0.387528	0.0613357	0.500228	0.138448	0.519253	6.37068	10.9452
chr10	126877283	126882234	ENSMUSG00000006732.15	2907	+	Mettl1	3.21316	3.80325	3.81144	31.898	34.5305	28.7893	15.9016	15.2715	10.5672	27.8356	28.1843	28.324	20.721	22.0907
chr10	126903149	126906133	ENSMUSG00000006736.10	2193	-	Tspan31	27.6855	29.871	28.0688	50.7932	46.1125	37.463	42.7704	45.6754	50.8139	86.5995	73.9216	78.0656	195.794	187.203
chr18	6201002	6242174	ENSMUSG00000006740.15	7981	-	Kif5b	30.404	33.3857	38.7561	51.7535	57.326	56.9587	53.9399	45.0032	51.3906	85.3142	81.5076	77.4472	106.209	108.239
chr7	46335532	46360104	ENSMUSG00000006763.15	8080	-	Saal1	0.0753928	0	0.152363	2.5262	4.57117	3.69165	0.958397	0.993953	0.550609	4.59746	7.02308	6.25546	9.5838	9.92161
chr10	114914546	115020927	ENSMUSG00000006764.9	2879	-	Tph2	10.0154	6.14439	12.2939	0.202567	0.0517304	0.473634	12.7627	11.0807	18.2493	0.40009	0.0553665	0.453062	0	0
chr11	99368800	99383963	ENSMUSG00000006777.8	1565	-	Krt23	0	0.176614	0	0	0	0	0.252456	0	0.406109	0	0.101853	0	17.5442	21.1369
chr11	100465730	100482555	ENSMUSG00000006782.17	3639	+	Cnp	0	0.455732	0.169153	0.841372	0.859458	0.749432	0.325717	0	0.116435	1.82006	3.19764	3.27077	29.9486	33.8564
chr11	100436433	100463394	ENSMUSG00000006784.15	6147	+	Odad4	1.51955	0.944271	1.25172	5.02833	5.3787	5.24074	1.28549	3.08482	2.82609	2.99817	2.77466	2.46677	0.591335	0.809951
chr2	165915009	165997583	ENSMUSG00000006800.15	5871	-	Sulf2	7.81657	6.544	5.7665	0.42217	0.177572	0.406453	6.50078	8.1696	6.71176	1.29979	0.841664	1.58297	621.876	600.015
chr17	13225733	13258950	ENSMUSG00000006818.6	10008	+	Sod2	23.1098	25.381	22.9723	32.1081	32.9471	25.615	35.6564	40.9929	34.695	55.7342	50.2347	58.7635	24.8924	26.7205
chr18	36868092	36875450	ENSMUSG00000006850.9	3363	+	Tmco6	1.5095	0.328756	0.274553	0.476888	0.442854	0.152051	0.328952	0.46435	1.63788	0.556577	0.284389	0.193929	11.6193	11.4923
chr6	83520193	83549711	ENSMUSG00000006906.11	10426	-	Stambp	6.69978	6.91932	6.08109	6.76828	4.59966	4.7247	3.0695	3.50914	3.25115	2.85866	4.93826	2.95565	27.1878	26.8633
chr11	101081941	101117289	ENSMUSG00000006920.15	7440	-	Ezh1	8.40616	11.591	5.95692	17.774	17.4955	14.4332	14.7204	15.772	14.807	5.39934	4.28495	5.654	126.6	126.295
chr11	100238153	100246954	ENSMUSG00000006930.16	3766	-	Hap1	0	0	0.163449	0	0.118639	0.0905199	0.0209822	0.0592372	0	0.420554	0.0423261	0.173176	15.2363	16.0884
chr11	100299282	100305662	ENSMUSG00000006931.16	2178	-	P3h4	0.279694	0	0	5.02058	6.42773	6.57379	0.79817	3.38011	4.4744	9.5856	8.85557	11.8279	262.976	287.757
chr9	120758282	120789573	ENSMUSG00000006932.18	5192	+	Ctnnb1	7.66551	12.9364	11.6186	20.8082	19.2762	17.1696	12.2364	11.9879	12.2003	17.7482	20.0171	21.888	315.534	293.709
chr9	120321298	120324396	ENSMUSG00000006941.6	1125	+	Eif1b	155.407	111.298	131.59	125.58	124.308	98.7846	141.11	136.628	226.542	177.77	197.656	193.626	65.9481	75.0097
chr16	20551877	20561134	ENSMUSG00000006958.15	6258	+	Chrd	0.0324477	0	0	0	0	0	0	0	0	0.414139	0	0.0260539	4.20076	5.33985
chr16	20470402	20482164	ENSMUSG00000006998.17	4038	+	Psmd2	15.79	15.9489	17.9878	41.1252	50.5291	40.1851	49.7635	48.9488	47.3758	143.376	136.939	114.229	497.495	487.11
chr17	24904066	24908929	ENSMUSG00000007021.6	2071	-	Syngr3	3.23559	8.14123	11.1458	4.50558	2.44504	2.9629	4.19704	8.40212	7.05837	6.04851	13.0845	8.50262	0.125369	0.244479
chr17	35219963	35235298	ENSMUSG00000007029.17	5608	+	Vars1	0.0362086	0.295722	0	0.909936	0.690483	0.911817	0.183175	0.556922	0.453324	5.18624	3.66666	3.57607	66.0786	73.1906
chr17	35235555	35245717	ENSMUSG00000007030.9	4313	+	Vwa7	0.376643	0.256343	0.356798	0	0	0.0395198	0.824449	0.465519	0.294718	0	0	0	0	0
chr17	35191679	35198261	ENSMUSG00000007033.5	2472	+	Hspa1l	0.164286	0.111813	0.249008	0.0589797	0	0.482663	0.958967	0.721965	0.0857012	0.349472	0	0	0.262579	0.40964
chr17	35133442	35149412	ENSMUSG00000007034.16	3112	+	Slc44a4	1.76175	3.4639	3.36257	10.7287	5.98216	3.12198	3.85953	9.74931	4.76534	5.87588	2.50984	3.98183	0.0417156	0.0271163
chr17	35247581	35265721	ENSMUSG00000007035.16	5526	-	Msh5	0.514443	0.30011	0.89113	1.26643	0.700729	0.863657	2.8027	2.82593	4.14046	0.416887	1.06728	0.826145	0.669534	0.565016
chr17	35308239	35321963	ENSMUSG00000007036.16	3220	+	Abhd16a	2.83776	1.9743	3.44095	0.724461	1.11005	1.00575	7.19023	3.60265	6.11875	5.54466	3.01969	4.15209	50.3754	50.0812
chr17	35150229	35154929	ENSMUSG00000007038.6	3733	+	Neu1	1.84944	1.85107	3.54521	3.47602	2.51345	4.61166	22.2472	21.3944	24.8004	18.4365	16.7812	15.6363	56.3894	59.3165
chr17	35278011	35281071	ENSMUSG00000007039.13	1593	+	Ddah2	1.01975	1.38808	0.193204	13.6371	9.16216	9.62988	4.76197	7.28219	2.79279	6.50768	3.40214	4.1964	29.0117	24.3146
chr17	35268942	35277725	ENSMUSG00000007041.10	1799	+	Clic1	1.58022	0.768209	0.342161	10.4546	6.04337	3.78986	19.9853	17.7329	16.1334	34.0147	10.7212	9.24438	535.765	483.425
chr17	35200838	35204867	ENSMUSG00000007050.18	3152	+	Lsm2	120.211	117.155	103.307	310.098	303.203	310.02	120.484	132.635	134.828	188.383	203.751	225.998	22.3847	19.7846
chr5	110434172	110485340	ENSMUSG00000007080.15	11160	+	Pole	1.16449	0.842084	1.04798	8.98825	9.04801	8.78209	5.66443	5.09742	6.15058	9.00535	8.12713	6.73513	1.80304	1.30057
chr1	172099276	172125631	ENSMUSG00000007097.15	7038	-	Atp1a2	0.0865549	0	0	0	0	0	0.0224549	0.0316975	0	0	0	0	0	0
chr1	172051080	172085981	ENSMUSG00000007107.7	3667	-	Atp1a4	0.0553744	0	0	0.238556	0	0	0.344778	0.121673	0	0.314115	0.0434688	0.355703	0.017701	0.0920489
chr1	172037461	172047435	ENSMUSG00000007122.12	1951	-	Casq1	1.4571	0	0.631008	0.0747297	0.839697	0.52419	0.567024	1.82952	1.52022	0	0.980422	0.16714	0.0665398	0.259516
chr5	135052336	135079954	ENSMUSG00000007207.11	2666	+	Stx1a	1.98031	0.829412	0.461776	2.46095	2.62558	1.53442	1.71909	1.00414	2.30448	2.59233	1.37517	3.36366	12.1736	11.933
chr7	16455854	16460057	ENSMUSG00000007209.5	1411	+	Ceacam9	0.863464	0	0	0	0.738854	0.4832	0.84003	2.21348	2.55245	0.306128	1.01673	0	0	0.0598057
chr6	48578997	48600161	ENSMUSG00000007216.7	4244	+	Zfp775	3.20567	3.97278	3.48095	6.93948	9.33456	5.02029	6.10702	3.62701	7.23816	5.66566	5.63384	5.76268	5.38364	6.60135
chr7	109397883	109464886	ENSMUSG00000007279.15	4153	-	Scube2	0	0	0.222326	0.0351066	0	0	0.323458	0.429737	0.0510121	0.277356	0.921167	0.981493	1.1097	0.54862
chr19	6103652	6107815	ENSMUSG00000007338.11	1876	-	Mrpl49	63.8615	76.7618	75.1388	181.004	211.093	192.255	151.046	137.111	142.29	239.919	283.624	276.899	54.495	48.7153
chr3	103009920	103077085	ENSMUSG00000007379.16	6858	+	Dennd2c	1.06592	1.33002	0.718049	0.87164	0.49948	0.770475	9.48272	8.45766	11.2445	3.77906	2.09187	1.0223	10.1841	8.95785
chr12	111540957	111622655	ENSMUSG00000007411.17	9700	+	Mark3	4.06116	5.64201	5.55262	14.6399	12.3291	13.0209	12.4557	12.9253	13.1917	19.6528	20.4427	20.6076	55.9293	61.245
chr5	3682932	3707185	ENSMUSG00000007415.16	4168	-	Gatad1	5.94363	5.03995	4.65205	2.3087	1.78661	2.2901	4.85337	5.94114	9.91156	10.0525	7.18984	4.96804	35.0244	35.1675
chr18	37138256	37320710	ENSMUSG00000007440.11	5359	+	Pcdha10	0.151564	0	0	0	0	0	0	0	0	0	0	0	0.0242245	0.204705
chr5	88117318	88120729	ENSMUSG00000007457.4	1603	+	2310003L06Rik	7.34707	3.27613	6.14396	0.727624	0.185816	0	8.18286	6.12342	10.8372	0.449103	0	0	0	0
chr6	122285679	122294639	ENSMUSG00000007458.15	4170	+	M6pr	51.9575	60.5167	68.8617	63.0741	61.1085	71.0408	104.923	102.93	102.015	110.904	85.8162	86.8403	366.482	350.292
chr2	30127727	30153802	ENSMUSG00000007476.19	4308	+	Lrrc8a	3.44086	2.05312	2.00039	1.15068	1.00256	0.712182	5.57608	6.57662	5.65532	3.77669	3.10808	3.82256	5.68034	5.40634
chr18	68470575	68475517	ENSMUSG00000007480.7	3996	+	Mc5r	1.3212	0.968374	1.61743	0.0729718	0	0	1.10737	0.614104	1.74954	0	0	0	0.0649745	0.0211176
chr17	21165573	21186178	ENSMUSG00000007564.16	3411	+	Ppp2r1a	9.94156	12.6411	9.02298	17.1828	14.5832	11.5432	9.68334	11.8378	11.428	25.5378	16.6363	15.7262	168.81	172.705
chr17	28532493	28545546	ENSMUSG00000007570.17	3192	+	Fance	1.01783	0.779328	1.06062	7.12545	5.41231	6.94184	5.91651	2.93536	5.04413	3.87922	1.94756	2.40073	19.3387	17.2103
chr14	55912146	55919277	ENSMUSG00000007589.10	4938	-	Tinf2	22.8635	24.8526	23.1859	20.2546	17.6438	9.87209	29.428	29.9528	32.4344	16.8825	25.4692	18.1602	19.5202	20.6094
chr14	55887641	55889996	ENSMUSG00000007591.16	1717	+	Tssk4	0	0	0.358502	0.254743	0	0	0.460215	0.649642	0	0.419285	0	0.0949596	0.756081	0.688062
chr8	70536107	70543512	ENSMUSG00000007594.11	3924	+	Hapln4	0	0	0	3.60407	4.06109	2.51938	0	0	0.107978	1.0274	1.25928	0.872568	0.0165417	0.0860203
chr17	57071757	57077093	ENSMUSG00000007603.10	2944	+	Dus3l	0.896655	0.938864	0.940885	8.81522	10.0671	7.06344	2.79143	3.48574	4.38962	10.5639	12.5073	10.4673	47.4695	46.7218
chr8	71940747	71952227	ENSMUSG00000007610.17	3984	+	Gtpbp3	2.14067	1.8732	2.70384	2.85447	3.47657	1.7969	3.84781	1.79186	3.19056	2.42139	4.64117	2.86476	7.18502	7.79468
chr4	47353222	47414931	ENSMUSG00000007613.16	6534	+	Tgfbr1	9.38529	11.9715	12.294	3.7487	4.26236	5.06077	7.47378	13.7936	9.72697	10.0484	6.09888	6.962	630.906	512.321
chr13	93436143	93541637	ENSMUSG00000007617.19	11976	+	Homer1	9.63067	9.80884	7.17008	3.74964	4.83755	4.83907	8.88104	11.5865	12.0645	4.23195	5.16427	4.71057	21.0457	21.5545
chr11	87267471	87295780	ENSMUSG00000007646.14	4384	-	Rad51c	10.931	8.88974	8.77549	7.31649	7.6776	4.89885	13.3561	13.1288	15.3188	6.30579	5.59937	6.21091	5.12288	4.67741
chr11	42310584	42519855	ENSMUSG00000007653.13	6360	+	Gabrb2	0.670474	0.130378	0.0967843	0	0.0468339	0	0.360306	0.350766	0.0999308	0	0	0	1.25533	0.862434
chr6	17306334	17341451	ENSMUSG00000007655.17	3444	+	Cav1	0.294799	0.240768	0.357461	1.73569	0.345951	0.841357	0.275327	0.129551	1.29179	0	0	0	447.563	522.487
chr9	74944896	74967595	ENSMUSG00000007656.15	4957	+	Arpp19	128.79	128.526	110.456	193.652	214.039	174.713	133.409	161.791	122.53	296.766	251.497	259.748	65.5905	67.124
chr2	152622588	152673648	ENSMUSG00000007659.19	4586	-	Bcl2l1	19.3051	16.3334	14.0934	3.21098	1.75367	2.2672	16.0243	19.9932	13.1658	5.21175	2.25927	3.16421	36.4178	39.1936
chr17	57328051	57338522	ENSMUSG00000007670.11	4319	-	Khsrp	19.5112	16.4471	13.1119	27.0058	24.2415	17.9171	18.7347	15.7024	17.8057	16.1351	16.9402	21.4047	80.6898	86.6328
chr12	90691326	90705812	ENSMUSG00000007682.9	6415	-	Dio2	0.0633072	0.301607	0.383818	0.0681829	0	0	0	0.556414	0.0660494	0	0	0.0254163	0.151776	0.157854
chr8	71320871	71326579	ENSMUSG00000007721.7	1696	-	Ccdc124	43.7005	40.4172	51.7191	534.276	493.776	461.901	84.703	81.1585	99.5561	392.301	408.651	397.616	48.3377	51.9948
chr11	22940519	22953780	ENSMUSG00000007739.11	4201	+	Cct4	34.2699	49.2141	45.9353	469.843	514.472	565.959	50.0146	44.5537	54.867	461.422	462.53	441.748	257.645	260.369
chr11	51576213	51579701	ENSMUSG00000007777.10	998	-	Trappc2b	102.139	126.569	83.5739	53.0306	70.2875	50.554	171.26	163.404	148.17	181.637	167.706	150.793	192.127	184.837
chr7	44608796	44624275	ENSMUSG00000007783.11	5605	-	Cpt1c	0.615876	0.838328	0.604017	0.858399	0.876851	0.638613	2.25567	1.71146	2.19224	1.56698	0.79629	1.10539	11.268	10.7496
chr1	91729183	91775750	ENSMUSG00000007805.5	3174	+	Twist2	0.959631	0.435415	0.387869	0	0	0	0.124478	0	0.400479	0	0	0.0513691	0.347657	0.611492
chr5	145168525	145184112	ENSMUSG00000007812.17	5598	+	Zfp655	329.507	323.061	326.027	113.294	112.563	120.331	254.165	276.169	263.36	65.4582	72.069	66.2027	113.238	121.423
chr9	108183328	108215133	ENSMUSG00000007815.14	7494	+	Rhoa	16.1492	18.1833	15.9349	175.837	176.576	178.159	68.9807	59.7161	62.5892	156.548	157.762	170.138	146.77	134.9
chr14	25459609	25667167	ENSMUSG00000007817.16	12523	+	Zmiz1	1.78363	1.43465	1.62206	14.9256	14.3188	13.3523	3.76701	4.88109	4.53379	7.64579	7.7899	10.3897	110.366	106.899
chr6	118478269	118539187	ENSMUSG00000007827.11	7253	-	Ankrd26	28.8923	34.4883	33.6077	1.86946	3.34701	2.06804	39.1336	43.5532	38.9065	8.49641	8.98865	8.40742	8.09915	6.84115
chr7	44790108	44804008	ENSMUSG00000007833.16	5622	-	Aldh16a1	0.614013	0.0491643	0.164234	1.0114	0.768236	0.879228	0.47788	0.674579	0.602927	0.870758	0.907294	0.580027	18.6231	20.3985
chr13	58273693	58276370	ENSMUSG00000007836.7	2678	-	Hnrnpa0	13.8759	15.1722	12.8718	24.5537	30.8096	28.6415	15.4615	12.5788	19.1443	32.7966	36.7252	31.7811	22.9534	22.5932
chr7	44703008	44712101	ENSMUSG00000007837.12	2581	-	Prrg2	4.40575	5.35454	3.93512	6.83515	3.98152	4.42467	9.00099	3.45738	3.44744	7.64261	8.461	6.06446	22.9359	22.0038
chr11	50267817	50277355	ENSMUSG00000007850.17	5842	+	Hnrnph1	55.1961	65.0078	68.3825	106.017	122.24	106.494	43.432	52.9269	51.9661	146.225	122.647	109.906	101.92	93.4282
chr12	86129315	86209233	ENSMUSG00000007867.10	1651	+	Ift43	1030.29	1049.69	971.417	13.6879	10.464	10.5305	480.622	599.944	501.339	16.5697	11.3926	20.5412	101.512	95.3749
chr4	135870808	135873066	ENSMUSG00000007872.4	1791	+	Id3	1.02039	2.46925	0.34369	34.1904	37.3369	33.6901	17.1627	13.8262	18.4529	128.788	32.2183	80.0207	240.176	189.974
chr11	98274637	98275779	ENSMUSG00000007877.3	948	+	Tcap	0	0	0	0	0	0	0	0	0	0.7594	0	0	0.06847	0
chr4	133406319	133484080	ENSMUSG00000007880.17	11476	-	Arid1a	48.765	47.4237	43.5271	37.2371	37.0253	34.978	48.9082	43.2528	44.3053	38.3167	54.3372	52.1558	14.6267	16.2654
chr8	70945808	70956731	ENSMUSG00000007888.16	1644	+	Crlf1	22.1091	13.9546	19.6571	0.266054	1.08709	0.933115	28.7429	33.7887	18.9431	2.62741	2.13309	2.18187	0.947585	1.3859
chr7	141929648	141941775	ENSMUSG00000007891.17	2351	-	Ctsd	1.81379	1.52838	1.57094	42.6044	40.7963	46.6904	15.8643	17.5547	10.7233	131.183	88.6838	83.0138	543.076	584.958
chr9	61820566	61821824	ENSMUSG00000007892.9	499	-	Rplp1	254.738	308.528	291.121	3357.15	3026.39	2700.2	571.501	556.6	507.769	3940.9	3558.87	3686.99	476.35	501.749
chr5	88127298	88129403	ENSMUSG00000007907.5	1505	+	Cabs1	2.56352	0.367311	1.22701	0.290627	0	0	3.09775	1.03761	0.703832	0.0956693	0	0.108336	0	0
chr9	75922137	76043632	ENSMUSG00000007908.15	5449	+	Hmgcll1	38.644	40.3265	44.3954	0.187298	0.792627	0.875862	45.0418	49.3748	39.5403	0.687014	0.643569	0.688208	20.3818	24.5925
chr7	27353340	27356771	ENSMUSG00000007944.9	2052	+	Ttc9b	0.791649	0.269397	0.149987	0.781567	0.580631	1.07984	1.00121	0.761019	2.58106	0.771835	1.16521	0.953483	0	0
chr7	101467520	101471933	ENSMUSG00000007946.12	2035	+	Phox2a	0	0.135824	0	0	0.0731852	0	0	0	0.104105	0.070753	0.469976	0.640965	0	0
chr8	71909349	71916299	ENSMUSG00000007950.10	4079	-	Abhd8	0	0	0	1.0723	0.547678	0.334296	0.0774885	0.218767	1.45425	1.87082	1.05511	0.999299	16.0404	16.3021
chr5	136937004	136944258	ENSMUSG00000007987.13	3608	+	Ift22	3.54563	1.83859	2.38849	2.42457	2.39414	1.08656	2.212	4.45185	1.29179	5.5869	3.18094	2.2595	17.019	13.0508
chr14	65429898	65499912	ENSMUSG00000007989.8	12804	-	Fzd3	9.05545	6.77836	9.78319	2.31154	3.2685	2.10332	7.5785	7.945	9.36496	5.6338	3.53559	3.75652	6.63594	5.39769
chr7	44009467	44035244	ENSMUSG00000008028.16	3675	-	1700008O03Rik	0	0.0752113	0	0.357056	0.162103	0.0463807	0	0	0	0	0	0	0	0.0459243
chrX	10581252	10585929	ENSMUSG00000008035.13	2128	+	Mid1ip1	3.72145	1.16899	2.16946	0.274056	0.41992	0	0.63126	3.24986	3.7831	9.81083	10.4869	14.5576	45.7234	50.0446
chr7	16472335	16483219	ENSMUSG00000008036.12	1472	+	Ap2s1	73.8016	76.048	63.7711	110.24	117.972	84.9929	76.979	70.9272	68.2191	280.335	204.665	243.239	122.014	114.827
chr5	108840248	108854790	ENSMUSG00000008090.15	2782	+	Fgfrl1	0.29196	0.0993535	0.553152	0.524075	0.481807	0.0612685	1.30657	0.882084	2.3607	1.13861	0.802158	0.820502	64.0696	57.9357
chr8	84874654	84899219	ENSMUSG00000008129.15	2406	+	Brme1	14.4318	16.7725	12.2803	16.6037	15.9083	16.294	26.1754	17.3389	25.1829	23.3986	27.7592	25.8867	6.20499	5.92735
chr1	43162234	43236144	ENSMUSG00000008136.15	1897	-	Fhl2	1.60562	0	0.973455	0	0	0	0.708129	1.176	1.89853	3.036	2.35277	1.28924	67.5785	88.7008
chr7	44139361	44145953	ENSMUSG00000008140.19	2917	-	Emc10	0.278448	0.284266	0.10551	1.84934	1.83803	1.92829	0.406336	0.994218	2.10619	7.79884	5.51917	9.66983	74.7227	81.2037
chr6	124407540	124441753	ENSMUSG00000008153.13	5867	-	Clstn3	0.10383	0.0471112	0.524585	0.695813	0.152308	0.668199	0.942785	1.33084	0.866624	1.9142	1.05959	1.63963	103.61	115.784
chr8	85786684	85793753	ENSMUSG00000008167.15	3383	+	Fbxw9	2.70104	3.84004	3.54809	4.35281	3.69798	4.83686	5.32554	4.81388	4.44623	6.51176	6.21958	6.07264	27.7827	29.1098
chr7	44175417	44181495	ENSMUSG00000008193.14	2868	-	Spib	0	0.578246	0.429252	0.101672	0.0519288	0.178294	0	0.15557	0.443208	0.853452	0.0555789	0.1137	0.113162	3.97214
chr2	90575714	90611365	ENSMUSG00000008200.16	6583	+	Fnbp4	65.3005	56.1788	57.506	49.8321	44.8628	51.9658	68.0597	73.8428	70.8323	35.6074	45.6917	40.3961	33.9782	36.9437
chr8	4543026	4581680	ENSMUSG00000008206.17	12264	+	Cers4	0.0331145	0.0450753	0.0250957	0.511196	0.218589	0.305763	0.167522	0.109142	0.259116	1.16228	0.246951	0.584964	0.931513	1.13533
chr2	73142945	73168162	ENSMUSG00000008226.15	4815	+	Scrn3	4.47022	3.09983	2.74855	14.7463	15.0014	10.0889	7.82804	4.16985	6.55579	15.6691	13.9703	15.6442	18.8325	15.7555
chr18	56695515	56720784	ENSMUSG00000008301.12	2223	+	Phax	22.562	12.9311	14.6757	296.646	307.042	268.9	100.24	96.7413	135.041	221.9	230.818	241.745	90.8383	89.093
chr4	72036042	72119130	ENSMUSG00000008305.20	8005	-	Tle1	2.99323	3.10757	2.34531	0.619253	0.725589	0.53232	3.19826	4.98846	5.29303	1.56483	2.74794	1.38502	28.8505	31.1506
chr5	3621566	3634356	ENSMUSG00000008307.12	3062	+	1700109H08Rik	1.12736	0.631878	0.100514	0	0.243194	0.222664	2.27095	2.76855	2.55995	1.41067	0.989094	1.06496	2.6498	2.59055
chr7	100495054	100512653	ENSMUSG00000008318.11	3280	-	Relt	0	0	0	0.577857	0.635685	0.623594	0.240911	0.476101	0.775073	1.66809	1.21494	0.646217	0.910317	3.29311
chr2	142904959	142914773	ENSMUSG00000008333.13	2857	+	Snrpb2	236.889	221.837	221.593	315.427	273.259	327.594	182.598	177.642	200.36	194.177	191.146	198.428	60.8428	59.4275
chr5	125463029	125467266	ENSMUSG00000008348.10	2893	-	Ubc	32.0064	34.1083	52.4482	78.0645	76.4994	63.6311	56.8947	43.8	56.3868	95.6066	95.7063	86.3414	474.111	487.239
chr7	3632984	3645485	ENSMUSG00000008373.17	5439	+	Prpf31	4.81604	5.43757	7.75235	28.7628	26.725	26.1988	9.08012	7.79308	7.47855	35.9493	30.7722	31.5959	35.9216	35.0638
chr7	27186335	27189741	ENSMUSG00000008384.9	1344	+	Sertad1	30.368	33.1106	29.7698	41.8735	38.8951	20.672	43.625	61.9133	60.2143	60.6354	55.9798	62.4765	89.7336	78.9862
chr16	8476444	8490019	ENSMUSG00000008393.10	2858	-	Carhsp1	32.8957	33.9457	28.3221	21.7319	21.678	15.2676	40.09	47.2245	45.6619	36.323	30.0618	24.0176	221.46	233.523
chr10	93083276	93146997	ENSMUSG00000008398.17	4550	-	Elk3	0.981818	1.2757	0.473498	0.160217	0.0327323	0.0374613	2.50082	1.27478	1.72276	0.443023	0	0.250839	20.8139	17.6561
chr9	25019428	25063116	ENSMUSG00000008429.9	5857	-	Herpud2	50.3398	44.5017	42.2486	4.70476	4.14476	3.08479	54.8828	68.9791	61.563	11.8981	7.8108	10.9402	66.9044	68.595
chr7	4427769	4448648	ENSMUSG00000008435.16	6595	-	Rdh13	0.184738	0.125732	0.140003	2.94027	2.50666	2.73959	1.35392	2.16491	0.835206	2.46702	3.02123	1.70586	3.84831	4.82388
chr12	81605358	81615248	ENSMUSG00000008438.4	2911	-	Adam21	0.0697554	0	0	0	0	0	0.841492	1.37945	0.291107	0.34623	0	0	0.044596	0.20292
chr8	106587212	106605962	ENSMUSG00000008450.9	2034	+	Nutf2	82.4611	86.1547	85.9467	139.633	143.587	142.208	101.24	100.795	99.469	194.312	176.798	172.104	85.844	79.0755
chr7	45266713	45270483	ENSMUSG00000008461.7	2786	+	Fut1	0	0	0	0.104665	0	0	0	0	0	0	0	0	0	0
chr1	152642293	152651348	ENSMUSG00000008475.14	2276	+	Arpc5	25.8729	25.9885	33.8065	77.383	79.3736	84.9249	39.7872	40.2851	43.3759	182.825	116.609	124.147	526.977	505.055
chr17	24934813	24937037	ENSMUSG00000008482.10	1195	-	Rnf151	0	0.925193	1.28776	2.56214	0.623146	0.855811	5.28997	6.34725	4.78664	0.722924	1.33389	4.36607	0.0543176	0
chr4	91139000	91289022	ENSMUSG00000008489.19	8313	-	Elavl2	91.0866	82.3585	83.006	4.38463	4.65804	3.83423	127.915	118.346	106.627	4.58984	4.31433	4.60913	0.242054	0.598913
chr7	24786769	24879151	ENSMUSG00000008496.20	8243	-	Pou2f2	4.21241	4.42618	4.62986	1.11431	0.668504	0.641019	7.67853	8.47098	7.47899	1.99126	0.754168	0.534057	0.362227	1.30013
chr6	138117314	138133753	ENSMUSG00000008540.12	2013	+	Mgst1	3.22794	3.57001	3.05786	0	0	0	2.86556	3.65717	3.57825	1.71663	0.87104	3.88782	2712.21	2668.36
chr4	82208410	82623987	ENSMUSG00000008575.18	14957	-	Nfib	0.991056	0.850068	0.781936	0.048739	0	0.0341878	1.73813	1.31254	1.43058	0.0192528	0	0.0327029	0.104154	0.440068
chr9	48846308	48876290	ENSMUSG00000008590.5	2411	-	Htr3b	0.505329	1.83427	0.255308	0	0	0.141393	0	0	1.58165	0	0	0	0	0
chr3	88449336	88455607	ENSMUSG00000008601.13	1673	-	Rab25	2.91296	0.660852	1.10379	0	0	0	2.92837	1.06676	3.67229	0.602436	0.381112	0	0.0775966	0.0504399
chr3	88461065	88477032	ENSMUSG00000008604.12	4147	+	Ubqln4	2.74204	1.26637	1.78119	2.70712	1.86748	1.89068	1.79112	1.45246	1.27715	3.12477	2.61375	2.59489	88.513	85.444
chr16	5124665	7229391	ENSMUSG00000008658.18	8031	+	Rbfox1	4.62702	3.13193	3.41077	0.0907718	0.129812	0.0212239	3.37486	5.02786	4.11519	0	0.0396962	0.182718	0	0.136598
chr17	34170973	34174975	ENSMUSG00000008668.16	2451	-	Rps18	11.6814	8.11951	12.4315	337.994	302.907	322.886	20.0852	16.6564	22.9054	272.221	223.525	260.434	150.608	157.789
chrX	73314418	73316741	ENSMUSG00000008682.14	2053	+	Rpl10	98.5122	92.6275	133.724	830.259	841.214	929.042	187.79	190.597	160.154	969.373	856.398	926.254	614.001	628.886
chr7	117703595	117715411	ENSMUSG00000008683.17	6270	-	Rps15a	48.4165	37.5148	37.355	248.089	236.106	216.255	30.5993	30.7056	34.0925	200.496	169.824	185.851	37.6206	39.6492
chr15	89239922	89257029	ENSMUSG00000008690.16	4198	+	Ncaph2	2.41851	5.00393	2.85926	17.6777	18.1287	16.5252	8.07506	7.86491	4.28955	27.9184	23.3139	21.4002	122.938	117.754
chr3	103647131	103698879	ENSMUSG00000008730.18	10914	-	Hipk1	13.2283	19.0447	18.1889	42.1336	37.0214	38.825	9.78867	8.7894	14.1896	17.2161	15.3646	15.1483	125.567	141.486
chr7	118571270	118594434	ENSMUSG00000008734.10	4630	-	Gprc5b	0.175428	0.059698	0	0	0.257334	0.0736281	0.375468	0.0963659	0.228783	0.0621954	0.0688554	0.07043	20.5243	19.119
chr3	100469524	100592819	ENSMUSG00000008763.17	7969	-	Man1a2	5.78418	10.6135	7.60842	14.8012	14.9511	13.3681	8.34909	11.5057	11.0592	22.0969	22.4028	16.2452	63.1665	64.9546
chr7	17447163	17495057	ENSMUSG00000008789.11	3273	+	Ceacam5	2.60569	3.46241	2.44489	0	0	0	1.49684	2.93087	2.45965	0	0.0487016	0	0	0
chr14	52155882	52158157	ENSMUSG00000008813.14	742	+	Tppp2	0.547326	0	0	0	0	0	0	0	0	0	0	0	0	0
chr12	85319172	85335212	ENSMUSG00000008822.16	1380	-	Acyp1	58.4159	101.347	73.8211	83.8865	103.605	113.139	85.8328	51.0837	94.4129	389.274	371.472	369.334	39.9335	37.1787
chr5	134943103	134944380	ENSMUSG00000008843.5	1067	-	Cldn13	0.380615	0	0	0	0	0	0	0	0.19855	0	0	0	0	0
chr6	124281615	124307486	ENSMUSG00000008845.10	5461	+	Cd163	2.60283	3.23928	2.81793	0.587356	0.627253	0.15606	0.839241	1.02127	1.04743	0.764601	0.875665	0.0597127	0.17829	0
chr11	102085258	102120992	ENSMUSG00000008855.18	8780	-	Hdac5	0	0.0314808	0	0.38193	0.152664	0.368853	0.233997	0.431946	0.289549	0.508366	0.272324	0.371402	24.6109	26.5364
chr13	18055156	18118824	ENSMUSG00000008859.9	2899	-	Rala	90.0067	88.193	87.6927	21.1731	20.498	20.6373	119.523	154.522	128.91	44.2029	32.3859	45.3873	140.41	148.803
chr8	115144826	115152586	ENSMUSG00000008874.4	591	+	Clec3a	0	0	0	0	0	1.15363	0	0	0	0	0	0	0	0
chr8	23067102	23083774	ENSMUSG00000008892.14	5351	-	Vdac3	112.742	100.777	103.646	111.276	123.855	107.602	81.2339	88.7179	96.2466	150.225	106.436	125.963	110.326	105.171
chr4	107825529	107870729	ENSMUSG00000008932.11	3360	+	Slc1a7	0.0604339	0	0	0.216961	0.26595	0.304373	0.047035	0.199185	0.126103	0.0428519	0.0474406	0	0.0579549	0
chr3	95018333	95030362	ENSMUSG00000008958.15	3639	+	Vps72	30.0206	25.521	24.6118	32.2526	31.7999	34.4739	58.6073	59.8945	58.9161	35.8868	34.6922	39.2044	77.1459	70.9129
chr16	84631813	84660667	ENSMUSG00000008976.17	5687	+	Gabpa	144.822	157.666	197.209	173.434	189.131	194.636	148.186	116.153	167.225	91.6757	122.682	134.175	124.101	121.749
chr2	172709805	172782114	ENSMUSG00000008999.8	4019	-	Bmp7	1.11154	0.618963	1.60817	0.181386	0.185285	0.0848216	0.924082	0.555081	1.05426	0	0	0.243412	0.226109	0.314951
chr5	115435169	115439058	ENSMUSG00000009013.6	3890	-	Dynll1	468.338	462.777	518.073	537.015	628.883	532.248	450.286	390.202	455.948	482.174	605.557	593.125	139.113	134.388
chr2	37240086	37249344	ENSMUSG00000009030.15	3751	-	Pdcl	38.9226	35.1489	53.3333	39.5687	39.6251	45.759	48.6416	46.3303	47.6684	56.5028	76.6192	63.7664	83.0275	78.6492
chr15	79244884	79287769	ENSMUSG00000009035.16	4702	-	Tmem184b	2.41838	3.58581	2.55278	0.0930228	0.348416	0.0725006	2.40317	2.65693	2.47808	1.34735	0.64411	0.416109	57.1927	59.7988
chr10	74793309	74868418	ENSMUSG00000009070.15	3012	-	Rsph14	0.134833	0.0917668	0	0.242028	0.0494461	0.05659	0.0262347	0	0	0.621438	0.158765	0.649584	0.0215503	0.112066
chr11	4715845	4799536	ENSMUSG00000009073.17	6825	-	Nf2	9.19339	7.6542	7.62107	19.1193	18.9847	17.6568	13.8934	9.3811	11.6713	11.7717	19.128	14.5248	42.7975	40.8885
chr11	4686892	4696778	ENSMUSG00000009075.3	2628	-	Cabp7	0	0	0	0.832179	0.0566712	0.583729	0.15034	0	0	2.95854	3.39666	1.86125	0	0.128441
chr11	4654678	4687669	ENSMUSG00000009076.11	1248	+	Zmat5	25.5449	23.6979	33.5395	229.445	229.603	211.695	35.9637	25.3833	49.059	257.161	237.44	276.576	53.1031	46.3176
chr11	5019689	5049266	ENSMUSG00000009079.17	5907	-	Ewsr1	12.5128	15.0671	20.0598	34.5304	35.9786	30.7022	27.2091	19.261	29.2298	46.1172	32.9756	40.3819	390.391	376.944
chr11	4936824	4992791	ENSMUSG00000009090.18	4957	+	Ap1b1	2.66265	4.46079	3.60115	3.97069	3.51524	3.57609	3.85769	3.96039	3.84644	9.46908	8.65012	6.87442	74.6519	75.7549
chr10	75729247	75731775	ENSMUSG00000009092.6	1993	+	Derl3	42.9957	39.5256	37.217	2.56042	3.06383	2.73676	20.3792	42.0877	24.6613	0.794684	0.63984	2.12704	41.5252	38.3611
chr10	75650777	75658377	ENSMUSG00000009093.8	989	-	Gstt4	0.615949	1.1179	1.24479	0	0.150588	0	0	0.902274	1.71368	0	0	0	0.131263	0.426622
chr16	18399729	18409421	ENSMUSG00000009097.11	3517	-	Tbx1	0.115472	0	0	0.248731	0	0	0.0449354	0	0	0.450329	0.362582	0	0	0
chr3	108000105	108008748	ENSMUSG00000009108.16	2995	+	Gnat2	2.71196	4.33752	7.60443	0	0	0.0569112	3.90477	8.11903	5.23444	0.721113	0	0	3.20755	1.1552
chr6	120813173	120869803	ENSMUSG00000009112.5	9089	+	Bcl2l13	6.38954	6.29498	8.53329	19.0889	16.1238	17.0093	9.31986	7.60887	8.15807	9.48899	12.6622	11.8575	45.9344	48.121
chr10	76284915	76296944	ENSMUSG00000009114.18	1705	+	2610028H24Rik	1.07186	0.810562	0.902563	1.53921	1.13555	1.09967	0.0463454	0.9159	3.47912	1.35115	0.467449	0.765023	0	0
chr10	76398106	76406035	ENSMUSG00000009115.6	1332	+	Spatc1l	0	0	0	0	0	0	0.474588	0	0.318098	0	0	0	0	0
chr6	83034825	83044299	ENSMUSG00000009145.7	3419	+	Dqx1	0.059391	0.0808428	0.270056	9.25361	9.71389	5.63344	0	0	0.0619635	0.884361	3.4034	14.068	0.645488	0.789806
chr11	82006011	82007625	ENSMUSG00000009185.3	511	+	Ccl8	0	0	0	0	0	0	0	0	0	0	0	0	1.39727	4.62388
chr2	74350635	74409779	ENSMUSG00000009207.16	9154	-	Lnpk	14.0858	18.7509	19.1308	10.4164	8.29749	8.9563	19.7072	18.5459	15.8994	17.4276	12.0847	14.2313	5.90667	6.19481
chr11	106256298	106268384	ENSMUSG00000009210.11	1724	+	Prr29	0	0	0	0	0	0	0	0	0	0	0	0.189148	0.150602	0.0489477
chr2	27000392	27032503	ENSMUSG00000009216.8	2959	-	Fam163b	0.0686238	0	0	0	0	0	0.0534092	0	0	0	0	0	0	0
chr7	142622890	142648379	ENSMUSG00000009246.15	6398	-	Trpm5	0.0634754	0.172805	0	0	0	0	0.0741033	0	0	0	0	0	0.142034	0.0659471
chr7	142520566	142523001	ENSMUSG00000009248.7	1623	-	Ascl2	6.63097	9.70726	6.44751	0.269497	1.65174	0.525105	3.84627	1.7869	2.08851	0.266141	0	0.401837	0.0399936	0.259969
chr6	48546630	48549723	ENSMUSG00000009281.7	2656	-	Rarres2	0	0	0	0	0	0	0.0595022	0	0	0	0	0	0.0733165	0.857838
chr10	77417554	77434566	ENSMUSG00000009291.14	3877	+	Pttg1ip	56.6697	70.0094	79.9403	492.448	500.883	458.678	66.7492	62.4322	79.0147	403.797	354.488	363.604	262.3	253.767
chr10	77743556	77806397	ENSMUSG00000009292.19	12459	-	Trpm2	0.0488943	0.0665547	0	0.269151	0.274936	0.136808	0.177585	0.0537171	0.391093	0.0577825	0.140734	0.143952	0	0.0745039
chr10	77458109	77481827	ENSMUSG00000009293.18	2431	+	Ube2g2	4.6776	4.43425	5.69717	11.2752	12.314	12.2701	5.65581	8.35086	9.32468	22.5065	17.9006	18.6453	60.9578	61.9617
chr11	87684407	87695239	ENSMUSG00000009350.14	3424	+	Mpo	0.0593043	0.242174	0.179775	0.340649	0.304475	0.149342	0.0923118	0.065154	0	0.126153	0.0931076	0	0	0
chr11	87697254	87719115	ENSMUSG00000009356.13	3135	-	Lpo	0.0647712	0	0	0.697597	0.570074	0.869915	0	0.284641	0.135154	0.229637	0.0508454	0.260041	0	0
chr6	17463799	17573979	ENSMUSG00000009376.16	7679	+	Met	0.0793298	0.107983	0	0	0.0581841	0	0	0	0	0	0.0415159	0	2.18084	2.25278
chr19	34645803	34724689	ENSMUSG00000009378.5	4170	-	Slc16a12	1.46085	0	0.738067	0	0	0	0.322139	0.534981	0.60965	0	0	0	0	0
chr6	115111863	115258967	ENSMUSG00000009394.14	7031	+	Syn2	0	0	0.0437739	0.0414728	0.0635465	0.145455	0.0899091	0	0.271182	0	0	0	0.175406	0
chrX	20799634	20816847	ENSMUSG00000009406.14	5381	-	Elk1	0.264153	0.41093	0.80075	0.298044	0.193741	0.0316761	3.52435	2.07292	2.08664	0.454878	0.859061	0.515104	17.7081	14.9922
chr1	135362318	135615843	ENSMUSG00000009418.18	18814	-	Nav1	1.11167	1.58666	1.27598	1.08492	0.474961	1.00563	2.9232	2.4545	2.89393	0.474482	0.533763	0.649964	9.82579	9.02885
chr13	98975527	99062892	ENSMUSG00000009470.18	11212	-	Tnpo1	43.5745	30.273	29.4268	14.3951	13.9474	19.383	49.8977	47.3553	40.0201	21.0734	22.7044	22.1621	52.0921	48.7258
chr7	45890411	45960858	ENSMUSG00000009487.11	10349	+	Otog	0.019621	0	0	0.0986167	0.0719547	0.0329402	0	0	0	0.0278254	0	0.0157547	0	0
chr18	68433426	68457923	ENSMUSG00000009535.14	7339	+	Rnmt	34.8898	38.7919	30.9493	92.8544	97.1841	98.8924	46.6856	46.0826	50.9499	76.5721	66.1579	76.6685	49.2548	50.4889
chr7	142660099	142980779	ENSMUSG00000009545.15	4093	+	Kcnq1	2.18288	1.08048	0.451171	0	0	0	0.733622	2.01667	0.931678	0.140711	0	0.199176	0	0
chr2	118306331	118310192	ENSMUSG00000009549.15	1195	-	Srp14	1409.51	1270.52	1303.98	640.046	570.926	713.603	1041.73	1118.05	998.636	1143.42	1145.81	1143.09	255.021	255.7
chr2	32622632	32631028	ENSMUSG00000009551.3	1431	-	6330409D20Rik	0	0	0	0	0	0	0	0.311792	0.148046	0.30185	0	0	0	0
chr2	32595796	32603088	ENSMUSG00000009555.17	4611	-	Cdk9	16.7343	21.5798	22.1603	34.0226	29.9737	28.4636	17.6511	17.8528	18.2402	12.6465	19.3244	15.3463	87.5455	89.9494
chr2	32647246	32652256	ENSMUSG00000009563.17	3050	+	Tor2a	8.7215	11.1467	8.17367	66.5889	55.2268	56.3879	16.9955	18.2127	17.4345	47.3961	43.6913	39.6655	47.0541	46.1217
chr2	32572621	32594157	ENSMUSG00000009566.13	3802	-	Fpgs	8.91916	10.8321	9.14741	6.82588	8.53949	7.84549	10.0176	9.1535	10.0856	6.28645	7.71427	8.10511	7.85334	7.19122
chr16	13074345	13235393	ENSMUSG00000009569.15	8990	+	Mrtfb	8.71861	6.764	7.77138	1.16768	0.977417	0.739434	12.7713	13.3009	12.1598	4.93288	3.35113	3.30081	6.35377	6.09193
chr15	103099971	103148243	ENSMUSG00000009575.15	9006	-	Cbx5	21.149	22.9567	24.3663	54.1035	46.0554	38.1551	53.6795	54.6695	50.8815	51.4154	53.9653	71.9095	38.8549	34.5189
chr5	88032888	88042033	ENSMUSG00000009580.16	1376	+	Odam	0	0	0	0	0	0.123873	0	0	0	0	0.926746	0	0	0
chr15	79775860	79800107	ENSMUSG00000009585.19	9454	+	Apobec3	0.042957	0.233892	0.0976647	5.98366	6.38009	7.50019	3.13434	3.53957	2.91315	5.95484	5.36168	4.7427	11.617	13.0497
chr11	116655851	116666333	ENSMUSG00000009588.10	2392	-	St6galnac1	0	0	0	0	0	0	0.231242	0	0	0	0	0	0	0.0352784
chrX	133360867	133377239	ENSMUSG00000009596.10	2245	-	Taf7l	0.361796	0.123119	0.959652	1.29887	0.132679	0.60739	0.351977	0.0993707	0	1.41096	0	1.16202	0	0
chr2	27078405	27138349	ENSMUSG00000009614.17	5432	-	Sardh	1.00931	0.966795	0.623254	3.40875	2.38532	3.60855	1.6438	0.780312	1.32603	1.61689	2.84643	2.52132	3.3578	3.91481
chr2	27152116	27317045	ENSMUSG00000009621.19	6915	-	Vav2	0.557932	0.0799426	0.178033	0.737949	0.667662	0.419036	1.29127	1.06462	0.980377	0.645474	0.0922055	0.495149	8.99253	9.2257
chr8	34006766	34075610	ENSMUSG00000009628.15	9622	+	Tex15	33.3435	31.2539	40.3669	17.2133	18.3417	18.9722	33.2927	37.328	38.7069	8.70897	7.18974	10.7093	23.6311	20.1361
chr8	34089653	34109469	ENSMUSG00000009630.11	1469	+	Ppp2cb	81.002	88.0571	93.8616	151.455	127.945	122.876	85.2586	94.3071	95.7594	155.058	187.721	172.48	423.171	408.602
chr1	192954469	192955525	ENSMUSG00000009633.4	871	-	G0s2	0	0	0.706714	0	0	0	0	0	0	2.14899	0	0	1.19237	0.678187
chr4	117531878	117539470	ENSMUSG00000009640.12	2636	-	Dmap1	2.8502	2.83112	2.2184	45.4097	43.4479	38.4092	2.87777	5.16249	9.00136	81.3861	72.6251	75.1519	54.2472	52.213
chr10	59239482	59257798	ENSMUSG00000009646.14	1182	+	Pla2g12b	1.37433	0.935369	0	0	0	0.288408	3.40944	9.62559	5.91469	2.31444	0.943995	0.13794	0.274575	0.214177
chr10	59282806	59452514	ENSMUSG00000009647.14	6936	-	Mcu	76.2931	75.3967	64.5189	1.68163	1.58895	1.67107	50.64	70.3098	57.27	1.76449	1.76958	1.57498	10.0228	8.78411
chr10	59258780	59277600	ENSMUSG00000009654.5	2788	-	Oit3	0	0.495699	0	0	0	0	1.47381	0.720152	0.455925	0	0.743258	0	12.4557	7.53661
chrX	99882254	99998457	ENSMUSG00000009670.12	3624	-	Tex11	238.526	255.885	214.525	24.0582	27.2466	25.4921	212.243	197.725	164.385	15.9318	24.2355	20.6506	0.286576	0
chr10	74896424	75020753	ENSMUSG00000009681.11	8191	+	Bcr	3.47065	2.22714	3.00597	0.266996	0.745477	0.187284	2.88446	4.38494	3.20716	1.45898	0.914639	1.25404	15.9916	14.6601
chr7	30732147	30741906	ENSMUSG00000009687.15	4192	-	Fxyd5	1.45318	0.923097	1.46839	0.06956	0.0710552	0.284624	0.490098	0.851478	0.353763	0.583898	0.798522	0.544522	1.54841	4.54943
chrX	7688528	7704519	ENSMUSG00000009731.5	5287	+	Kcnd1	0.115221	0.209118	0	0	0.0281694	0.128957	0.164405	0.421954	0.761342	0.190633	0.0301495	0.339229	0.196435	0.414986
chr15	100395893	100449889	ENSMUSG00000009733.10	8063	-	Tfcp2	6.87521	6.30756	6.71812	25.261	19.4685	26.9319	21.5604	15.8538	20.5469	15.6607	18.168	16.4805	11.8822	10.4553
chr13	18295683	18797700	ENSMUSG00000009734.20	7307	-	Pou6f2	2.64	2.45875	3.07479	0.159625	0.203821	0.0699804	1.20037	0.51902	1.68161	0.571437	0.719886	0.758663	0	0.0230973
chr15	100473199	100497865	ENSMUSG00000009739.19	6949	-	Pou6f1	0.321433	0.318206	1.15155	5.43411	5.3366	4.73401	2.84281	3.6919	2.98771	2.11343	2.54618	2.55749	3.316	2.98733
chr9	113760002	113806270	ENSMUSG00000009741.17	4757	+	Ubp1	47.6377	45.2631	43.6072	12.4129	11.5213	10.6777	46.0293	57.4014	50.5028	21.611	16.5197	19.6395	47.1027	44.2418
chr1	132243864	132261226	ENSMUSG00000009772.16	3920	+	Nuak2	0	0.352553	0	0	0	0.0869638	0	0	0	0.0367302	0	0	2.02014	2.62629
chr9	78016474	78079389	ENSMUSG00000009828.16	11524	+	Cilk1	2.39638	3.45382	3.3384	0.936223	0.762494	1.05015	8.09799	7.14328	7.5373	2.84866	1.86732	2.00907	12.5381	10.8668
chr4	140688514	140706504	ENSMUSG00000009863.15	2239	+	Sdhb	16.7779	15.3076	15.808	52.0939	57.1382	57.1716	59.1847	44.8366	59.705	204.045	157.905	172.439	167.159	180.192
chr2	152596093	152606957	ENSMUSG00000009876.14	788	+	Cox4i2	1.80381	2.80611	4.29634	56.0618	48.7619	41.5307	30.8855	39.6348	37.3701	8.58778	13.3508	12.2077	34.4317	37.1598
chr11	59297960	59342012	ENSMUSG00000009894.16	2651	-	Snap47	6.58732	11.5732	7.31413	5.71971	4.21346	4.56502	16.6026	19.1025	26.6115	22.7569	19.9025	17.836	109.595	104.854
chr11	59138859	59181578	ENSMUSG00000009900.8	2761	-	Wnt3a	0	0	0.111472	0	0	0.0617345	0.0286197	0.323198	0	0	0	0	0	0
chr1	106648189	106687457	ENSMUSG00000009905.6	8147	-	Kdsr	1.47053	1.15351	1.05777	2.77386	3.1077	3.43116	2.55087	2.51921	4.16062	7.56406	6.14357	5.44352	38.0438	32.2338
chr1	106691801	106724458	ENSMUSG00000009907.18	8905	-	Vps4b	8.68782	8.56674	9.60822	21.5954	22.3774	20.8635	9.41482	9.72014	10.1823	25.7406	25.7582	24.1685	93.5558	98.1643
chr9	44318436	44321724	ENSMUSG00000009927.10	2691	+	Rps25	108.433	108.054	137.36	1141.73	1141.59	1104.21	131.493	105.119	137.063	908.517	841.486	795.233	159.367	168.552
chrX	133845275	133865503	ENSMUSG00000009941.11	2568	-	Nxf2	53.2157	16.6831	33.0785	45.4199	15.6587	74.2727	16.2776	9.38217	22.6043	37.3412	52.4506	62.031	8.16425	10.3511
chrX	73325518	73333757	ENSMUSG00000009995.18	5364	+	Tafazzin	9.88033	6.28654	6.19679	5.76233	7.30221	5.08423	7.67502	8.52589	10.0318	8.48218	5.1707	8.20699	41.6999	38.1656
chr11	114656214	114681565	ENSMUSG00000010021.14	4068	+	Kif19a	0.0499159	0	0	0.0358402	0.146442	0	0.0194245	0	0	0.0353939	0	0	0.0319123	0.165951
chr11	61114243	61158290	ENSMUSG00000010025.20	5619	-	Aldh3a2	2.71033	1.67248	0.821607	0.0259473	0.795151	0.242675	2.15161	3.29529	1.88515	1.79369	2.6666	0.957555	27.2276	26.3565
chr9	107424497	107428518	ENSMUSG00000010044.13	2129	+	Zmynd10	1.52603	0.129827	1.01194	0.342409	0	0.480363	0.40827	2.61962	0.696559	0.202887	0.0748709	0.459499	0.0304883	0
chr9	107411144	107415872	ENSMUSG00000010045.3	2194	+	Tmem115	0.370206	0.755884	0.561119	0.863888	1.15398	2.48604	1.87283	0.813444	0.579362	4.52816	6.68406	3.79003	99.1394	114.271
chr9	107445144	107449978	ENSMUSG00000010047.13	3293	+	Hyal2	0.246654	0.0839361	0.467315	0	0.180907	0.051761	0	0.0677459	0.128669	0.874475	1.06493	0.198051	75.4748	76.2625
chr9	107464841	107470584	ENSMUSG00000010048.11	2637	+	Ifrd2	0.616027	1.15298	0.233427	2.76446	1.97672	1.93912	1.49827	1.60738	3.13321	5.18708	2.65969	5.44103	25.6241	26.4326
chr9	107454126	107458909	ENSMUSG00000010051.16	3777	+	Hyal1	0	0	0.244459	0	0.118294	0	0.271974	0.649711	0.953536	1.21987	1.09727	0.345344	1.85603	2.07781
chr9	107440454	107443311	ENSMUSG00000010054.5	1785	+	Tusc2	0.227516	3.09694	0	9.80153	6.42451	4.77448	3.93988	7.49873	4.98478	24.0374	18.6637	24.1143	80.1824	81.3603
chr9	107419425	107422905	ENSMUSG00000010057.9	2013	+	Nprl2	10.6926	12.2204	9.93806	8.69137	9.84	10.0762	27.7135	38.4557	31.7833	33.4743	22.4887	19.3581	46.3686	49.3404
chr9	107527833	107546729	ENSMUSG00000010064.16	5277	-	Slc38a3	0.0384798	0	0	0	0	0.0323004	0.149742	0.380478	1.24454	0.163709	0.392686	0.0617948	3.53023	5.08522
chr9	107276811	107406542	ENSMUSG00000010066.17	7944	+	Cacna2d2	0	0	0	0	0.112486	0.0429126	0.019894	0.0561649	0.0266683	0.0906233	0	0.0820975	0.00817089	0.0212452
chr9	107428754	107439466	ENSMUSG00000010067.14	5845	+	Rassf1	1.94546	2.79002	2.42217	1.39686	1.29949	0.729037	2.04138	3.05337	2.93586	7.46392	4.44521	5.77424	5.88572	7.00208
chr11	94380425	94390800	ENSMUSG00000010080.16	4067	-	Epn3	0.0499282	0	0	0.035849	0	0	0	0	0.0520908	0.601844	0	0	3.14413	2.53137
chr19	8684246	8700733	ENSMUSG00000010095.14	3529	-	Slc3a2	87.518	101.898	89.8292	36.5217	33.804	29.1246	108.822	134.459	120.304	278.458	176.203	157.409	773.562	770.783
chr19	8734437	8748286	ENSMUSG00000010097.16	4427	+	Nxf1	25.5944	29.2822	38.7933	181.399	185.097	200.981	39.3042	29.1268	54.6981	69.0478	99.5216	96.7519	98.6473	104.782
chr19	8718777	8733433	ENSMUSG00000010110.18	5808	+	Stx5a	11.887	13.23	14.8906	1.55638	2.02576	0.939113	5.89104	8.91119	6.74808	3.074	3.10128	3.59329	79.8629	81.4946
chr11	61234227	61269171	ENSMUSG00000010122.15	3383	-	Slc47a1	1.20046	0.490218	0.909766	0	0	0	1.93868	3.6269	3.38164	0.0425605	0	0.240978	0	0
chr3	105904273	105921962	ENSMUSG00000010136.15	1127	-	Cimap3	0	0.735763	0	0.905576	0.264298	0.151241	0	0	0	0	0.424313	0	0.11519	0
chr11	61017581	61040198	ENSMUSG00000010142.13	2836	+	Tnfrsf13b	5.37001	7.8944	9.55011	3.03317	2.52071	4.20713	8.49815	18.7217	13.521	4.06156	1.96721	2.52962	1.25882	5.86178
chr8	124059452	124096254	ENSMUSG00000010154.8	2510	+	Spire2	0.161799	0.33036	0.490476	1.45217	1.18671	0.814895	1.5426	6.57707	3.71376	1.31936	2.73076	0.909417	1.47404	1.84909
chr1	189850232	189902911	ENSMUSG00000010175.14	8390	-	Prox1	1.0407	0.428274	0.183417	0	0.0355022	0.0203157	0.744039	0.584972	0.35351	0	0.0189988	0	0.518348	1.13654
chr9	20985454	21003304	ENSMUSG00000010205.12	3470	-	Raver1	0	0	0	0	0	0	0	0	0	0	0	0	0	0.0243187
chr11	78152578	78181449	ENSMUSG00000010277.8	8798	+	Bltp2	8.79348	8.16827	10.5996	9.99273	12.8483	12.3022	14.2536	14.4025	16.5187	13.4196	13.2985	15.4187	136.43	122.502
chr1	43137870	43155107	ENSMUSG00000010290.8	3458	+	AI597479	29.2431	29.4946	20.9158	23.8639	35.9624	31.7928	24.2449	35.6114	34.492	31.8527	29.1788	16.5497	68.9077	74.1122
chr7	46700349	46704525	ENSMUSG00000010307.8	1887	+	Tmem86a	0.430435	0.146477	0.815511	1.23623	1.34173	1.6259	1.92627	4.37426	3.70491	2.36537	1.8584	0.777642	2012.78	1973.92
chr1	133824937	133835737	ENSMUSG00000010311.16	2575	-	Optc	0	0	0.119524	0	0	0	0.460304	0	0	0	0	0	0.352906	0.294941
chr11	87295891	87446649	ENSMUSG00000010342.17	5014	+	Tex14	22.6385	21.1684	25.8422	3.02413	2.01982	2.17565	18.8013	25.1385	28.7316	2.1537	1.52597	2.30878	2.21371	1.48104
chr11	101339233	101349524	ENSMUSG00000010358.14	1727	+	Ifi35	16.461	20.0059	19.4252	72.9411	61.1422	72.1472	52.7097	33.0691	59.0049	28.5964	55.1025	40.2185	49.9507	67.6748
chr11	101518021	101526926	ENSMUSG00000010362.10	1575	+	Rdm1	36.8727	53.3499	51.198	63.0402	60.6129	53.7861	75.9083	84.9856	100.479	32.2703	50.1984	39.0274	23.1614	21.9135
chr14	55899720	55909581	ENSMUSG00000010376.17	1261	-	Nedd8	310.142	288.238	261.889	614.987	606.121	604.614	399.857	323.927	404.89	923.839	801.173	812.125	291.758	280.729
chr11	76617428	76654405	ENSMUSG00000010392.9	4289	-	Gosr1	13.9191	11.8577	19.4467	75.1934	74.4833	71.1761	27.7644	26.0589	24.2527	68.8188	90.0877	86.5217	101.549	104.946
chr14	54664366	54667213	ENSMUSG00000010406.13	1109	+	Mrpl52	1.0986	1.24617	1.1101	91.2386	90.1111	55.0232	27.0046	20.7195	19.4852	148.007	116.137	119.233	95.1694	101.278
chr8	12623029	12650744	ENSMUSG00000010435.8	979	+	Spaca7	0	0	0	0.148925	0	0	0	0.227872	0	0	0	0	0	0
chr1	36374811	36408262	ENSMUSG00000010453.13	6742	-	Kansl3	1.77698	2.6648	2.64771	16.738	15.7945	13.9049	7.16116	5.09573	7.51008	13.7533	15.1551	14.9213	40.8404	43.7575
chr10	22978862	23226684	ENSMUSG00000010461.17	9418	-	Eya4	1.48768	2.31851	3.33329	0.0928845	0.189762	0	3.09598	3.64785	3.01426	0.07644	0	0.0865606	2.63966	2.32962
chr7	136795402	136916174	ENSMUSG00000010476.16	9227	-	Ebf3	0.352111	0.20969	0.266846	0.079006	0.0161409	0.0369457	0.64229	0.0483553	0.551044	0.124836	0.0518262	0	0	0
chr2	181220273	181226963	ENSMUSG00000010492.11	2522	+	Uckl1os	0	0.547981	0.244071	0.231241	0.0590531	0	0	0.176913	0.420011	0.0570905	0.189612	0.0646493	0.180161	0.334599
chr2	181405125	181469590	ENSMUSG00000010505.17	7191	+	Myt1	3.67091	3.22872	3.80919	0.0811001	0.186398	0.0237031	3.64821	4.09505	3.82992	0.0200226	0	0.0680207	0	0
chr4	109533785	109821157	ENSMUSG00000010517.8	5093	+	Faf1	29.5437	25.7244	27.7982	35.1254	34.6231	38.9225	29.0599	28.2527	29.2427	37.289	39.2476	32.6539	53.248	48.6631
chr12	111451043	111452257	ENSMUSG00000010529.7	1215	-	Gm266	0	0	0	0	0	0	0	0	0.174365	0	0	0	0	0.20836
chr3	88190064	88204306	ENSMUSG00000010538.15	1112	-	Tsacc	2.9217	5.71694	6.36583	12.8491	12.3217	8.89032	24.3736	16.2501	22.4808	20.3284	21.2151	18.4746	4.61138	3.49078
chr11	74661656	74719351	ENSMUSG00000010554.15	13817	+	Mettl16	0.925863	0.380085	1.84883	7.74521	9.2375	7.91983	7.16586	7.41094	8.90836	10.6499	14.4322	13.24	10.8566	10.4742
chr17	50586423	50600664	ENSMUSG00000010592.10	3820	-	Dazl	190.194	219.457	217.778	8.51123	15.6729	11.6012	190.907	234.884	219.174	10.1768	13.2694	12.9327	0	0
chr15	77272419	77283310	ENSMUSG00000010601.15	3029	-	Apol7a	0.737417	0	0	0	0	0	2.53048	1.03111	0.349708	0	0	0.0538282	0	0.222875
chr9	22068142	22069654	ENSMUSG00000010607.9	777	+	Pigyl	122.305	135.889	150.124	170.566	187.267	113.852	261.057	178.01	229.576	476.42	665.706	573.282	125.392	115.773
chr12	83678010	83729897	ENSMUSG00000010608.16	17376	+	Rbm25	23.0801	26.5966	30.6428	55.0601	50.8867	61.6622	36.599	35.4223	36.394	79.3328	97.2033	111.221	32.5482	33.5144
chr1	180054569	180091003	ENSMUSG00000010609.16	4332	-	Psen2	2.20307	1.97794	3.69442	1.1443	0.687589	1.41647	3.79407	4.37729	4.15686	3.25722	1.39825	2.74754	22.146	24.3301
chr9	118977091	118986161	ENSMUSG00000010651.5	1962	-	Acaa1b	0	0.281755	0.156867	0.371554	0.151816	0.17375	0.322197	0.454816	0.107978	3.15558	0.487463	1.74514	3.20909	2.88168
chr9	118900595	118922570	ENSMUSG00000010660.4	3093	-	Plcd1	0	0.982999	0.0995066	9.56901	9.6784	7.88044	1.40512	0.360632	0.684945	4.7482	3.24676	3.16286	77.1653	59.6676
chr19	10160252	10174241	ENSMUSG00000010663.6	4812	+	Fads1	0.675172	0.0574401	0.127919	0.605976	0.402351	1.38144	2.74234	1.90078	1.98117	6.13391	4.30632	6.74274	185.65	189.921
chr5	29434800	29583388	ENSMUSG00000010721.16	5850	-	Lmbr1	16.7653	16.6313	18.9925	1.12152	0.840128	0.582731	18.0055	25.512	19.5557	2.43662	0.790189	0.52955	6.43548	7.97699
chr7	143188543	143203398	ENSMUSG00000010751.16	4217	-	Tnfrsf22	0.240761	0.786535	0.218952	0.760624	1.20078	0.485034	0.655836	1.11094	1.55738	2.0486	4.38474	1.66255	16.5314	17.9698
chr7	143110967	143153827	ENSMUSG00000010755.18	6583	-	Cars1	1.41891	1.9734	2.01037	4.98321	4.52474	5.95523	4.46529	6.87934	3.92619	8.96745	6.6104	11.2693	63.8151	60.7609
chr7	143055282	143056887	ENSMUSG00000010760.6	1121	-	Phlda2	90.9322	119.832	64.7945	226.695	214.696	129.699	27.9139	24.6769	51.5932	12.2019	16.9212	8.29045	0	0
chr6	18050963	18109060	ENSMUSG00000010796.12	2829	-	Asz1	24.6914	30.3856	26.4366	8.96741	15.267	12.2309	25.7251	26.1017	32.1262	2.39207	1.23959	1.90191	0	0.119315
chr6	17988939	18030584	ENSMUSG00000010797.7	2255	-	Wnt2	0.540287	0.122573	0	0	0	0	0	0	0	0	0	0	4.95097	4.64029
chr11	42021766	42073757	ENSMUSG00000010803.14	7326	-	Gabra1	0	0.0377288	0	0.298521	0	0.0465326	0	0	0	0	0	0	0.248085	0.207336
chr5	143343093	143377907	ENSMUSG00000010825.18	6773	+	Grid2ip	0.179883	0	0	0.409	0.175912	0.100664	0	0	0.156395	0.12755	0.188277	0	0.00958357	0
chr15	79400612	79411940	ENSMUSG00000010830.9	1411	+	Kdelr3	2.01475	0.587672	0	16.946	14.1438	19.328	3.19212	1.89727	4.50432	17.0411	7.34303	7.51096	81.2864	95.0911
chr11	101875105	101883090	ENSMUSG00000010841.14	798	+	Cfap97d1	0	0	0	0	0	0	0	1.39779	0.530961	0	0	0	0.0813403	0
chr2	102904020	102922989	ENSMUSG00000010911.13	1000	+	Apip	502.568	396.36	507.827	90.9778	95.7631	83.0086	427.255	409.365	423.919	147.726	128.795	129.947	34.8564	24.4719
chr2	102851420	102903858	ENSMUSG00000010914.11	3930	-	Pdhx	116.616	126.807	131.646	57.3545	61.3538	58.1175	72.0218	87.1345	77.9491	53.3431	56.0132	51.2784	40.3992	41.6561
chr8	111345217	111447030	ENSMUSG00000010936.12	6960	+	Vac14	9.74444	7.7043	8.40188	2.63944	3.18834	2.13061	7.59535	8.52603	6.51388	2.15146	4.46596	4.82577	25.8333	24.6368
chr3	145855588	145901268	ENSMUSG00000011008.14	3288	+	Mcoln2	0.123515	0	0	0	0.0452956	0	0.0240325	0.203547	0	0.919595	0	0	0.414568	2.07885
chr5	33261563	33320214	ENSMUSG00000011034.7	4104	+	Slc5a1	0	0	0.149987	0.0710515	0	0	0	0	0	0	0	0	0	0
chr7	44498415	44504845	ENSMUSG00000011096.18	3072	+	Akt1s1	3.04058	1.25964	2.10392	3.89174	5.23588	3.71747	3.42106	3.48574	3.03436	4.2651	7.88699	4.6175	95.3148	100.208
chr9	37560059	37568608	ENSMUSG00000011114.19	3901	-	Tbrg1	4.21627	3.33014	6.075	209.596	203.106	181.94	26.029	29.9089	37.6894	235.775	218.894	246.93	126.508	128.493
chr9	37571198	37580531	ENSMUSG00000011118.5	3434	-	Panx3	0.0591316	0	0.179251	0	0	0	0	0	0	0	0	0	0	0
chr12	112586479	112607794	ENSMUSG00000011148.15	2090	+	Adss1	0.680098	0.13225	0	0.139519	0.356296	0.0815545	1.70136	0.213481	2.0273	1.86006	0	0.858135	5.40395	6.50054
chr7	83423309	83444088	ENSMUSG00000011154.18	3188	-	Cfap161	0	0.0867006	0	0.320133	0	0.106932	0.718804	0	0	0.496802	0.2	0.204574	0	0
chr12	112923705	112964324	ENSMUSG00000011158.9	7788	-	Brf1	1.87727	2.69729	2.2921	1.04837	1.6446	2.56067	5.73262	6.15867	4.84205	1.68238	3.766	2.2401	19.6362	17.7808
chr12	116041346	116109881	ENSMUSG00000011171.12	4463	+	Vipr2	0	0	0.206884	0	0	0	0.053116	0.24993	0.142406	0	0.250012	0	0.0581757	0.0945394
chr12	17594795	17601506	ENSMUSG00000011179.9	3405	+	Odc1	60.7086	78.2529	93.1909	911.011	867.872	990.807	126.198	88.8418	115.602	650.817	621.825	586.294	415.345	427.208
chr11	45837670	45846321	ENSMUSG00000011254.17	3015	-	Thg1l	3.09806	1.28346	2.04162	16.9251	11.3613	13.9638	7.46944	6.51133	14.1236	31.614	22.6808	24.8759	12.4867	14.1903
chr11	45946819	46038170	ENSMUSG00000011256.17	7115	+	Adam19	0.114158	0.815802	0.0432571	0.327866	0.167457	0.64682	0.122165	1.41095	0.982595	0.505911	0.582489	0.183326	2.09827	1.50626
chr4	123156144	123192718	ENSMUSG00000011257.20	4027	+	Pabpc4	53.5	52.9192	55.1807	148.404	130.403	144.376	89.6934	74.0669	86.1197	103.616	109.605	118.509	31.0766	32.627
chr7	19197256	19230687	ENSMUSG00000011263.18	4016	+	Exoc3l2	10.4664	12.2509	13.4881	174.333	148.672	117.863	10.1528	10.6655	14.6651	24.0927	48.9791	35.5647	2.87697	2.47947
chr7	19311212	19314581	ENSMUSG00000011267.9	2037	+	Zfp296	41.8676	46.4061	50.9179	128.477	92.7077	79.4926	24.7879	29.4602	31.2008	27.9907	36.7787	42.3422	0.732901	0.911384
chr17	56418601	56424596	ENSMUSG00000011305.12	2087	-	Plin5	0	0	0.147472	0.76846	0.214085	0.816718	0.416487	0.106894	0	1.31081	0.458266	1.01562	36.1092	36.9567
chr8	70495463	70524997	ENSMUSG00000011306.8	6109	+	Sugp1	6.8805	6.69626	9.72342	8.01899	8.02072	6.22199	13.9437	14.7532	16.7846	6.76427	7.56688	6.13856	33.3207	32.4062
chr7	24569482	24577076	ENSMUSG00000011349.6	1619	+	Dmrtc2	0	0	0.380203	0.270163	0.09199	1.36865	0.0976144	1.10235	0.130854	1.24506	0	0.100708	0	0
chr7	24518220	24539700	ENSMUSG00000011350.17	2087	+	Gm5893	0.0972965	0	0	0	0	0	0	0	0	0	0	0	0.124407	0
chr7	45120411	45138229	ENSMUSG00000011382.9	7408	-	Dhdh	11.0739	10.7456	0.5401	8.56129	2.895	8.83537	0.704002	16.5629	2.05905	0.971803	1.03283	1.03444	2.48843	2.85919
chr7	29515539	29530430	ENSMUSG00000011427.17	3658	+	Zfp790	4.21881	3.62692	4.03859	0.438429	1.30285	2.05023	11.2113	11.4654	17.4324	5.98286	4.27043	6.01726	29.2608	31.8812
chr3	20302428	20329897	ENSMUSG00000011463.6	3284	-	Cpb1	19.3536	16.2441	19.025	0.0887928	0	0.674737	18.2388	22.0777	24.5141	0.175374	0.0485384	0	0	0
chr17	57339773	57348654	ENSMUSG00000011486.15	1331	-	Slc25a41	0.457681	1.03832	0.231235	21.4698	22.1551	19.2091	17.751	16.7609	20.2144	34.8327	31.8561	25.9697	0	0
chr17	56293509	56303881	ENSMUSG00000011589.10	2493	+	Fsd1	3.99111	8.86968	9.3826	0.0584828	0	0.68371	18.2254	22.1924	16.9959	0.115509	1.02303	0.915619	0.23433	0.135397
chr7	24241083	24245543	ENSMUSG00000011632.8	843	-	Pinlyp	39.9853	40.329	46.3669	72.2935	59.0074	46.1001	50.6171	59.2782	88.9633	19.4709	36.3047	32.2997	0	0
chr7	44545503	44552055	ENSMUSG00000011658.17	5003	+	Fuz	0	0	0	0.116568	0	0	0	0.0445907	0.0423453	0.287792	0.0637219	0.195537	4.98206	6.56128
chr7	27055808	27147111	ENSMUSG00000011751.18	9563	-	Sptbn4	0.16987	0	0	0.15246	0.0467213	0	0	0.326594	0.155074	0.0150562	0.0666737	0.0681985	0.0339379	0.114715
chr19	41900362	41907099	ENSMUSG00000011752.8	1982	+	Pgam1	9.32304	12.1327	13.3545	32.8082	25.9992	34.8294	22.0073	21.836	23.088	64.0729	57.8248	51.2499	617.296	610.286
chr5	107892661	108022973	ENSMUSG00000011831.17	8060	-	Evi5	145.29	146.431	138.613	56.9081	59.1847	64.2884	215.655	236.705	204.914	77.7254	98.5275	95.5212	42.9402	46.6635
chr8	4216567	4261257	ENSMUSG00000011832.17	8524	+	Evi5l	0.476438	0.25941	0.397174	0.54734	0.122304	0.0999818	0.55621	0.287888	0.820174	0.287154	0.448804	0.325173	9.40442	9.5335
chr8	4303080	4306220	ENSMUSG00000011837.5	1769	+	Snapc2	44.0781	72.03	73.9423	42.6102	54.3024	35.5544	48.9122	45.021	47.7838	26.7779	41.9901	30.9685	55.6263	53.7131
chr11	77384388	77398612	ENSMUSG00000011877.14	4838	+	Git1	2.85406	3.25649	2.41741	0.632855	0.277054	0.387544	2.93993	3.2278	3.15284	1.75588	0.955479	1.71875	30.2679	30.245
chr5	114807459	114829045	ENSMUSG00000011884.14	1762	-	Gltp	34.9186	38.5895	29.5197	23.086	13.3548	16.1549	39.33	62.7987	40.2786	47.1497	36.6385	29.8886	93.6068	97.7957
chr9	69896748	69915599	ENSMUSG00000011958.18	3455	+	Bnip2	9.9325	9.36005	7.8391	31.6915	27.2431	19.4869	13.3108	13.495	11.6504	47.4662	62.0069	58.5643	184.997	170.946
chr15	98436570	98468804	ENSMUSG00000011960.13	9157	-	Ccnt1	17.0305	21.8839	22.9898	63.0352	63.6583	66.3219	31.894	27.7001	29.5211	36.1174	44.9287	52.6689	15.5026	16.1455
chr16	17615146	17626157	ENSMUSG00000012017.5	3839	+	Scarf2	0	0	0	0	0.0387944	0	0	0.232443	0.275923	0.562577	0.166085	0.297296	0.355067	0.373681
chr3	137869839	137945424	ENSMUSG00000012042.10	2379	-	4930579F01Rik	4.52378	5.57683	1.94057	0.428997	0.438219	0.429884	5.81265	4.12603	7.48032	13.6175	14.5397	9.52641	0	0
chr12	55883109	55916521	ENSMUSG00000012076.9	3455	+	Brms1l	54.1292	56.0803	45.5203	78.3636	69.9613	69.8569	69.9849	44.8111	48.809	30.5884	41.015	34.1664	35.921	34.0719
chr16	17469072	17550755	ENSMUSG00000012114.18	11642	-	Med15	9.69766	10.5176	9.59646	1.05197	1.0362	0.966297	9.1562	10.4434	9.5536	2.94346	2.05377	3.92138	20.9916	21.2523
chr4	133696339	133728229	ENSMUSG00000012117.14	3784	-	Dhdds	18.4061	17.0194	15.9418	21.4998	19.6004	18.1079	27.6065	14.503	28.0493	21.2701	31.6357	25.3358	41.8035	37.2422
chr4	133788126	133819815	ENSMUSG00000012123.18	7801	+	Crybg2	0.754862	0.850357	0.867969	0.915791	1.16457	0.895835	1.35733	0.343167	0.841873	1.58729	1.63466	1.86015	0.199696	0
chr4	133829881	133854904	ENSMUSG00000012126.17	4742	+	Ubxn11	0.38539	0	0.454327	3.56654	3.20351	2.9834	0.1833	0.37636	0.22338	1.51816	0.470604	1.51286	4.02434	4.34208
chr1	78487628	78514810	ENSMUSG00000012187.14	1558	+	Mogat1	3.51897	6.7415	4.74106	3.46246	2.86775	4.15729	6.9991	4.15246	4.8952	2.86486	2.55777	5.12788	0	0.0541629
chr12	113038122	113052537	ENSMUSG00000012211.14	1270	+	Tex22	0	0	0	0	0	0	0	0	0	0	0	0	0.0511099	0
chr18	34675366	34681326	ENSMUSG00000012282.3	1746	+	Wnt8a	0	0.158306	1.76274	0	0	0	0.905142	0.12777	1.45604	0.247392	0.912945	0	0	0
chr17	46568777	46593952	ENSMUSG00000012296.17	4701	-	Tjap1	5.74488	5.17408	6.15417	6.23385	4.43532	3.73458	4.80736	8.25721	7.70622	3.43034	4.57754	2.80934	25.2955	22.4562
chr2	103093778	103133623	ENSMUSG00000012350.16	5576	-	Ehf	31.6823	29.9898	28.1501	0.758274	0.507479	1.40614	38.2482	42.2489	37.8038	0.671367	0.829019	0.584812	0.302663	0.650752
chr6	122684448	122691592	ENSMUSG00000012396.13	2242	+	Nanog	0.72456	0.616417	0.41183	23.0857	14.8799	27.065	0.387693	1.89057	0.283479	12.2019	4.97681	11.7812	0.636936	0.150555
chr14	4198305	4201873	ENSMUSG00000012405.17	2473	+	Rpl15	78.2508	101.597	94.4603	578.239	581.876	614.181	55.4378	50.5171	44.9749	593.105	518.357	536.145	215.333	209.719
chr13	90237242	90292026	ENSMUSG00000012422.15	10807	+	Tmem167	13.923	12.4812	11.0784	46.1799	56.4472	48.1522	35.126	31.7074	31.6202	81.4439	67.0965	63.7125	27.845	27.1109
chr5	8010457	8032213	ENSMUSG00000012428.10	3155	+	Steap4	0.193082	0	0.0975512	0.0462116	0	0	0.0250456	0.565673	0.470039	0	0	0	0.144015	0.267467
chr13	17869777	17874333	ENSMUSG00000012429.10	4503	+	Mplkip	10.8676	16.3275	11.2092	33.5435	28.7412	30.7739	12.1432	9.66067	14.0201	51.2875	51.7883	47.0345	17.6725	18.3651
chr19	37364851	37410307	ENSMUSG00000012443.5	7461	+	Kif11	31.4072	30.1185	36.3009	65.5806	68.707	62.185	81.8255	63.5683	81.7769	61.2325	102.464	84.9209	16.8777	15.529
chr6	8255936	8259173	ENSMUSG00000012483.5	1136	-	Rpa3	610.425	647.938	525.6	96.2573	116.681	92.2765	364.558	349.752	329.715	151.587	128.951	123.576	86.0509	72.0548
chr8	112038429	112064809	ENSMUSG00000012519.15	2303	-	Mlkl	2.82147	2.52038	2.80645	2.469	4.39747	2.81244	7.17106	6.9745	8.3711	10.3782	8.09806	7.92927	20.0676	26.1622
chr5	67251742	67256644	ENSMUSG00000012520.11	3645	-	Phox2b	0	0.227491	0.168875	0	0	0	0	0	0	0	0	0.35785	0	0
chr6	29540826	29609886	ENSMUSG00000012535.15	13100	-	Tnpo3	6.85126	6.4986	9.13924	20.0889	20.0319	18.8405	13.8615	10.4051	15.8647	13.2881	18.0451	17.3874	34.189	35.0427
chr12	85871433	86108667	ENSMUSG00000012609.20	15875	+	Ttll5	2.55821	2.64649	4.49786	1.98377	2.03579	1.75012	7.20752	7.05447	6.806	2.68465	2.53032	3.72822	5.52396	5.93226
chr7	42945621	42962718	ENSMUSG00000012640.17	5119	-	Zfp715	4.56176	7.23536	2.94607	4.3577	8.32086	7.02573	19.2029	16.4297	20.7756	8.71938	10.3693	7.5487	27.7695	29.8376
chr8	3705770	3710110	ENSMUSG00000012705.17	1579	+	Retn	1.41459	5.25145	0	64.4502	36.4076	27.5266	2.40209	1.55412	2.28088	9.02739	7.67221	0.82607	0.61662	0.480983
chr7	43901572	43906802	ENSMUSG00000012777.15	1749	-	Acp4	0	0.474102	0	0	0	0	0	0	0	0	0	0	0	0
chr10	60138527	60532269	ENSMUSG00000012819.17	16939	-	Cdh23	0.059938	0.0163175	0.0181695	0.180752	0.211014	0.20125	0.102628	0.289741	0.075041	0.0680004	0.131744	0.163633	0.19543	0.36865
chr7	12656217	12660613	ENSMUSG00000012848.16	1734	+	Rps5	122.842	109.349	111.821	1244.16	1230.71	1207	323.048	249.075	246.918	1226.84	1168.02	1254.06	316.275	310.096
chr8	84852618	84859156	ENSMUSG00000012889.9	3549	+	Podnl1	0	0.233645	0	0.123244	0.125893	0	0.111326	0.565732	0.179081	0.0405698	0.179657	0.459413	6.62081	6.89544
chr8	84626734	84668583	ENSMUSG00000013033.17	8587	+	Adgrl1	0.189177	0.38626	0.0358418	0.118852	0.190783	0.138948	0.230054	0.155878	0.394742	1.59291	0.87246	0.6076	4.81511	4.34361
chr9	14453262	14556352	ENSMUSG00000013076.18	10064	-	Amotl1	0.18159	0.384501	0.18349	0	0.103589	0.169365	0.659537	0.243835	0.736771	1.073	0.633546	0.37262	7.78476	7.44581
chr7	30398351	30399961	ENSMUSG00000013083.10	616	+	2200002J24Rik	0	0	0.499633	1.42011	3.62659	6.64087	0	0.362154	1.03175	14.4917	10.8682	8.20521	19.3886	15.4799
chr16	22200059	22258469	ENSMUSG00000013089.16	4103	-	Etv5	4.94901	4.7156	6.67606	4.61947	4.82767	4.61122	7.64574	6.47023	10.0686	5.79017	4.35116	5.44412	32.2887	27.7653
chr7	4785936	4787340	ENSMUSG00000013091.6	871	+	Tmem190	0	0.317338	2.4735	2.51087	2.90682	0.58708	16.7836	9.22059	15.0803	1.65307	0.366017	0.748774	0.149046	0.387536
chr8	106440486	106485296	ENSMUSG00000013150.16	4608	-	Gfod2	0.220332	0.479864	1.13545	3.73354	4.26628	2.21939	2.36645	3.00161	2.43668	1.49982	5.50014	2.37067	5.56408	6.31795
chr8	106430283	106434842	ENSMUSG00000013155.11	3659	-	Enkd1	0.277477	0.528781	0.672914	1.95247	0.691949	1.02484	0.734256	0.304847	0.347395	2.87256	1.5683	1.69329	3.60116	4.63557
chr8	106434287	106436878	ENSMUSG00000013158.7	1487	+	4933405L10Rik	0.409666	1.11527	0.620929	0	0	0	0	0.450075	0.427411	0.193655	0	0	0	0
chr8	106251097	106292679	ENSMUSG00000013160.8	1793	-	Atp6v0d1	43.8279	48.7133	45.3164	148.4	135.06	127.575	62.6686	74.155	63.2133	182.126	187.76	199.237	175.325	160.818
chr17	56719426	56783483	ENSMUSG00000013236.18	14990	-	Ptprs	1.86938	1.6042	1.49883	1.55621	0.71535	0.886926	1.61833	2.17283	2.07755	1.26789	0.871969	0.968049	39.2792	44.349
chr1	131755231	131776603	ENSMUSG00000013275.10	4912	+	Slc41a1	1.57089	1.63185	2.25567	0.445229	0.27288	0.104102	2.42912	2.86126	3.88168	4.2796	1.84972	1.39412	76.6836	80.8641
chr2	155861059	155894867	ENSMUSG00000013338.17	6896	-	Fer1l4	0.147229	0	0.0446308	0	0	0	0.0802106	0.0647004	0.0921636	0	0.138689	0	0.696535	0.611847
chr7	43141468	43155364	ENSMUSG00000013353.11	5633	-	4931406B18Rik	0.0360479	0	0	0	0	0	0	0	0	0	0	0	0	0
chr7	43122328	43139499	ENSMUSG00000013367.6	2622	-	Iglon5	0	0	0	0	0	0	0.0301369	0	0	0	0	0.0621837	0.123779	0.0321838
chr11	95847989	95896766	ENSMUSG00000013415.10	9682	-	Igf2bp1	1.71976	2.16965	2.47948	5.82769	3.67638	4.11951	0.685559	0.898616	0.19693	7.12327	3.8854	3.57009	0.11397	0.235325
chr11	95756769	95805717	ENSMUSG00000013418.9	1722	-	B4galnt2	10.8486	14.2856	17.5156	16.2562	14.9624	16.0353	11.6096	9.06858	18.4541	5.43487	9.62696	5.8704	0.113083	0.0980091
chr9	121588396	121600808	ENSMUSG00000013419.8	7063	+	Zbtb47	0.258746	0.117401	0.0871511	0	0	0	0.358007	0.252683	0.0599896	0.265011	0.0902734	0.138507	4.24582	5.91406
chr2	25089724	25101501	ENSMUSG00000013465.20	3432	-	Nelfb	1.36082	2.49663	1.34517	6.66965	6.68284	4.27116	5.41067	5.20017	8.82722	11.9985	10.0322	7.6487	109.488	105.925
chr11	119198594	119236201	ENSMUSG00000013483.15	4605	+	Card14	0.0440951	0	0	1.42473	0.646826	0.629236	0.617737	0.242223	0.368041	0.468998	0.276917	0.778936	0.0986681	0.0549745
chr5	108777636	108796648	ENSMUSG00000013495.16	5928	+	Tmem175	5.72042	5.26879	5.03611	1.74623	1.6079	0.862596	4.95867	11.1769	5.14623	14.0145	5.5661	8.38881	19.3809	21.2531
chr2	170188911	170269765	ENSMUSG00000013523.14	3775	-	Bcas1	13.8241	13.1062	16.469	0.19311	0.0789043	0.045152	11.5545	22.7519	17.1727	0.228846	0	0.99339	0.137557	0.0894155
chr16	18118689	18165967	ENSMUSG00000013539.15	7910	-	Tango2	6.36642	9.01537	7.54844	10.5616	11.6547	11.8732	32.137	30.544	29.3006	9.62916	17.6932	10.4094	7.65621	7.1904
chr17	31776100	31778087	ENSMUSG00000013562.14	1373	+	4833413E03Rik	0	0	0.672485	1.38046	2.06096	1.61386	0.230208	0	0	3.25088	1.85754	2.73128	0.0472757	0.184383
chr9	71123071	71203525	ENSMUSG00000013584.6	2264	+	Aldh1a2	15.8751	19.8999	14.0021	0.450788	0	0	14.1703	24.3386	8.98318	0	0	0.864199	2.80969	2.08728
chr1	171062422	171078957	ENSMUSG00000013593.13	2313	-	Ndufs2	12.8173	9.67943	13.9716	18.2799	13.7792	16.4333	82.9476	50.6359	70.343	37.2872	34.7331	36.4438	398.914	401.134
chr15	36504208	36555718	ENSMUSG00000013611.15	2935	-	Snx31	0.345925	0.282523	0.104863	0	0	0	3.84998	4.86459	6.49635	2.89436	0.868962	0.388865	0.15481	0.0862547
chr5	31205656	31211967	ENSMUSG00000013622.16	2082	+	Atraid	69.1489	74.3443	61.0522	252.59	271.754	228.002	143.198	114.544	133.299	166.873	210.237	199.382	158.003	164.151
chr5	31212124	31235823	ENSMUSG00000013629.17	8183	+	Cad	0.818882	0.844438	1.46684	17.7993	17.8725	21.2254	2.78106	2.29003	3.00318	27.0968	23.9987	24.667	14.6429	20.0163
chr11	58269869	58281554	ENSMUSG00000013643.14	1284	+	Lypd8	0	0	0	3.29294	1.73986	3.98245	0	0	0	0.448543	0.124143	0.126983	0	0
chr11	58221550	58238554	ENSMUSG00000013646.18	6352	+	Sh3bp5l	0.383611	0.0870282	0	3.64953	2.60256	2.81756	0.84592	2.73942	1.26738	2.38006	4.24097	3.28555	30.7074	33.85
chr11	58311937	58316850	ENSMUSG00000013653.3	926	+	1810065E05Rik	0	0.59698	0	0	0	0	0	0	0	0	0	0	0.140193	0.364518
chr19	32649038	32717186	ENSMUSG00000013662.7	5995	-	Atad1	115.467	108.071	117.514	33.0507	39.0527	36.5065	105.815	122.837	125.133	41.1653	53.9222	48.8457	55.1109	53.0385
chr19	32734897	32803560	ENSMUSG00000013663.9	11507	+	Pten	32.1695	34.7093	36.6162	34.1339	36.7314	43.5491	40.0348	40.5578	39.0678	51.1389	51.4757	47.0844	39.5989	42.1819
chr7	130739442	130748043	ENSMUSG00000013668.10	1826	-	4933402N03Rik	0	0	0	0	0	0	0.0432743	0	0	0	0	0	0	0
chr1	172024295	172034371	ENSMUSG00000013698.13	3861	-	Pea15a	0	0.286352	0	3.5496	1.77438	1.54512	0.245591	0.577796	0.548701	6.71246	4.00462	3.50499	41.6255	37.8764
chr14	31902119	31923855	ENSMUSG00000013701.14	1786	-	Timm23	438.86	425.436	420.82	1079.44	1055.86	1143.42	559.724	651.275	555.967	852.849	897.407	881.322	130.546	120.248
chr3	95046832	95049671	ENSMUSG00000013707.4	1122	-	Tnfaip8l2	8.14403	16.5053	9.32648	22.6103	21.5035	15.0396	18.4518	14.7134	15.1054	3.46482	2.69929	3.19697	2.08266	3.08362
chr6	106746081	106759435	ENSMUSG00000013736.17	4413	+	Trnt1	66.8577	80.2961	74.4153	139.124	144.949	153.338	93.1824	84.9278	96.2053	90.0175	112.696	84.9773	68.4396	63.3707
chr17	35295878	35297780	ENSMUSG00000013766.12	1273	+	Ly6g6e	1.4356	1.51988	0.725312	19.5848	18.9528	17.0047	0.372438	1.57721	0.499262	5.42903	0	1.9212	0.611873	0.198867
chr17	35117445	35133028	ENSMUSG00000013787.16	5489	+	Ehmt2	1.55373	0.856044	0.728924	12.1653	11.5314	8.63269	4.47711	7.76273	8.06656	4.01335	8.33446	6.53489	42.8552	42.4159
chr9	22024285	22028468	ENSMUSG00000013822.8	1702	-	Elof1	213.557	162.885	181.554	567.772	537.537	501.733	214.539	227.413	246.083	459.271	536.454	479.749	104.687	91.0296
chr10	79730542	79744757	ENSMUSG00000013833.16	4663	-	Med16	0.566106	0.296377	0.330017	1.59461	2.17186	1.64491	1.77932	1.38742	1.86275	2.59372	3.76025	2.44761	26.657	27.5616
chr15	66974724	67048679	ENSMUSG00000013846.11	6851	-	St3gal1	0	0	0.0449239	0.0425625	0	0	0.32295	0.130251	0.030923	0.126097	0.0698001	0.0237988	37.9736	42.5563
chr10	79810782	79820164	ENSMUSG00000013858.15	4663	-	Tmem259	0.827386	0.711306	1.25406	1.84475	1.3095	1.46214	0.152513	0.861156	0.454328	2.22319	0.991338	1.88815	21.27	21.4991
chr8	26609396	26641818	ENSMUSG00000013878.19	6237	+	Rnf170	23.0178	22.2025	21.6631	2.8519	4.1549	5.95765	28.7721	31.7265	31.1139	9.71886	6.59376	7.55494	13.3108	13.0428
chr7	29991153	30007792	ENSMUSG00000013921.16	3935	+	Clip3	0.670839	0.210725	0.469287	0.222309	0	0	2.49005	1.24725	3.76867	0.182951	0.121525	0	0.0989726	0.193005
chr7	29980458	29989177	ENSMUSG00000013928.15	693	+	1700020L13Rik	0	0	0	0	0	0	0.228049	0	0	0	0.230015	0	0	0
chr5	122239014	122251535	ENSMUSG00000013936.13	1950	+	Myl2	0	0	0.157833	3.21503	1.60388	0.874097	0.32418	0.686422	0	0.369185	0.735693	0.752518	0.0332869	0
chr1	171156713	171169899	ENSMUSG00000013973.13	5861	+	Dedd	2.21732	1.79206	1.78541	0.721402	0.711498	0.872457	1.02464	1.29414	1.37356	1.00721	1.16946	1.00147	4.38563	4.89527
chr8	3715754	3719259	ENSMUSG00000013974.4	1494	+	Mcemp1	0	0.185008	0	0	0	0	0.476017	0.597288	2.83606	0	0	0	1.43374	2.31581
chr1	171165576	171173214	ENSMUSG00000013997.11	4932	-	Nit1	2.18209	3.08234	3.557	6.32618	6.46217	6.22076	3.07616	2.98535	2.70616	7.38595	8.72629	8.09938	33.6919	32.1152
chr4	44524757	44710487	ENSMUSG00000014030.16	8853	-	Pax5	0.779845	0.405876	0.625769	0	0.0841137	0.134773	0.758681	0.428384	1.029	0.0813184	0	0.018417	0	0.20017
chr16	97592667	97653050	ENSMUSG00000014039.19	11349	-	Prdm15	0.518872	0.316611	0.379667	1.95271	2.54584	2.32792	1.76154	2.1033	1.53071	0.811954	1.40453	1.06312	7.14354	7.12324
chr16	32096277	32120252	ENSMUSG00000014074.18	4462	+	Rnf168	34.6773	34.3179	30.9705	24.0491	20.3938	25.2121	34.0904	35.6479	48.9988	18.9416	26.5072	23.8612	25.0503	25.3801
chr16	32238520	32247917	ENSMUSG00000014075.16	2385	+	Dynlt2b	10.5573	7.76474	5.9361	8.74175	8.05543	10.2198	55.893	62.0154	59.2479	47.4508	40.2344	43.4788	18.7789	19.3539
chr2	119378178	119417508	ENSMUSG00000014077.14	3499	+	Chp1	66.8541	55.6911	56.2947	48.4187	51.7579	47.8855	112.487	114.317	96.2695	55.6342	42.7315	46.6444	106.111	100.81
chr6	41829923	41841347	ENSMUSG00000014104.13	1208	+	Sval2	0.336188	0	0	0	0	0	0	0	0	0	0	0	0	0
chr5	114760213	114796482	ENSMUSG00000014158.13	4076	-	Trpv4	0.398543	0.067812	0	0.178849	0.109616	0.167271	0.21325	1.47776	0.155927	0	0	0	1.95875	2.27734
chr13	58148042	58261406	ENSMUSG00000014164.16	7322	-	Klhl3	0.415988	0.0754989	0	0.199123	0.223743	0.279348	0.248215	0.853106	0.173603	0.865231	0.348321	0.155875	0.221625	0.16135
chr11	62770281	62807606	ENSMUSG00000014177.11	2235	+	Tvp23b	48.5158	51.1992	44.6169	34.8349	37.3829	43.7753	56.8512	52.6027	55.5463	66.612	63.5461	67.3338	250.316	251.308
chr11	100473644	100511014	ENSMUSG00000014195.17	8726	-	Dnajc7	14.7767	15.6161	17.0711	53.0325	61.4433	66.5114	25.8717	30.6278	31.5376	88.7555	76.613	77.0571	52.3011	51.8636
chr11	100518369	100583281	ENSMUSG00000014198.16	3101	-	Zfp385c	0.0654814	0	0.397	1.03436	0.432243	0.549658	0.535116	0.359702	0.478224	0	0	0.368049	0	0
chr1	160029937	160040445	ENSMUSG00000014226.11	2390	-	Cacybp	106.287	118.193	136.245	286.959	439.505	392.532	135.853	122.651	162.037	438.815	474.999	460.075	140.112	140.843
chr16	3726665	3759011	ENSMUSG00000014232.15	2279	+	Cluap1	0.534597	1.94051	1.21543	7.29309	3.46353	5.75892	3.57128	1.85988	5.2057	15.0995	11.3308	17.1702	14.1554	13.2929
chr11	62158050	62172201	ENSMUSG00000014243.6	732	-	Zswim7	71.847	51.3533	59.2843	20.1169	29.2981	9.31415	79.5586	59.1242	77.2744	93.4311	80.3534	83.7502	33.7849	33.0857
chr11	62349286	62405243	ENSMUSG00000014245.9	2268	+	Pigl	2.14876	3.16862	16.0129	16.8426	15.563	19.4649	24.5627	22.5251	14.9456	17.8391	8.43388	19.4821	12.6213	13.9899
chr18	36875385	36877610	ENSMUSG00000014294.5	572	-	Ndufa2	198.443	212.133	221.145	304.34	300.728	264.315	392.47	276.519	342.965	546.982	507.183	482.581	339.981	327.217
chr16	4434328	4442852	ENSMUSG00000014301.14	2435	-	Pam16	23.5997	21.1132	26.6695	137.714	136.944	121.029	45.9186	47.4576	47.8519	141.321	131.972	126.352	19.8327	17.4317
chr16	4412577	4442788	ENSMUSG00000014303.14	4373	+	Glis2	0.0928689	0.632064	0.633425	5.56785	3.40571	2.57252	1.26488	0.918264	1.01736	1.97552	2.95253	1.75238	4.95765	4.68918
chr15	35926032	35938392	ENSMUSG00000014313.16	3567	-	Cox6c	195.145	201.858	189.22	434.655	391.431	401.298	221.815	221.836	221.297	345.808	275.543	304.471	136.88	128.554
chr10	70758662	70995530	ENSMUSG00000014329.15	7441	-	Bicc1	1.44632	2.89737	2.39899	0.274314	0.20015	0.320694	5.07607	3.50775	3.70124	0.386997	1.97081	1.55574	2.68675	2.61969
chr11	95938258	95956214	ENSMUSG00000014349.8	3997	-	Ube2z	7.72199	6.70777	5.08208	18.6761	15.5378	18.2517	10.3988	12.7255	9.38155	14.409	12.9211	10.7691	143.33	147.744
chr11	95915371	95921657	ENSMUSG00000014351.13	687	+	Gip	3.25129	6.4373	6.27196	6.15449	4.5525	6.20265	15.1827	7.46871	22.5113	7.75451	10.209	14.2398	0	0
chr2	128660038	128696181	ENSMUSG00000014353.16	8395	+	Tmem87b	13.7871	9.61397	9.20206	19.9202	18.5743	18.6996	26.986	23.2255	25.0085	20.6669	14.5824	18.1982	79.9172	78.1336
chr2	128452024	128529311	ENSMUSG00000014355.11	16714	-	Anapc1	8.41923	10.2861	10.2935	6.11489	5.65823	7.057	13.1714	15.6431	15.4384	12.5944	13.9048	12.3499	45.0452	44.2831
chr2	128540876	128644814	ENSMUSG00000014361.6	4336	+	Mertk	6.27531	6.6933	9.58245	6.89311	6.14825	10.7317	13.3763	12.9139	14.0226	11.1241	8.82289	8.38541	32.5745	29.8153
chr7	46538697	46569717	ENSMUSG00000014402.16	2730	-	Tsg101	77.281	88.084	74.4069	153.008	165.734	139.481	122.957	106.641	109.341	165.079	173.997	190.518	203.027	188.771
chr7	46409890	46445488	ENSMUSG00000014418.17	6497	-	Hps5	3.4692	2.89292	4.54768	3.02951	4.47002	2.0988	15.3732	13.4944	10.6302	4.07769	2.10996	2.88598	24.5571	26.1977
chr17	12446508	12537683	ENSMUSG00000014426.10	10181	-	Map3k4	3.74962	3.44789	2.26727	0.372335	0.980103	0.418547	4.46281	4.66728	4.74438	1.59808	1.62829	0.960881	16.162	14.9526
chr8	123208437	123278068	ENSMUSG00000014444.18	9935	-	Piezo1	0	0.083463	0	0.234803	0.374765	0.102938	0.206793	0.179637	0.255887	0.695637	0.641773	0.475926	5.76901	5.52946
chr14	63610285	63654486	ENSMUSG00000014453.5	2698	-	Blk	0	0	0	0	0	0.252704	0	0	0	0.160099	0	0	0	4.31625
chr8	123192886	123202803	ENSMUSG00000014470.5	1985	-	Rnf166	4.39873	3.34188	2.4808	5.28838	4.27663	3.17713	4.69734	3.82114	2.348	8.26901	5.70147	6.40683	53.5626	63.4701
chr14	31420725	31552608	ENSMUSG00000014496.9	12233	-	Ankrd28	16.1012	11.8396	12.6048	4.71968	4.80896	5.44801	17.221	13.495	16.5042	5.33181	6.63245	6.3043	17.6693	17.3904
chr10	128212984	128244573	ENSMUSG00000014498.10	8401	+	Ankrd52	0.531755	0.361911	0.512896	0.763612	1.13458	0.9333	0.3198	1.48707	0.806964	0.479884	0.796906	0.54342	4.78265	4.5804
chr18	34541542	34577169	ENSMUSG00000014503.16	5804	+	Pkd2l2	1054.72	1064.36	1059.23	4.27044	4.67016	7.28314	1400.81	1709.48	1413.8	10.692	8.67858	10.0007	6.58713	5.35045
chr18	34463900	34469652	ENSMUSG00000014504.17	3630	+	Srp19	58.6798	55.4326	69.4399	169.656	182.37	189.983	71.0517	67.1105	80.1891	210.063	181.356	199.967	111.669	97.8225
chr5	3701181	3730325	ENSMUSG00000014529.10	2345	+	Tmbim7	0.606143	0.235737	0	0	0	0	0	1.1416	3.25233	0.184199	0.135949	0.069529	0.02768	0
chr6	83621524	83633169	ENSMUSG00000014542.4	2471	-	Clec4f	0	0	0	0	0	0	0	0.0902821	0	0	0	0	0	0
chr14	63075127	63198958	ENSMUSG00000014547.11	9185	+	Wdfy2	2.45394	2.31714	4.35608	1.22226	1.28096	1.22478	3.28636	3.15747	3.71349	2.25732	1.26687	2.7337	17.9358	19.4864
chr6	92163693	92191906	ENSMUSG00000014550.15	8783	-	Rbsn	13.4093	12.5251	13.9818	30.8428	36.3554	30.7014	17.2199	14.6811	20.2856	46.6389	55.6077	58.8471	23.7009	22.5112
chr6	92146506	92161014	ENSMUSG00000014551.9	6576	-	Mrps25	28.0995	25.5554	26.1159	9.17887	12.5695	9.64219	25.907	28.7001	25.9662	28.7264	23.7064	22.4634	7.35365	8.17424
chr6	83457199	83483951	ENSMUSG00000014554.14	4611	-	Dguok	30.6062	27.2146	28.1008	2.97224	3.00383	2.8094	19.9818	26.8517	17.0916	10.3358	7.70901	11.2092	22.9175	24.5233
chr4	151143982	151946333	ENSMUSG00000014592.23	14558	-	Camta1	8.00626	6.72113	8.98502	2.32347	1.73914	1.86161	7.5393	6.40544	9.89561	6.57702	4.8615	4.0767	10.3932	9.65122
chr3	107648364	107667785	ENSMUSG00000014599.11	5281	-	Csf1	4.30647	3.97775	5.07032	0.110432	0.0564029	0	2.79805	4.09761	1.68488	0.109057	0	0.15437	1.19224	1.48606
chr3	107519848	107539010	ENSMUSG00000014601.14	5453	-	Strip1	6.62833	10.9993	7.84533	7.16556	4.64302	3.90723	11.5203	8.22309	8.70258	6.49544	4.88169	5.35213	29.1992	26.7565
chr1	92943186	93029673	ENSMUSG00000014602.16	9330	-	Kif1a	0.152348	0.0592501	0	0.0156268	0.047888	0	0.592853	0.717322	0.249773	0.709881	0.341694	0.262131	1.16183	2.0079
chr11	70535022	70538305	ENSMUSG00000014606.15	2120	-	Slc25a11	8.33303	8.47458	7.83953	19.3938	13.4179	9.56765	16.9592	17.0472	13.6905	34.7731	39.6997	32.1477	177.552	166.622
chr11	70505709	70510042	ENSMUSG00000014609.17	1690	-	Chrne	6.60839	1.96261	0.728459	4.31354	3.70126	2.82401	10.0527	6.46821	14.4161	5.53778	3.48983	7.81461	0	0
chr8	117615424	117648194	ENSMUSG00000014633.16	2043	-	Cmc2	43.0367	29.2231	21.5427	75.6464	68.3789	67.3286	92.4401	84.736	91.1498	114.735	86.8392	112.288	25.0043	19.9503
chr5	110283708	110319838	ENSMUSG00000014668.16	4437	+	Chfr	23.4315	24.731	24.7634	3.74599	5.53837	3.72629	33.855	38.2622	38.7228	19.5676	16.2741	18.1897	36.1633	38.665
chr7	19586022	19595224	ENSMUSG00000014686.9	1635	-	Ceacam16	0	0.507159	0.188241	0.178346	0.18218	0	0	0.545779	0.129574	0	0.194985	0	0.0794001	0
chr6	52139397	52141811	ENSMUSG00000014704.11	1775	-	Hoxa2	0.114399	0	0	0.0821396	0	0	0	0	0	0	0	0	0	0
chr14	68843476	68893291	ENSMUSG00000014725.17	9184	-	Adam28	0.641189	0.45144	0.301608	0	0.0162164	0.0927967	0.58507	0.874471	0.207609	0.0470326	0	0.0532597	0	0
chr6	83739626	83745308	ENSMUSG00000014747.7	1739	+	Ankrd53	0	0	0	0	0	0	0	0.256569	0	0	0.091662	0	0.111977	0.097051
chr6	83745867	83752795	ENSMUSG00000014748.14	4088	-	Tex261	11.9212	10.48	12.7235	23.5744	21.3853	19.4298	17.1259	17.1354	17.1017	50.2248	37.1596	33.7418	116.847	113.904
chr17	15616464	15653845	ENSMUSG00000014763.9	8345	+	Fam120b	0.462325	0.331218	0.516337	1.95678	2.85549	1.65445	0.236725	0.187131	0.660058	2.69158	2.25395	1.75843	26.3761	24.0972
chr17	15720150	15748641	ENSMUSG00000014767.18	13576	+	Tbp	15.5105	16.8984	16.7535	32.9699	31.1335	31.6014	15.3428	13.8361	15.683	15.1555	20.1246	21.0893	12.6128	11.4868
chr17	15695283	15720013	ENSMUSG00000014769.11	4595	-	Psmb1	49.1404	52.2727	56.1294	343.569	352.704	310.889	160.91	110.354	132.184	397.698	373.402	380.7	147.999	139.921
chr17	15587616	15597134	ENSMUSG00000014773.14	4219	-	Dll1	0.0481294	0.262054	0.218849	0.103672	0	0.161601	0	0.581645	0.0502141	0	0	0	0.276931	0
chr8	106002772	106008571	ENSMUSG00000014776.8	3176	+	Nol3	0.0639351	0.609197	0.193812	0	0	0	0.4976	0.140483	0.667045	0.498679	0.351323	0.770051	0.57225	0.770526
chr8	106055795	106074585	ENSMUSG00000014778.11	4666	-	Fhod1	0.0435186	0.355424	0.065961	0.218728	0.127674	0.03653	0.508051	0.669357	0	0.740586	0.0341621	0.139773	0.737292	0.614899
chr8	106099906	106109494	ENSMUSG00000014782.17	5478	+	Plekhg4	0.0741358	0.201827	0	0	0	0	0.129823	0.0407242	0	0	0.0290983	0.0595274	12.4179	17.3917
chr8	106075475	106096513	ENSMUSG00000014786.9	5240	+	Slc9a5	0	0	0.0587355	0.194768	0	0.0325284	0.784157	0.127722	0.36387	0.137388	0	0.186693	0.235359	0.177146
chr8	106032233	106037392	ENSMUSG00000014791.11	3485	+	Elmo3	0	0.237935	0	0.292851	0.341881	0.391275	0	0.128027	0.607901	1.98311	0.777562	0.37428	5.69937	6.61043
chr14	69266687	69279253	ENSMUSG00000014813.10	4197	+	Stc1	0.58058	0.460999	0.293328	0.0347386	0	0	0.470687	0.425232	0.353341	0	0	0	2.84569	3.49849
chr8	106007041	106016496	ENSMUSG00000014837.16	4045	-	Matcap1	0.752996	0.136663	0.228263	0.468571	0.147275	0.0842764	0.253954	0.441211	0.314245	0.676308	0.669915	0.725543	2.50331	1.50205
chr8	106194125	106198158	ENSMUSG00000014846.13	1848	-	Tppp3	3.29639	3.44006	4.16361	8.20507	7.25317	5.99523	9.49253	12.3133	9.28578	17.3745	8.5393	10.9403	3.58267	7.94542
chr13	92348380	92491511	ENSMUSG00000014850.16	11254	-	Msh3	11.7822	12.845	13.3732	8.00631	8.11224	7.17903	21.4785	26.1068	17.5446	8.63587	10.0422	7.98277	10.03	9.14043
chr2	26863428	26899640	ENSMUSG00000014852.17	4925	+	Adamts13	0.04123	0	0	0.355243	0.36288	0.103827	0.0802222	0.0452969	0.129048	0.11694	0.323655	0.0331057	0	0.0171342
chr8	106052986	106061851	ENSMUSG00000014856.13	1511	+	Tmem208	9.94459	9.69509	6.51805	165.289	166.575	165.711	48.7396	30.8572	36.8745	269.002	260.99	251.528	82.4794	79.5271
chr8	106024295	106032002	ENSMUSG00000014859.10	2452	+	E2f4	146.248	143.724	116.608	22.8924	29.7013	30.0302	156.878	170.682	147.658	53.7878	48.3011	46.1475	87.4638	91.1312
chr2	26810052	26823940	ENSMUSG00000014867.10	3281	-	Surf4	114.247	110.19	101.028	36.9716	37.8571	33.0923	89.5916	125.176	112.48	63.1925	65.0038	50.8865	432.091	453.616
chr2	26806379	26810195	ENSMUSG00000014873.16	3408	+	Surf2	0.953323	0.811037	0.451546	65.7972	78.3553	74.1213	14.5378	6.87328	18.8356	77.6102	84.3306	74.5857	21.008	21.3688
chr12	44252342	44257109	ENSMUSG00000014905.5	2549	-	Dnajb9	786.66	894.483	950.006	1034.88	1019.09	932.086	635.22	525.292	592.425	581.126	777.178	730.475	128.928	127.589
chr8	67312869	67343216	ENSMUSG00000014907.11	3094	+	Naf1	5.05348	4.3774	4.87425	42.1277	38.9899	41.5931	5.54205	6.05666	6.09404	12.7509	26.6869	23.8719	5.28675	5.53663
chr5	32768515	32844401	ENSMUSG00000014932.16	7508	+	Yes1	19.7432	21.9413	28.244	6.58304	5.79223	9.21714	22.1964	20.9478	25.5646	8.16948	5.96583	6.31943	76.3474	74.4052
chr5	32616187	32674777	ENSMUSG00000014956.16	10913	+	Ppp1cb	81.3683	67.4731	72.4804	18.5838	20.8256	18.4928	54.6463	48.7754	56.8993	27.2449	33.3319	33.7057	154.901	153.832
chr2	70491920	70542980	ENSMUSG00000014959.13	4145	+	Gorasp2	84.9953	73.3514	74.5489	19.3107	20.7678	15.8318	96.9578	94.1864	82.6969	39.669	40.5711	34.8512	111.482	120.461
chr1	152246486	152262439	ENSMUSG00000014980.15	4195	-	Tsen15	1.59736	0.131777	1.24724	42.5055	35.6442	41.0784	9.26753	9.30638	11.0598	66.6197	65.508	64.2466	14.1888	13.3971
chr15	65747902	65784246	ENSMUSG00000015001.18	1912	-	Oc90	0	0	0	0.38127	0.389466	0.178294	0	0	0	0	0	0	0	0
chr15	65658883	65745665	ENSMUSG00000015002.19	11399	+	Efr3a	10.9376	10.4508	8.39703	7.90447	5.50051	6.16063	14.2246	17.0461	12.8052	14.0585	12.6413	13.3595	55.2634	60.0821
chr8	123338379	123343399	ENSMUSG00000015013.10	1950	+	Trappc2l	4.89421	2.26791	2.52532	81.7215	78.8957	73.0745	17.4247	13.3852	20.0989	125.523	130.79	111.54	62.3464	59.5894
chr8	123502225	123544619	ENSMUSG00000015016.9	3747	+	Acsf3	0	0.36883	0	0.077821	0.317976	0.0909789	0	0	0.169618	0.653242	0.212704	0.0870273	9.52769	10.5173
chr8	111701628	111724432	ENSMUSG00000015023.8	2957	-	Ddx19a	83.297	98.2408	74.0031	14.348	10.9798	13.546	73.033	83.139	68.9222	15.6788	13.1531	18.0304	57.4901	50.8256
chr8	123304981	123338202	ENSMUSG00000015027.12	2650	-	Galns	1.22601	1.25163	2.43896	5.39177	5.95727	5.85315	4.08513	2.77807	9.75325	2.87965	5.35344	1.8458	18.836	20.4755
chr6	88170873	88184014	ENSMUSG00000015053.15	5398	+	Gata2	0.150469	0.972884	0.285081	0.0540192	0.110361	0	0	0	0	0.213386	0.177177	0.0604096	0.120247	0.0156328
chr2	25388663	25391731	ENSMUSG00000015083.12	1493	-	C8g	2.17611	0.740527	1.44301	0	0	0	0	2.39075	0.993284	2.21808	1.60148	0.98286	5.04321	5.08689
chr2	25285886	25291333	ENSMUSG00000015085.9	2128	+	Entpd2	0.0954219	1.42877	1.30168	3.56273	1.88964	2.32285	1.29965	3.14503	2.48888	3.92433	1.64793	3.67772	0.0305026	0.07931
chr2	25473030	25498533	ENSMUSG00000015087.15	6379	-	Rabl6	0.57298	0.476629	0.916712	0.479974	0.256819	0.347364	1.0777	1.53877	0.664221	2.4377	1.97407	1.07351	38.3413	39.1702
chr2	25356721	25360058	ENSMUSG00000015090.14	1649	-	Ptgds	0.73884	1.34094	0.746571	0.0884158	0.541899	0	1.10214	1.08229	0	0.34926	0.483324	0	0.669171	1.53522
chr2	25447859	25452094	ENSMUSG00000015092.10	1317	+	Edf1	6.62983	6.92578	9.11403	446.471	495.535	436.67	55.0792	28.627	72.709	696.953	559.777	621.727	242.191	248.48
chr2	25346850	25348788	ENSMUSG00000015093.16	1012	+	Clic3	0	0	0.304124	8.21193	3.97348	4.2107	0	1.32265	0.837365	13.5161	4.25277	3.86669	0.833818	1.6677
chr2	25289363	25299506	ENSMUSG00000015094.17	3906	+	Npdc1	0.467875	0.0707633	0	1.34376	1.33451	0.872755	1.23404	0.228456	0.433903	4.12853	3.50958	3.67333	20.7225	20.6968
chr2	25390762	25395483	ENSMUSG00000015095.13	3052	+	Fbxw5	0.532262	2.71692	1.00843	0.191085	0.0487981	0.111697	3.02923	0.877145	1.18005	2.50035	0.522281	0.908183	82.5619	75.151
chr6	6041218	6217173	ENSMUSG00000015112.16	3798	-	Slc25a13	20.263	17.7572	18.5572	2.64877	2.58807	1.07709	19.8691	34.4205	25.6031	12.2449	4.65862	6.05303	39.7011	41.1042
chr17	25479482	25493856	ENSMUSG00000015120.17	14003	-	Ube2i	170.692	167.207	164.888	54.1835	55.4758	54.6902	93.4762	116.044	99.3531	45.9719	45.1348	46.4347	49.8028	46.3661
chr17	25459141	25461773	ENSMUSG00000015126.11	2007	+	Tsr3	26.7101	30.849	31.7435	64.9443	54.6157	56.2218	13.3864	9.67044	17.1003	41.5375	47.415	49.7992	30.0453	31.1139
chr17	25407371	25453417	ENSMUSG00000015127.15	5673	+	Unkl	0.751668	0.438501	1.41056	0.411205	0.630066	0.360548	3.20366	3.46054	2.27799	1.06597	0.786745	1.32207	7.75757	9.50512
chr7	65876660	66038098	ENSMUSG00000015133.18	10307	-	Lrrk1	0.0394019	0	0	0.0141455	0.0433487	0	0.191663	0.432885	0.184989	0.251449	0.154652	0.126551	13.0298	11.2902
chr7	66040638	66077265	ENSMUSG00000015134.16	4617	-	Aldh1a3	0.439805	0.059866	0.466627	1.10525	0.774174	0.406095	0.889968	0.386549	0.780053	0.65489	1.20836	0.529713	5.67976	4.34998
chr12	80214321	80307145	ENSMUSG00000015143.16	5533	-	Actn1	1.65147	2.39784	0.945628	3.55733	3.92988	4.86733	2.02796	0.766068	3.90548	5.59483	3.60113	3.35933	95.9155	94.1773
chr7	28466160	28488086	ENSMUSG00000015149.15	5035	+	Sirt2	0.483951	0.988129	1.46705	2.20072	1.7156	1.7942	1.538	3.27874	1.00983	6.74872	4.84374	4.63069	45.3529	48.8382
chr7	28507966	28521691	ENSMUSG00000015165.17	5953	+	Hnrnpl	6.44682	6.96459	6.72108	25.3732	25.0179	19.2124	10.5792	11.2049	12.3845	21.526	23.5097	24.5951	135.533	134.141
chr19	46064302	46073969	ENSMUSG00000015176.12	3971	+	Nolc1	32.7777	52.7606	67.7397	555.838	558.522	577.492	162.396	139.268	153.328	329.154	397.838	387.228	48.8252	53.1688
chr6	4600839	4643355	ENSMUSG00000015189.13	4037	+	Casd1	0	0	0	0.433384	0.996076	0.337774	0	1.10521	0.367345	3.7449	2.76394	1.49435	121.973	109.114
chr10	7069063	7162237	ENSMUSG00000015202.14	3837	-	Cnksr3	4.23368	5.40269	7.53994	0.835953	1.16444	0.888449	5.18967	4.82571	5.13483	1.16327	0.623144	1.65723	3.06193	3.95868
chrX	70408366	70462802	ENSMUSG00000015214.15	5859	+	Mtmr1	1.21301	1.03786	0.893012	1.07003	1.95729	0.669112	1.48354	0.951899	2.67574	3.53874	5.60445	1.75318	50.3412	49.0271
chrX	70599524	70604282	ENSMUSG00000015217.12	2234	+	Hmgb3	367.667	401.735	509.329	528.957	599.66	609.466	423.108	389.753	406.447	416.092	469.496	442.281	87.9504	76.1135
chr1	66214432	66481742	ENSMUSG00000015222.19	16456	+	Map2	2.71468	2.08275	2.39396	0.106318	0.117654	0.0621472	2.24245	2.12838	2.45892	0.104994	0	0	0.260332	0.68202
chr4	96456666	96479815	ENSMUSG00000015224.11	3337	-	Cyp2j9	0	0.165659	0	0	0	0	0	0	0	0	0	0	1.3616	1.21382
chr4	52989272	53001162	ENSMUSG00000015242.15	1733	+	Nipsnap3a	1.17171	0.159493	0.177596	0	0	0	1.13991	0.128729	0.244493	0	0	0	0	0
chr4	53030787	53159895	ENSMUSG00000015243.5	10363	-	Abca1	0.117567	0.13336	0.237594	0.689384	0.546117	1.03621	0.442256	0.882618	1.39014	1.87567	3.72236	1.88801	137.141	132.299
chr4	53011880	53022060	ENSMUSG00000015247.11	1687	+	Nipsnap3b	0.120366	0.327684	0.729754	89.7948	73.0092	66.078	0.749438	0.661195	0.879059	91.0665	75.6844	113.078	212.158	199.585
chrX	73394882	73397224	ENSMUSG00000015289.5	2021	-	Lage3	42.2995	44.4485	48.2753	76.542	97.2736	81.3871	67.0155	50.7769	72.7492	151.035	136.054	143.038	36.614	34.7398
chrX	73409324	73416824	ENSMUSG00000015290.16	3142	-	Ubl4a	2.97284	2.19925	3.62433	43.1546	48.2535	36.9975	5.0047	2.84007	5.1244	70.7081	49.5145	66.6816	85.7541	80.8944
chrX	73348604	73355468	ENSMUSG00000015291.11	4296	+	Gdi1	3.545	5.46884	5.08658	0.712698	0.27734	1.15061	7.85406	11.3205	7.59437	12.1996	4.97198	7.93215	152.196	145.357
chr10	8597983	8761814	ENSMUSG00000015305.7	8568	-	Sash1	1.54047	2.3227	1.54462	1.9569	1.39059	1.07426	3.51379	5.02519	4.05508	1.86532	1.87902	2.28355	3.4773	3.01378
chr10	80765907	80768038	ENSMUSG00000015312.10	1589	+	Gadd45b	26.3247	49.5748	48.2289	37.8946	31.3985	33.3604	67.9294	75.1112	83.4614	60.4381	40.9284	54.1775	55.3508	46.0431
chr1	171745082	171780737	ENSMUSG00000015314.11	10832	+	Slamf6	0.149969	0	0.142067	0	0.0137492	0.0157357	0.0583596	0	0.0782324	0	0	0	0	0.303827
chr1	171594695	171628752	ENSMUSG00000015316.12	6156	+	Slamf1	11.0501	12.2127	13.1989	0.284206	0.0483859	0.387636	11.7065	12.43	9.67037	0.0701668	0.0258935	0	0	0.0411237
chr2	29980956	29983660	ENSMUSG00000015335.17	1785	-	Zdhhc12	2.50267	1.54847	1.20696	4.81908	4.67237	3.81958	3.36439	1.87468	2.01765	18.149	10.8053	10.5957	91.237	85.2368
chr2	30061505	30064081	ENSMUSG00000015337.6	1063	+	Endog	0.57307	1.04008	1.44767	49.6508	39.6498	43.6144	2.67609	1.46906	11.36	29.1215	34.7891	24.081	6.59476	8.65293
chrX	9301491	9354010	ENSMUSG00000015340.11	5808	-	Cybb	0.0349617	0.0951796	0.158974	0.0251029	0.41028	0	0.149657	0	0.145905	0.421436	0.0274449	0.168435	3.82215	10.3884
chr8	23731362	23747090	ENSMUSG00000015341.18	6726	-	Golga7	18.0536	25.6019	18.029	27.7679	25.2648	28.6362	22.5332	27.463	28.1904	43.4345	43.8197	40.7493	83.8922	86.0545
chrX	9138995	9179489	ENSMUSG00000015342.7	5076	+	Xk	0.600053	0.272263	0.181899	0	0	0	0.731656	0.175798	1.29382	1.64519	1.69575	1.15635	3.00507	3.02566
chr9	95519654	95580149	ENSMUSG00000015354.9	4625	+	Pcolce2	6.0149	2.98812	3.0611	4.72858	3.73537	3.02201	2.49443	3.90704	3.29804	0.591495	0.0689298	0.105759	2.04904	1.8793
chr1	171509577	171532826	ENSMUSG00000015355.14	1189	+	Cd48	22.8846	17.8998	11.1306	0.980977	0	0	5.38312	6.00403	4.27627	0	0	0.411385	1.9653	11.0717
chr9	65201542	65237940	ENSMUSG00000015357.11	3494	+	Clpx	55.4428	67.9533	73.0236	359.445	303.831	387.096	142.071	134.401	133.03	177.402	220.624	197.064	135.021	130.226
chr15	88959327	88971280	ENSMUSG00000015363.14	5591	+	Trabd	0.145275	0.0494369	0.110096	0.443313	0.399567	0.0609726	0.0565329	0.159604	0	1.5194	1.33998	0.962351	31.2648	30.2165
chr15	88867112	88939355	ENSMUSG00000015365.16	4183	+	Mov10l1	1.06796	1.51978	1.83943	4.18258	3.84524	3.25984	0.642276	0.106664	0.455816	1.20473	0.990774	1.05241	0	0
chr15	89066416	89080699	ENSMUSG00000015377.11	5896	-	Dennd6b	0	0.281277	0	0.519293	0.353637	0.578185	0.562889	0.037837	0	0.390725	0.243318	1.65922	3.62199	3.30616
chr13	43938251	43956608	ENSMUSG00000015396.5	2572	+	Cd83	0	0	0	0	0	0	0	0	0	0	0.309876	0	57.3132	86.3544
chrX	162871826	162901856	ENSMUSG00000015401.13	1544	+	Cltrn	0.657571	1.79017	0.797342	0	0	0	1.27945	1.30038	3.01864	0	0	0	0.840797	0.710503
chrX	162922328	162971416	ENSMUSG00000015405.16	3762	+	Ace2	0.53976	1.46944	0.327245	0.736352	0	0.0906161	0.294063	1.5418	0	0	0	0	0.051762	0
chr14	56496295	56499717	ENSMUSG00000015437.6	1436	-	Gzmb	0	0	0	0	0	0	0	0	0	0	0	0	5.5598	2.05676
chr14	56403254	56412056	ENSMUSG00000015443.10	990	-	Gzmn	0.615327	0	0.310883	1.91452	0	0	0	0	0	0	0	0	0	0
chr17	35028069	35042440	ENSMUSG00000015451.18	6206	-	C4a	0.0327196	0	0	0	0	0	0.305584	0.035947	0.238958	0.0696015	0	0	0.12551	0.16317
chr17	34816836	34819910	ENSMUSG00000015452.15	2141	+	Ager	0	0	0	0	0	0	0	0	0	0.06725	0	0	0.0606348	0.315314
chr17	34866120	34874048	ENSMUSG00000015461.16	2757	+	Atf6b	1.10478	0.90229	1.11634	2.59125	3.34921	2.04019	0.286612	0.4855	0.845262	4.28239	4.33624	3.54833	90.1011	85.9775
chr17	34832323	34834945	ENSMUSG00000015467.15	1761	-	Egfl8	0.576541	0.470871	0.699089	1.24189	0.761151	2.22619	3.05127	1.77355	4.69181	1.0629	0.0905169	1.48139	0	0.239596
chr17	34783242	34807477	ENSMUSG00000015468.15	8061	+	Notch4	0	0	0	0.108521	0.184756	0.253739	0.0588157	0.0830246	0.0262813	0.0357232	0	0.0202265	0.458981	0.418736
chr17	34835636	34847484	ENSMUSG00000015474.17	2614	-	Ppt2	15.9246	15.2264	11.4208	95.2092	82.0435	81.5729	24.6669	23.128	27.2313	43.8447	29.3921	46.8429	27.414	28.7635
chr17	34848507	34852100	ENSMUSG00000015476.7	2306	+	Prrt1	0	0	0	1.07483	0.452091	0.886985	0	0	0	0.749257	0.760365	1.4848	0.0844443	0.146376
chr17	34820065	34822664	ENSMUSG00000015478.14	1483	-	Rnf5	67.6403	56.4731	54.1666	6.29201	9.13877	9.19482	38.2573	46.4828	32.8566	24.8547	16.1227	23.7477	110.692	100.944
chr1	155951712	156032596	ENSMUSG00000015484.4	3882	-	Fam163a	0.104615	0	0	0	0	0.087815	0	1.03441	0.0545732	0.111269	0	0	0	0
chr2	26899938	26911101	ENSMUSG00000015488.15	4693	+	Cacfd1	1.99034	2.23807	2.82	0.963079	0.920312	0.726397	2.35726	2.28174	1.8057	6.87237	5.29862	3.75217	33.7342	31.1075
chr10	13841819	14027118	ENSMUSG00000015501.11	13720	+	Hivep2	1.61321	1.39007	1.52541	0.38256	0.694726	0.546629	1.19795	0.87804	1.14265	0.167909	0.0348543	0.0831865	5.20885	5.9107
chr10	28848284	28862299	ENSMUSG00000015519.13	1858	-	2310057J18Rik	0.109288	0	0	0	0	0.183476	0.340232	0	0	0	0	0	0	0
chr3	95341699	95404551	ENSMUSG00000015522.20	7995	+	Arnt	11.4799	12.6187	12.0877	7.60446	5.92374	6.39583	15.6358	16.9652	14.7065	11.94	9.60987	18.7008	60.8583	55.2334
chr13	114969617	115068636	ENSMUSG00000015533.10	7133	-	Itga2	0	0.116249	0.0862958	0	0.0208793	0.0238958	0.0664676	0.125101	0	0	0	0	145.471	117.546
chr13	114954772	114968811	ENSMUSG00000015536.15	9054	+	Mocs2	8.18601	9.3416	6.73064	0.740744	0.740218	1.01659	10.3683	10.4718	11.7462	11.2113	8.22177	7.88756	25.3215	26.3578
chr11	115073658	115078685	ENSMUSG00000015542.18	2066	-	Nat9	1.08114	0.535143	1.78765	8.39784	13.6244	7.09516	4.2072	4.96709	6.05002	18.5379	13.9649	19.0983	27.9934	30.6746
chr8	69333143	69360100	ENSMUSG00000015568.17	10478	+	Lpl	13.1586	11.897	12.0137	0.320037	0.383772	0.24401	9.72087	12.6894	10.3723	3.46283	1.38437	1.10481	43.6736	43.9647
chr17	26882205	26918621	ENSMUSG00000015575.16	3712	+	Atp6v0e	165.805	173.421	174.201	364.73	300.632	312.107	261.558	208.663	249.75	439.356	465.962	542.46	135.555	137.241
chr17	27057638	27063983	ENSMUSG00000015579.6	1719	-	Nkx2-5	0.118126	0.482376	0	0	0	0	0	0	0	0	0.463642	0	0	0
chr17	46694657	46731846	ENSMUSG00000015597.18	13804	+	Zfp318	8.51713	9.35088	8.87381	2.2497	2.01755	1.58052	16.1827	14.4157	15.5161	4.54769	6.67439	4.45292	7.76338	8.25886
chr17	46753374	46798601	ENSMUSG00000015599.10	14097	-	Ttbk1	0.144043	0.13725	0.109163	0.217192	0.147907	0.193458	0.885648	0.52223	0.285537	0.306411	0.271377	0.474205	0	0
chr17	46859255	46867101	ENSMUSG00000015605.7	2893	-	Srf	6.66799	4.77707	5.31929	4.23333	3.861	3.18156	5.16231	8.25106	4.02763	2.588	3.7467	2.42342	53.22	59.1255
chr2	9861889	9894845	ENSMUSG00000015619.11	3978	-	Gata3	13.1697	12.5069	10.9864	1.06288	1.68475	1.19974	12.9314	16.4876	17.0953	5.53778	2.76486	0.819736	0.0326343	0.318197
chr2	179966926	179976492	ENSMUSG00000015627.6	3277	-	Gata5	0	0	0	0	0	0	0	0	0	0	0.0486421	0.099509	0	0
chr2	179818166	179867652	ENSMUSG00000015647.10	11388	-	Lama5	0.178309	0.242713	0.189183	0.204844	0.0784678	0.239479	0.194286	0.509331	0.297651	2.28844	0.727855	1.33151	0.541483	0.577985
chr5	5786317	5799326	ENSMUSG00000015652.10	1377	-	Steap1	26.8384	21.2771	21.6805	9.42338	10.1667	7.55075	31.6764	19.4411	27.3855	19.4486	8.56617	17.5241	33.4211	31.683
chr5	5714829	5744578	ENSMUSG00000015653.14	12144	-	Steap2	2.20715	1.52494	2.48368	0.132063	0.0122638	0	1.34041	1.81865	1.90152	1.07892	0.354398	0.416207	27.5427	22.9101
chr9	40712280	40721383	ENSMUSG00000015656.18	4301	+	Hspa8	84.4619	107.643	124.297	1451.98	1402.02	1553.82	74.7381	78.5292	85.2142	1172.98	1127.51	1236.74	761.423	741.108
chr17	6092471	6130016	ENSMUSG00000015659.13	4576	-	Serac1	1.33124	0.785232	2.01775	4.93852	3.87301	2.83088	3.98893	4.68015	4.25929	1.44737	0.801181	0.712612	4.2838	5.7167
chrX	99615857	99621811	ENSMUSG00000015665.9	1390	+	Awat1	0	0	0	0.629343	0	0.122625	0	0	0	0.103584	0	0.234598	0	0
chrX	99666489	99670174	ENSMUSG00000015668.14	2127	-	Pdzd11	57.471	53.0192	64.2462	173.079	171.478	154.822	95.1421	94.6049	120.817	172.413	187.953	162.969	74.4308	66.5327
chr13	14787825	14848821	ENSMUSG00000015671.12	3673	+	Psma2	147.498	133.497	127.953	422.19	415.695	439.743	190.157	192.84	206.72	455.153	395.311	389.392	197.132	191.609
chr13	14782769	14787750	ENSMUSG00000015672.5	4982	-	Mrpl32	37.3754	39.0579	36.881	58.2372	57.3068	59.9753	30.5798	30.2256	31.8928	68.1763	62.3587	57.2721	43.3338	38.0262
chr3	95230836	95264513	ENSMUSG00000015697.15	6853	-	Setdb1	13.4819	16.0525	12.4403	9.31846	9.06239	10.894	8.55567	9.14745	9.86155	8.9293	9.07137	9.58812	51.8291	52.0993
chr3	95203407	95214487	ENSMUSG00000015702.15	2073	-	Anxa9	0	0	0.148468	4.78256	4.02324	5.59119	1.06731	0.96854	1.02196	3.82008	0.307574	2.67417	7.8906	9.52547
chr7	83895486	84059384	ENSMUSG00000015709.10	7689	-	Arnt2	0.0264089	0	0.200139	0	0	0.0221679	0	0.0290138	0	0	0	0.12723	10.3413	12.4345
chr3	95160985	95189387	ENSMUSG00000015711.9	3618	-	Prune1	21.9446	23.3008	12.7601	9.5909	7.5742	9.5165	21.1634	24.2942	19.6746	12.2174	9.78078	12.1676	103.374	105.657
chr3	95222102	95230910	ENSMUSG00000015714.12	3676	+	Cers2	3.48004	5.86489	5.52587	91.0641	103.353	101.778	7.54505	12.6837	15.9639	86.9926	72.4152	87.8211	381.741	357.607
chr7	23085314	23141347	ENSMUSG00000015721.19	4847	+	Nlrp5	49.6857	64.0394	65.9742	3.6096	4.70117	2.84844	66.6615	94.399	69.19	2.43585	2.10473	2.05195	0	0
chr6	17636233	17666971	ENSMUSG00000015733.14	5890	+	Capza2	134.453	141.767	138.368	279.12	269.847	275.352	117.71	140.253	129.738	334.875	263.295	278.091	229.674	225.621
chr3	95895741	95903313	ENSMUSG00000015745.10	2172	-	Plekho1	0.186978	0	0	0	0.205707	0	0.181903	1.74608	0.195077	1.12693	1.54116	0.525469	30.8709	27.8178
chr3	95907144	95965778	ENSMUSG00000015747.6	3991	-	Vps45	1.42461	1.52364	0.462702	1.93618	2.57487	2.00729	1.80173	1.78872	1.80481	8.15335	8.62702	9.15114	34.5772	34.1265
chr3	95737436	95763197	ENSMUSG00000015748.14	5661	-	Prpf3	9.03914	6.2985	8.37258	25.5487	20.4942	20.3539	27.3028	23.7235	25.2607	23.2213	21.7095	24.9997	26.888	25.2964
chr3	95836558	95854702	ENSMUSG00000015749.13	3566	+	Anp32e	58.1385	47.8238	46.52	79.2361	74.1735	80.349	129.984	98.4061	133.79	85.8806	70.3131	82.9402	287.251	313.903
chr3	95801281	95805600	ENSMUSG00000015750.16	3450	+	Aph1a	2.11886	2.00291	3.21155	0.211301	0.0431686	0.444649	1.94684	2.2632	1.8422	1.04335	0.554436	0.519855	41.4857	39.3067
chr10	7781417	7831994	ENSMUSG00000015755.17	6135	-	Tab2	44.4179	39.6468	47.7589	17.1345	14.7111	13.8915	76.0436	67.9261	61.7085	13.8232	14.524	16.7165	19.5628	18.4177
chr10	7668655	7698899	ENSMUSG00000015757.11	6450	+	Ppil4	31.9541	26.526	31.5886	69.1239	67.839	74.1255	49.8125	40.3632	64.5414	82.9517	89.3383	96.3612	26.4267	27.0951
chr14	47013024	47025868	ENSMUSG00000015759.12	1623	-	Cnih1	295.641	285.598	272.882	179.844	198.576	160.892	248.352	230.922	246.314	378.453	306.327	300.072	151.696	149.43
chr6	137454243	137631874	ENSMUSG00000015766.15	12355	-	Eps8	9.20375	9.97775	9.36649	0.483829	0.458066	0.758777	10.4186	10.4908	11.1457	0.815764	1.18695	0.936968	41.1313	39.2936
chr2	26795274	26800689	ENSMUSG00000015776.13	3614	-	Med22	9.72026	11.8545	13.1149	22.2691	26.4154	23.2988	13.5998	17.5927	12.8378	32.151	28.6691	27.3848	38.6332	43.7574
chr2	26732515	26754991	ENSMUSG00000015787.16	1920	-	Abo	1.37487	2.73522	1.92359	5.69522	4.34384	6.48061	0.576179	0	0	2.17473	2.98875	1.52855	0	0
chr2	26803393	26806542	ENSMUSG00000015790.17	1753	-	Surf1	16.796	13.8753	28.7935	29.3592	33.1337	35.8789	32.9508	37.2872	39.3977	101.354	73.0168	90.2192	57.2078	53.048
chr5	45677571	45686618	ENSMUSG00000015804.15	5011	+	Med28	355.827	326.486	332.71	150.744	150.091	143.543	296.333	293.606	293.534	248.945	242.774	243.446	59.8707	56.987
chr5	45591363	45607578	ENSMUSG00000015806.13	1788	-	Qdpr	18.1707	16.077	18.9346	9.86663	11.2449	7.62635	22.9367	23.7061	25.593	20.0512	23.8031	19.8792	67.2329	67.5842
chr14	67982630	67986888	ENSMUSG00000015812.9	642	+	Gnrh1	799.263	613.078	596.851	16.5782	16.7026	11.1509	721.262	598.374	602.891	3.36407	5.46231	0.253965	1.21326	1.70875
chr1	159351339	159759299	ENSMUSG00000015829.14	12867	+	Tnr	0	0	0	0	0	0	0	0.0173379	0	0	0	0	0.0706251	0.0393499
chr11	50090193	50101654	ENSMUSG00000015837.16	3356	-	Sqstm1	2.96479	4.52982	2.56784	10.47	9.1862	7.51682	10.36	11.6994	10.6053	46.8071	24.0335	31.0447	1222.95	1298.98
chr2	75505857	75534985	ENSMUSG00000015839.7	3796	-	Nfe2l2	45.0942	56.5764	50.6741	6.0301	6.59129	5.972	45.2547	48.4257	59.5489	43.9609	22.8015	29.0355	218.326	213.721
chr1	167425953	167467192	ENSMUSG00000015843.11	2297	+	Rxrg	0.176803	0	0.267979	0	0	0	0	0	0	0	0	0	0	0
chr2	27566452	27652969	ENSMUSG00000015846.17	6303	+	Rxra	0.193296	0.657786	0.976595	2.03557	1.67764	2.46087	0.727129	0.849451	1.41168	6.00783	5.74074	5.89789	11.4413	12.6117
chr3	95583511	95595228	ENSMUSG00000015850.12	4198	-	Adamtsl4	0.0483701	0	0.0733144	3.88979	3.76055	4.50687	0.545866	0.159424	0.201861	0.583063	0.379705	0.776777	7.48362	10.1512
chr3	87158065	87171045	ENSMUSG00000015852.14	2334	-	Fcrl2	0	0.118424	0	0	0.255239	0	0	0	0	0	0	0	0.611829	0.903876
chr3	87265188	87278380	ENSMUSG00000015854.8	2036	+	Cd5l	0	0	0	0.0716099	0.0731492	0	0	0	0	0	0	0	1.46652	5.92691
chr11	116361671	116385461	ENSMUSG00000015869.18	3501	-	Prpsap1	66.7579	81.1599	77.5369	76.7093	71.2541	62.4152	101.409	102.208	102.568	63.9921	75.4886	63.0573	119.77	113.912
chr5	45687047	45796956	ENSMUSG00000015879.9	8598	-	Fam184b	0.37787	0.128589	0	0.186529	0	0	0.450328	0.0778392	0.369598	0.033492	0	0.0379264	0.105691	0.107961
chr5	45827261	45857888	ENSMUSG00000015880.14	7066	+	Ncapg	34.8871	34.5013	35.8039	14.815	18.9063	15.969	64.7382	53.5775	66.8001	22.0477	21.1827	28.0819	11.3357	10.593
chr5	45854523	46014957	ENSMUSG00000015882.19	19019	-	Lcorl	0.416387	0.59585	0.372196	1.09622	1.55831	1.35327	0.673067	0.445729	1.72655	2.75564	2.10366	3.13763	9.19771	10.4933
chr10	93289273	93320737	ENSMUSG00000015889.9	6102	+	Lta4h	0.0665545	0.452969	0.151315	0.238934	0.41492	0.111733	0.233094	0.511835	0.208312	1.95846	0.940414	2.11088	39.0819	37.574
chr10	93359200	93375895	ENSMUSG00000015890.3	2421	-	Amdhd1	0.167747	0.342505	0	0	0	0	0.979168	0.184293	0	0.892084	0.263363	1.41427	0.375355	0.487981
chr2	143757240	143785244	ENSMUSG00000015932.9	1911	+	Dstn	253.849	267.145	287.964	363.998	354.366	354.099	315.951	302.82	322.602	278.547	255.074	264.832	411.128	420.119
chr13	56221432	56284174	ENSMUSG00000015937.16	6809	-	Macroh2a1	0.506974	0.243561	0.406809	0.492488	0.809293	0.450592	1.25335	1.27778	0.528933	1.64938	0.280923	0.670477	68.0459	66.9113
chr5	134212858	134253209	ENSMUSG00000015942.10	6200	+	Gtf2ird2	0.131005	0	0	1.3404	0.864765	0.714786	0.802934	1.33133	1.33263	0.557351	0.745582	0.394465	7.30756	9.15995
chr3	96103904	96127025	ENSMUSG00000015943.12	1082	-	Bola1	35.4694	40.1063	51.4853	44.467	48.8639	41.2732	70.9855	49.4833	65.9839	162.08	156.748	169.676	28.1355	28.3886
chr5	134128550	134173182	ENSMUSG00000015944.10	7560	+	Castor2	0.778926	0.584977	0.48853	0.0578562	0.1379	0	1.04522	0.855758	0.980802	0.514223	0.400609	1.16461	7.0147	6.86472
chr3	96190225	96201285	ENSMUSG00000015947.11	2589	-	Fcgr1	0.549017	0.74732	1.0699	0.168943	0.402674	0.395015	0.122084	0.258502	0.654626	0	0	0.0629763	0.752138	1.23857
chr5	134248907	134258479	ENSMUSG00000015950.14	3663	-	Ncf1	0	0	0	5.29378	3.69992	4.0018	2.69652	2.49702	3.06531	0.510994	1.95823	1.51339	2.53401	8.43168
chr7	98484319	98504402	ENSMUSG00000015957.13	4137	+	Wnt11	0.0981667	0	0	0	0.036	0	0.210106	0.754948	0.358466	2.19262	0.385304	0.788231	8.7864	7.62879
chr1	177590528	177624077	ENSMUSG00000015961.9	4531	-	Adss2	119.836	131.033	140.947	39.1926	40.0022	42.3583	118.99	137.959	123.484	39.1177	44.6785	45.0166	66.0842	58.5356
chr1	177557380	177580890	ENSMUSG00000015962.6	768	+	Spmip3	0.528796	2.15939	0	0.949204	0	1.10969	0	0.871434	0	0	0	0	0.676141	0.43951
chr14	29718092	29730853	ENSMUSG00000015966.18	3707	-	Il17rb	1.58853	1.04387	0.830251	0.196652	0	0	1.21502	2.34702	0.457196	0.0776813	0.945996	0.0439832	0.31518	0.227639
chr14	29761896	30213412	ENSMUSG00000015968.19	15183	-	Cacna1d	0.147114	0.0364093	0.506774	0.0480135	0.117709	0.101037	0.525647	0.749354	0.516273	0.132764	0.052493	0.193296	0.13253	0.144506
chr14	29730980	29762484	ENSMUSG00000015970.20	6217	+	Chdh	1.33913	1.68944	0.891094	0	0.0479111	0.137083	1.02952	1.18415	1.02229	0	0	0	0.0835252	0.0950138
chr14	29700294	29728311	ENSMUSG00000015971.6	9009	+	Actr8	1.91585	1.34995	2.42557	2.3628	2.85994	2.44066	5.81524	6.76022	8.04238	5.54577	5.85653	4.6874	29.7637	29.2901
chr7	138792904	138822895	ENSMUSG00000015980.15	3637	+	Lrrc27	1.06079	1.74793	1.86171	0.240524	0.327593	0.0468653	2.34645	3.31226	2.85422	1.38559	1.22717	0	2.62351	1.67055
chr7	138683554	138793223	ENSMUSG00000015981.13	2302	-	Stk32c	1.41135	2.04119	0.802191	0.380011	0.452877	0.0740439	0.44624	0.19382	1.38045	0.938199	1.31564	1.13324	0.169182	0.183288
chr8	26488750	26505678	ENSMUSG00000015994.11	3012	-	Fnta	79.8209	86.2608	82.9723	42.6938	46.7266	49.686	72.6963	87.324	74.9786	59.5146	57.0496	53.8072	127.621	134.003
chr13	113003952	113063932	ENSMUSG00000016018.5	6404	-	Mtrex	10.3685	10.0996	13.8412	78.4084	75.7915	88.9507	28.4167	31.8049	36.555	65.4486	69.8683	67.6216	54.7332	61.8004
chr2	158148413	158174772	ENSMUSG00000016024.10	4831	+	Lbp	6.09468	8.81098	9.36509	0.0603592	0.154142	0.105847	4.84156	5.03343	8.68287	2.14588	1.45179	2.36249	0.268721	1.03059
chr15	85783130	85918404	ENSMUSG00000016028.12	11631	-	Celsr1	0.139667	0	0.0264615	0.0376058	0.128047	0.131892	0.197021	0.115082	0.182145	0.507547	0.575601	0.378491	2.43878	2.00245
chr9	32333500	32454157	ENSMUSG00000016087.14	3486	-	Fli1	0.640745	0	0	0	0	0	0	0	0	0	0	0	0.335161	1.54925
chr5	150960975	151157301	ENSMUSG00000016128.15	8594	-	Stard13	6.6158	5.37108	5.76584	0	0.398584	0.198335	5.36048	6.7492	6.18748	0.385338	0.111287	0.227664	10.4456	10.1137
chrX	41616743	42518003	ENSMUSG00000016150.16	17747	-	Tenm1	0.12586	0.0467236	0.0693692	0.0328614	0.0335678	0.0864394	0.133576	0.0125704	0.131312	0.0567914	0	0	0.0182875	0
chr1	193028654	193052606	ENSMUSG00000016179.12	2759	-	Camk1g	0	0	0	0	0	0	0.286404	0	0	0	0	0	0.0235265	0.0305857
chr1	192773412	192812580	ENSMUSG00000016181.11	6508	-	Utp25	4.52418	4.07722	5.58041	5.55591	4.50823	4.05956	8.4507	10.5579	11.5888	4.24779	6.6131	5.86242	4.34858	5.12176
chr1	192903942	192946383	ENSMUSG00000016194.15	4251	-	Hsd11b1	0.955342	1.23539	1.44801	0	0.280276	0	0.613414	2.67642	2.89049	0	0.187486	0	0.855077	1.31015
chr1	192573541	192718083	ENSMUSG00000016200.15	11932	-	Syt14	0.918968	0.787601	0.593262	0.109971	0.0374451	0.0999952	0.701978	0.598289	1.02979	0.374074	0.641235	0.409937	4.00381	5.06372
chr17	37581111	37585375	ENSMUSG00000016206.7	1438	+	H2-M3	0	0	0	0	0	0	0.0549505	0	0	0.100127	0.332546	0	70.6422	62.6146
chrX	35592006	35625994	ENSMUSG00000016239.12	3812	+	Lonrf3	35.7429	40.5321	46.5859	12.0096	8.55616	8.94276	34.265	34.0015	41.4037	4.00371	4.13972	3.37896	3.83123	6.72962
chr2	174302865	174305898	ENSMUSG00000016252.8	1756	-	Atp5f1e	37.9288	29.9068	31.7239	119.976	125.015	103.473	183.012	149.529	156.839	380.946	304.549	318.477	91.0434	84.1456
chr2	174257597	174269295	ENSMUSG00000016253.13	2883	+	Nelfcd	4.15554	5.27301	3.3094	13.9072	15.7042	17.2045	7.75662	10.4463	6.24611	26.8188	24.051	25.7887	39.5806	40.949
chr2	174292488	174299675	ENSMUSG00000016255.6	1406	+	Tubb1	0	0	0	0	0	0	0	0	0	0	0	0	0	0.240074
chr2	174269286	174280832	ENSMUSG00000016256.11	1441	-	Ctsz	5.63658	6.13799	9.18409	401.475	415.066	439.784	60.3197	48.302	58.2192	460.024	464.263	426.227	466.123	494.31
chr2	174306860	174314874	ENSMUSG00000016257.16	1860	-	Prelid3b	109.389	117.991	120.628	49.4615	47.0817	64.6057	180.511	212.053	184.517	150.02	124.606	151.124	144.755	139.101
chr1	192526796	192538064	ENSMUSG00000016262.15	3850	-	Sertad4	0	0.0717926	0	0	0	0	0	1.27478	0.110054	1.9073	0.165611	0.0423495	24.8679	27.135
chr17	37791742	37794443	ENSMUSG00000016283.14	1551	-	H2-M2	0.785524	0	0	0	0	0	0	0	0	0	0	0.105123	0	0
chrX	36064828	36147875	ENSMUSG00000016308.14	2562	+	Ube2a	261.233	227.637	283.147	163.894	202.238	167.389	182.65	201.928	227.565	342.927	332.053	269.07	95.6922	85.9998
chrX	36059304	36062460	ENSMUSG00000016319.4	1646	+	Slc25a5	257.585	216.621	277.109	203.373	231.541	245.318	142.004	142.852	144.796	350.421	244.717	306.379	498.415	480.477
chrX	37405061	37425646	ENSMUSG00000016327.10	4201	+	Atp1b4	0	0	0.36631	0	0	0	0.0188095	0	0.151288	0	0	0	0	0
chr2	180829040	180830564	ENSMUSG00000016344.15	1336	+	Ppdpf	5.47162	14.0683	11.0577	42.779	44.4789	26.0266	5.50056	5.67737	7.13578	29.7448	16.1071	16.1093	58.7878	56.7204
chr2	180717372	180777093	ENSMUSG00000016346.19	16273	-	Kcnq2	0	0	0	0.017919	0.0183042	0	0.0437024	0	0	0.00884793	0.0489769	0	0	0
chr2	180789446	180798807	ENSMUSG00000016349.11	2084	-	Eef1a2	0	0	0	0	0	0.0817893	0	0	0	0.138179	0	0	0	0
chr2	180628328	180660156	ENSMUSG00000016356.19	5142	+	Col20a1	0.0789801	0	0	0	0	0	0.291979	0.347082	0.0824011	0.0280012	0	0.253669	0.467066	0.361044
chrX	74829260	74918788	ENSMUSG00000016382.16	4238	-	Pls3	32.4854	34.5665	35.3671	8.53182	5.41187	9.08954	37.4771	40.9537	52.3885	49.5343	40.9972	37.5105	219.403	189.56
chr2	106523614	106698701	ENSMUSG00000016386.16	3425	+	Mpped2	3.08292	2.09823	2.0668	0.255412	0.130451	0.298597	2.12255	3.12648	2.72162	0.504464	0.884264	1.47574	21.6239	21.5584
chrX	36390448	36414399	ENSMUSG00000016409.5	4326	+	Nkap	4.83471	1.72511	4.26871	39.668	40.7273	36.6824	15.38	9.02456	16.6015	42.3693	42.4109	42.7024	36.671	40.6714
chrX	36451241	36454816	ENSMUSG00000016427.8	419	-	Ndufa1	201.119	155.682	149.112	444.353	504.022	390.121	358.319	297.095	390.336	742.591	653.199	705.104	452.043	397.157
chr2	104956874	105003961	ENSMUSG00000016458.16	6195	+	Wt1	0	0.0892337	0	0.141208	0	0	0	0.108033	0.0683949	0	0	0	0.764874	0.899026
chr13	30090558	30170046	ENSMUSG00000016477.19	5429	-	E2f3	1.15948	0.865505	1.02043	0.671384	0.795547	0.47094	1.76115	2.75315	0.897518	2.57253	1.32124	1.59171	8.15404	8.23808
chr1	194779690	194813894	ENSMUSG00000016481.16	10349	-	Cr1l	4.63056	3.01801	5.14493	6.55097	8.99434	7.93858	2.21427	4.22505	2.62028	15.3596	9.67276	14.7464	24.7056	25.0899
chr6	146789985	146933523	ENSMUSG00000016487.16	11135	+	Ppfibp1	10.5222	10.0036	10.1992	1.93786	2.03302	1.85221	13.3697	17.6707	12.8996	4.64209	3.83649	2.29889	71.0303	67.2359
chr1	194719134	194774557	ENSMUSG00000016493.14	7603	-	Cd46	0	0	0	0.0767054	0.0783542	0.0224186	0	0	0	0.132563	0.0838618	0.343118	0.554928	0.34407
chr1	194621127	194643587	ENSMUSG00000016494.10	7290	+	Cd34	0.0278543	0	0	0	0	0	0	0.0918054	0	0	0	0	1.78078	1.35434
chr19	29325999	29344790	ENSMUSG00000016495.13	3799	-	Plgrkt	4.75708	5.45673	4.94188	0.575669	0.980072	0.358934	15.0175	10.2177	11.8223	28.9177	14.0141	17.4676	17.7694	17.0149
chr19	29344855	29365495	ENSMUSG00000016496.8	3622	+	Cd274	0.336374	0.228936	0.424867	0.281774	0	0	1.13445	1.41662	0.701888	1.15281	0.924187	0.990337	1.25446	3.14525
chr19	29388319	29448561	ENSMUSG00000016498.11	1961	+	Pdcd1lg2	0.414192	0.281899	0.470842	0.297395	0.379734	0.521516	0.967084	3.52662	6.482	1.17477	0.975422	0.0831441	0.0662005	0.989737
chr5	146885467	146892424	ENSMUSG00000016503.19	2548	+	Gtf3a	6.13636	8.56975	7.24742	10.5858	13.0345	15.319	11.3814	10.7691	12.3886	16.1613	16.5781	18.749	19.1825	21.1627
chr5	146888383	146900610	ENSMUSG00000016510.12	5127	-	Mtif3	6.05965	6.63105	7.32366	9.83929	5.75161	8.11187	6.75059	9.22459	8.42951	6.43104	8.30112	6.80549	12.9262	14.0232
chr5	146953465	147013396	ENSMUSG00000016520.8	4557	-	Lnx2	7.97616	8.00636	6.95649	0.703873	1.60142	0.710672	7.75103	9.20351	7.06643	0.91628	1.25925	0.715583	37.4045	44.6466
chr1	130860393	130867852	ENSMUSG00000016524.13	1149	-	Il19	2.12071	2.64614	1.33931	0	0	0	0.618947	0.776631	1.65943	0	0	0	0	0
chr1	131055192	131066077	ENSMUSG00000016526.9	3178	-	Dyrk3	16.1654	20.9606	22.8555	8.57904	7.87305	8.90325	27.8232	24.7797	28.2649	25.6432	26.0317	19.4957	15.3593	14.4449
chr1	130981437	131025563	ENSMUSG00000016528.11	3041	-	Mapkapk2	2.73771	3.90834	3.13745	1.34243	0.881543	1.51336	2.78034	1.17376	3.06529	3.2196	1.99185	1.28678	202.221	198.713
chr1	130947582	130952711	ENSMUSG00000016529.6	1310	+	Il10	0	0	0	0	0	0	0	0	0	0	0	0	0.148648	0.257667
chrX	37490234	37545331	ENSMUSG00000016534.16	9552	-	Lamp2	18.4521	13.0214	24.3268	200.167	202.552	185.42	78.6797	73.9653	82.1952	459.336	468.522	510.32	272.509	285.271
chr15	85220446	85347413	ENSMUSG00000016541.11	1937	+	Atxn10	12.8942	13.2707	16.8426	53.5921	48.9776	52.8858	126.585	114.365	114.403	151.267	165.654	156.227	1613.36	1756.33
chr15	77824722	77840922	ENSMUSG00000016552.14	5939	-	Foxred2	0.410287	0.791181	0.570048	0.711927	0.175538	0.373099	2.67432	1.50252	3.10342	1.60007	1.71773	0.960868	0.69948	1.53455
chr15	77843198	77855013	ENSMUSG00000016554.10	4968	-	Eif3d	1.22619	2.61491	3.34537	60.9545	57.9479	59.0464	4.45356	4.31086	7.16412	86.627	72.2563	76.5671	54.5355	53.6244
chr11	115912738	115918788	ENSMUSG00000016559.15	2976	-	H3f3b	4216.52	4738.86	5073	4480.98	4890.23	4837.86	3012.38	3134.09	2723.27	2260.42	2549.01	2520.3	1678.51	1621.37
chr15	84807612	84827164	ENSMUSG00000016619.11	4894	+	Nup50	59.7888	70.9924	64.4602	23.5052	21.0282	16.2647	79.3418	72.5694	75.1919	39.4819	41.332	35.8474	73.252	79.2648
chr15	84669582	84740250	ENSMUSG00000016624.16	4264	-	Phf21b	1.42864	0.324111	0.577437	0.683854	0.0698554	0.159896	1.33428	1.15101	1.44084	0.945475	1.23363	0.99418	0	0
chr7	106766197	106797309	ENSMUSG00000016626.11	3537	+	Nlrp14	188.705	213.494	201.18	13.6853	12.0425	10.6019	186.857	198.552	187.116	15.1839	10.6357	13.4604	0	0
chr15	78043663	78058307	ENSMUSG00000016637.8	2864	-	Ift27	1.418	0.579053	0.752241	0.50907	0.156004	0.595143	7.83567	11.8398	8.2108	14.73	6.79009	4.55435	19.0151	19.034
chr15	83259808	83348807	ENSMUSG00000016664.18	4903	-	Pacsin2	56.4901	58.4598	49.7787	9.03988	7.1079	4.44982	51.8143	58.9682	53.4926	6.51929	4.45397	6.85037	92.4991	97.2942
chr13	24511387	24661360	ENSMUSG00000016756.18	10660	+	Cmah	0.209534	0.622292	0.230975	0.0136771	0	0	0.237205	0.230203	0.695579	0	0	0	0	0.783696
chr15	83459291	83479358	ENSMUSG00000016757.12	4039	-	Ttll12	1.15631	1.0265	2.20982	3.28487	4.20357	2.15224	0.997762	1.21513	0.944135	3.95693	4.89369	3.47163	44.9015	38.6725
chr15	83411063	83428835	ENSMUSG00000016758.5	1591	+	Bik	92.6587	92.2497	87.2445	0.458195	0.468045	0.107133	63.7713	78.8026	75.6334	14.4797	4.60868	3.17688	1.22394	0.371277
chr15	83489200	83609222	ENSMUSG00000016763.16	9829	-	Scube1	0.0619772	0	0.187877	0	0.0909137	0.0520243	0.297456	0.680905	0.0646617	0.249028	0	0.0497646	5.23027	4.54168
chr14	52516603	52533858	ENSMUSG00000016831.13	6950	+	Tox4	11.6868	15.1126	18.8207	29.5791	28.5649	30.5827	13.2683	11.1704	14.6926	20.344	26.949	24.3278	77.7794	85.0415
chr5	100946493	100952337	ENSMUSG00000016833.15	1076	+	Mrps18c	6.98247	11.3027	9.15313	425.198	505.344	489.328	106.411	78.7854	102.186	505.142	494.496	536.262	105.327	94.6596
chr1	12762501	12931416	ENSMUSG00000016918.16	11294	+	Sulf1	0.647254	0.391573	0.327013	0.116184	0.0527472	0.030184	0.132934	1.02714	0.468951	0	0.0141137	0.0144365	0.643693	0.410946
chr2	162773448	162779041	ENSMUSG00000016921.15	4810	+	Srsf6	14.3956	17.584	20.3476	147.829	146.145	157.125	17.693	11.8732	20.6568	96.5669	108.962	102.573	154.245	161.228
chr2	160573220	160617680	ENSMUSG00000016933.18	7857	+	Plcg1	0.258442	0.105537	0.117516	0.890708	1.04254	1.08469	0.170971	0.425901	0.647127	1.2278	0.588343	1.59788	34.5573	32.7684
chr11	115310954	115322100	ENSMUSG00000016940.19	3009	+	Kctd2	0.472384	0.643008	0.204569	0	0.643441	0.339878	0.525217	2.66904	1.40813	3.44524	4.07904	3.35953	18.1635	18.7898
chr15	78323867	78352834	ENSMUSG00000016942.7	3359	-	Tmprss6	0.0604519	0	0	0	0	0	0	0	0	0.0428646	0	0	1.75849	2.98956
chr17	24266708	24292459	ENSMUSG00000016946.7	3730	-	Kctd5	5.60723	6.15049	5.61089	21.2638	19.7245	14.2117	15.3377	12.7393	16.1872	12.5068	12.1366	15.3429	49.2129	47.9393
chr13	22165364	22172904	ENSMUSG00000016982.7	3534	+	Pom121l2	0.172375	0.39106	0	0	0	0	0	0	0	0	0	0	0	0
chr11	17888756	17903875	ENSMUSG00000016984.8	4185	-	Etaa1	95.7793	116.703	129.875	75.2504	74.5193	75.1442	98.75	95.8449	82.9189	34.4044	49.515	47.0631	18.9688	19.4178
chr2	164231313	164247080	ENSMUSG00000016995.18	5174	-	Matn4	0	0	0	0.0281789	0	0.0329434	0	0	0.0409458	0	0	0	0	0.0163096
chr2	164117872	164120379	ENSMUSG00000016998.3	731	-	Svs4	3.61115	4.53737	2.10516	0.797799	2.03737	0	0	0.610362	1.73888	0	0	0	0	0
chr2	164158671	164160373	ENSMUSG00000017000.3	535	+	Svs6	0	1.03328	0	0	0	0	0	0	0	0	0	0	0	0
chr2	164195990	164231015	ENSMUSG00000017002.15	1180	-	Slpi	4.12999	2.10815	4.69486	0	0	0.433345	2.00895	3.02491	0.718147	0.366057	0.945595	0	7.09604	34.1834
chr2	164131188	164133420	ENSMUSG00000017003.8	1200	+	Svs3a	0.169215	0	0	0	0	0	0.197547	0.185906	0	0	0	0	0	0
chr2	164174660	164176316	ENSMUSG00000017004.8	646	+	Svs5	0	0	0	0.225693	0.230545	0	0	0	0	0	0	0	0	0
chr2	164245061	164257368	ENSMUSG00000017007.10	5732	+	Rbpjl	0.141701	0	0	0	0	0	0.0137856	0	0	0	0	0.0284448	0	0
chr2	164266167	164285807	ENSMUSG00000017009.4	2547	-	Sdc4	0.55807	1.73633	1.08754	0.286215	0.760154	0.0669215	1.76838	4.29182	3.41028	5.53996	4.00535	2.75263	689.081	722.863
chrX	35375763	35434912	ENSMUSG00000017057.10	3712	+	Il13ra1	1.42228	0.893539	2.73614	0.706993	1.08329	0.55102	3.61886	7.99315	4.1663	2.17215	0.730012	0.0878478	53.4035	44.5799
chr13	28326467	28335594	ENSMUSG00000017064.5	1061	+	Prl5a1	0	0	0	0	0	0	0.0744758	0	0	0	0	0	0	0
chr11	101442975	101472777	ENSMUSG00000017119.21	6871	+	Nbr1	32.9515	31.1761	37.6711	11.2887	13.2654	12.0314	39.9522	43.4421	36.6296	13.3065	14.0818	15.6615	200.246	203.319
chr11	118022845	118139386	ENSMUSG00000017132.19	3870	-	Cyth1	235.537	183.553	191.186	4.48319	3.11718	3.65562	284.1	317.222	302.397	3.31122	3.91293	4.59224	27.0876	32.446
chr2	51020450	51039123	ENSMUSG00000017144.9	4432	-	Rnd3	9.62142	16.3396	14.3054	3.12518	4.36849	4.26892	2.1395	1.45973	2.05544	3.28119	3.05709	6.62189	58.2751	60.5476
chr11	101379590	101442781	ENSMUSG00000017146.13	8533	-	Brca1	5.61604	6.86712	6.85305	4.68166	3.90961	3.07619	12.1311	15.7387	14.5738	6.8338	6.55684	6.2482	7.21133	7.29834
chr11	100225233	100227822	ENSMUSG00000017165.2	460	+	Gast	1.76572	4.80698	5.35259	2.21866	0.64753	0	5.84052	18.9139	11.5138	1.87803	3.81175	0.708894	0	0
chr11	101061349	101081550	ENSMUSG00000017167.7	5875	+	Cntnap1	5.59921	3.999	3.248	0.1489	0.0507002	0.0290126	4.51921	4.70856	4.47146	0.147046	0.352715	0.388534	0.508228	0.588906
chr11	100313147	100332634	ENSMUSG00000017176.18	3420	-	Nt5c3b	1.24685	1.53556	1.79985	63.6906	57.4389	68.1297	6.12281	6.71871	7.4954	51.9515	53.7859	60.9752	63.2394	62.6725
chr11	101168794	101169940	ENSMUSG00000017188.4	886	-	Coa3	82.0482	61.7692	45.1587	115.684	128.088	120.238	72.4191	92.1556	76.2768	269.926	232.804	239.968	251.946	244.109
chr11	98441923	98449491	ENSMUSG00000017195.16	1683	+	Zpbp2	2.29239	3.61309	1.64585	2.16574	0.884919	0.810215	2.0189	3.84404	8.30797	1.11216	0.47356	2.32507	1.69698	0.501401
chr11	98555177	98568534	ENSMUSG00000017204.5	2726	+	Gsdma	0.297957	0.811156	0.564516	3.90434	2.56779	2.18845	3.76832	7.61082	9.09275	8.82063	6.49062	9.15113	0	0
chr11	98595417	98620261	ENSMUSG00000017210.15	6528	-	Med24	1.33754	1.99002	1.79158	5.36021	5.31573	4.36044	3.63138	3.41739	6.4257	7.78581	4.24872	6.0193	30.1181	29.4472
chr11	98537585	98548790	ENSMUSG00000017211.15	3083	+	Gsdma2	0	0	0	0	0.19323	0.110573	0.973959	1.44721	0.687166	0.093404	0.103406	0.105771	0	0
chr11	98573380	98586805	ENSMUSG00000017221.15	4967	+	Psmd3	11.8147	16.6386	16.1106	18.7567	15.8317	14.5501	18.4064	18.0105	25.3354	25.5382	24.1652	24.0285	100.154	94.7154
chr4	148642886	148666858	ENSMUSG00000017264.17	3594	+	Exosc10	22.2042	29.9935	30.315	61.9863	57.766	65.9221	40.8286	33.9534	41.3804	37.4979	42.622	37.427	77.1907	70.7442
chr11	76011813	76134551	ENSMUSG00000017286.16	6005	-	Glod4	18.0233	18.3194	16.1447	11.3142	11.0366	14.4477	11.5403	12.5568	14.394	15.8009	11.6265	14.5533	42.8371	42.4248
chr11	75937052	76070473	ENSMUSG00000017288.16	5203	-	Vps53	5.6199	1.27496	5.61955	7.84612	7.84304	8.91065	11.9675	14.7496	13.9254	14.9434	10.2631	10.2158	32.5483	32.8429
chr11	77419988	77498641	ENSMUSG00000017291.14	12421	-	Taok1	76.9334	74.8138	79.1921	58.5374	66.7981	66.5823	102.233	94.5081	108.152	96.7224	101.253	107.573	19.534	18.846
chr2	164587903	164610527	ENSMUSG00000017299.14	2122	+	Dnttip1	4.88028	5.60097	3.04583	37.3083	35.1625	29.8808	7.41035	6.72836	6.18987	43.4932	45.8219	51.7873	73.4132	70.3878
chr2	164634685	164646802	ENSMUSG00000017307.17	1997	-	Acot8	7.1177	10.9343	10.7883	21.1724	22.5971	16.3877	14.8383	10.836	12.412	33.4541	31.2096	39.2714	15.6992	14.4517
chr11	101932335	101946446	ENSMUSG00000017309.12	2737	+	Cd300lg	0.741899	0	0	0	0	0	0.202094	0	0.309614	0	0	0	0.142293	0.0924946
chr2	164540421	164544373	ENSMUSG00000017310.8	751	+	Spint4	0.270383	0	0	1.55311	5.15609	3.40444	0	2.07937	3.10304	0.766883	0	1.08552	0	0
chr11	101997502	101998658	ENSMUSG00000017311.16	631	-	Pyy	0.96541	0.438037	0	1.38635	0	0.270125	0	0	0	0	0	0	0	0
chr11	101947841	101979341	ENSMUSG00000017314.13	4807	-	Mpp2	0	0	0	0	0.0309823	0	0.0328766	0.0928176	0	0	0.0994801	0	2.78164	3.28275
chr11	101990756	101992145	ENSMUSG00000017316.14	500	-	Ppy	0.812231	0	0	0	0	0	0	0	0	0	0	0	0	0
chr11	78389917	78393150	ENSMUSG00000017344.5	2030	+	Vtn	0.700199	0.544634	0	1.0055	0.80702	0.755685	0.70066	0.329685	0.417445	1.27669	1.02079	0	0	0
chr11	78457994	78588199	ENSMUSG00000017376.16	5447	-	Nlk	22.1436	22.7332	21.9798	4.09529	3.5818	3.06664	25.9092	33.9115	30.1036	11.71	8.25241	10.297	9.33067	9.96147
chr11	78049325	78056415	ENSMUSG00000017386.11	3292	-	Traf4	12.7065	11.0829	7.94678	5.71322	2.98587	3.67615	14.906	13.7566	10.8115	9.84083	8.81253	7.03295	37.325	36.4254
chr11	78213794	78218607	ENSMUSG00000017390.16	3263	+	Aldoc	0	0.254123	0.943224	0.0893642	0	0.156711	1.33191	0.957162	1.4933	0.485383	0.879315	0.24984	26.0394	25.4218
chr11	97927449	97944288	ENSMUSG00000017400.11	3139	-	Stac2	5.43385	4.49075	7.74582	14.4451	13.2373	13.5208	5.03465	4.83273	4.45439	21.2831	25.9489	28.4641	3.99093	3.65609
chr11	97917536	97921318	ENSMUSG00000017404.13	1022	+	Rpl19	181.202	208.248	245.135	1519.61	1626.01	1822.74	302.931	244.916	282.54	2005.75	1841.99	1733.36	426.231	444.306
chr11	78056932	78067501	ENSMUSG00000017405.15	5222	-	Nek8	0.427736	0.158791	0.0589379	1.17264	0.941162	1.46882	0.121055	0.68353	0.121708	1.51647	1.64834	1.84215	9.14849	9.95437
chr2	52318337	52566843	ENSMUSG00000017412.17	8938	-	Cacnb4	0.999613	1.23697	0.516515	0	0.0166628	0.209772	0.742625	1.04829	0.284431	0.354398	0.107004	0.109451	0.0290488	0.0849712
chr11	97814064	97877270	ENSMUSG00000017417.15	4836	-	Plxdc1	0	0	0	0.211039	0.123186	0.211475	1.07842	1.52231	0.876151	0.327503	0.0659224	0.033715	7.07348	6.36907
chr2	15054206	15087267	ENSMUSG00000017418.15	10428	+	Arl5b	5.97802	6.06981	4.42713	5.257	3.5562	3.53059	20.4973	18.1627	19.9501	5.05346	5.7016	4.8626	14.3102	13.1661
chr11	80274105	80296559	ENSMUSG00000017421.19	6658	+	Zfp207	91.8	115.534	111.729	196.908	193.177	188.267	100.773	99.0791	99.2446	183.233	202.087	192.799	140.738	141.889
chr11	80319441	80364074	ENSMUSG00000017428.17	6383	+	Psmd11	31.2397	35.898	42.7692	201.76	206.54	217.688	56.9708	58.4717	68.8698	185.871	182.575	182.229	44.1035	47.0779
chr11	118319029	118340789	ENSMUSG00000017446.15	3131	+	C1qtnf1	0	0	0	0	0	0.0544391	0	0	0	0	0	0	3.35846	3.908
chr11	77771441	77784922	ENSMUSG00000017453.5	2470	-	Pipox	0.986516	1.23094	0.747629	1.9479	2.41185	2.20825	0.639829	2.79988	5.14623	0	0	0	0.893492	0.819944
chr11	118191887	118246566	ENSMUSG00000017466.11	4236	-	Timp2	0.0958724	0.0652506	0	0.0344187	0	0.120715	0.690202	1.15862	0.250063	2.17537	0.865488	0.654338	26.6166	32.6507
chr8	123103348	123144099	ENSMUSG00000017478.16	9190	+	Zc3h18	8.52887	9.83496	10.1475	8.64633	8.89701	8.45753	10.8339	11.0937	10.0279	6.92494	6.79923	9.36758	24.5583	23.9017
chr14	6034301	6104584	ENSMUSG00000017485.12	14613	-	Top2b	2.77914	2.66698	1.45325	0.00997726	0.336327	0.0349926	2.74698	1.95409	1.69622	3.79342	1.11263	2.27614	62.2133	61.2004
chr14	5650540	6038924	ENSMUSG00000017491.10	5265	+	Rarb	0.655647	0.787469	1.22759	0.276919	0.622317	0.874097	0.135075	1.05929	1.08643	0	0	0	0.049314	0.144249
chr11	98932070	98945218	ENSMUSG00000017493.13	4416	+	Igfbp4	0.459823	0.6885	0.766647	3.40063	2.22588	1.9685	2.5767	1.16191	1.72707	0.978141	0.938498	0.849196	121.705	121.075
chr11	98798627	98814766	ENSMUSG00000017499.16	5229	+	Cdc6	15.0284	9.67326	15.5976	62.6242	60.524	74.0601	30.4047	34.3867	31.4397	47.6912	61.5165	51.511	0.682736	0.693936
chr11	79883932	79924949	ENSMUSG00000017548.16	4945	+	Suz12	688.302	687.902	708.783	249.198	285.545	288.919	724.944	688.976	707.663	272.3	356.741	334.598	86.3185	84.147
chr11	79980226	80026620	ENSMUSG00000017550.15	7532	+	Atad5	26.3123	32.9539	32.2811	23.9641	22.2646	25.7303	51.8994	50.8255	60.9233	20.9895	31.1097	29.0287	4.65363	4.05572
chr11	79937319	79971817	ENSMUSG00000017561.17	4261	-	Crlf3	11.8661	14.9845	17.3353	41.0944	34.7076	41.6822	38.2206	31.9893	36.6927	30.5806	35.4638	38.3794	39.5764	42.995
chr11	99236391	99241930	ENSMUSG00000017588.3	1550	-	Krt27	1.17905	1.24826	1.38995	0	0.57651	0	0.2549	0	0.683398	0	0	0	0	0
chr11	98956504	98980132	ENSMUSG00000017607.10	5167	-	Tns4	0.039299	0	0.297827	0.338605	0.807062	0.197928	0.290567	0.777157	0.861026	0.947435	0.771242	0.315552	16.7958	17.7362
chr11	78413676	78427158	ENSMUSG00000017615.13	3781	-	Tnfaip1	17.6152	18.5681	22.7106	8.36766	11.1866	9.60212	27.503	28.675	23.0288	22.0105	22.5125	14.791	100.394	98.1117
chr11	76307560	76514384	ENSMUSG00000017631.20	10974	-	Abr	3.20111	3.82842	3.11308	0.850287	0.420711	0.807668	4.15472	4.98053	3.99614	2.11237	0.973193	1.32231	18.6318	16.5711
chr11	79482038	79588849	ENSMUSG00000017639.14	7451	+	Rab11fip4	1.17185	1.07578	0.784822	0.410918	0.159905	0.205884	1.11354	1.64673	1.67754	0.425126	0.663187	0.196941	0.714345	0.441692
chr2	164897547	164914868	ENSMUSG00000017652.17	3406	+	Cd40	0.834648	0.892665	0.993985	0.898929	0.568442	0.550481	2.71439	3.07842	3.9808	0.211366	0.842397	0.382961	0.209632	0.0991026
chr2	165118474	165129789	ENSMUSG00000017664.17	3914	-	Slc35c2	2.95715	2.89537	2.59493	2.57027	1.7884	2.65646	2.88699	3.70482	1.94857	4.92939	4.19474	2.41611	45.8878	42.3439
chr2	165216184	165230179	ENSMUSG00000017667.10	8205	-	Zfp334	1.13841	0.673739	0.900253	0.533081	0.108908	0.0830952	2.18614	2.012	2.24634	0.193029	0.34969	0.357687	11.194	10.7784
chr2	165129951	165168399	ENSMUSG00000017670.17	6652	-	Elmo2	0.213681	0.290862	0.277607	0.372604	0.940339	0.845583	0.950317	0.435979	0.254785	1.34199	1.0304	1.5932	23.0872	20.9569
chr11	79130198	79145497	ENSMUSG00000017677.12	3987	-	Wsb1	157.068	202.986	233.822	574.232	540.816	610.273	125.178	125.728	115.305	266.839	380.61	343.43	104.161	103.308
chr2	163444234	163460933	ENSMUSG00000017679.17	5951	+	Ttpal	0.716554	2.22942	1.55154	1.93548	1.87698	0.945188	3.53201	1.83688	2.52757	5.32282	3.08033	4.82205	30.0497	32.2881
chr11	80099845	80158733	ENSMUSG00000017686.18	7414	+	Rhot1	36.4266	43.6561	40.1426	19.9012	18.8425	18.9439	44.7106	52.838	55.5208	23.7122	26.9394	24.4326	54.7187	58.7537
chr3	3573084	3724860	ENSMUSG00000017688.16	4389	+	Hnf4g	0.786508	0.188928	0	0	0	0	0.0720154	0.101657	0	0.0328053	0	0	0	0
chr11	80191738	80246781	ENSMUSG00000017692.9	4734	+	Rhbdl3	1.37259	2.21869	1.4303	3.32618	2.9887	2.34034	2.40362	2.4976	1.6558	0.973264	0.572413	0.585504	0.178248	0.249557
chr2	163568504	163592159	ENSMUSG00000017697.4	2002	-	Ada	9.63561	12.5637	9.83893	0.436956	1.11587	0.851393	8.24922	10.2518	6.87836	6.47273	2.54786	4.39783	4.83093	5.01594
chr2	163465192	163487051	ENSMUSG00000017707.10	3840	-	Serinc3	29.0309	34.6222	46.4867	241.174	240.889	249.237	44.0571	46.5927	57.5425	224.372	178.08	194.253	1754.64	1622.82
chr11	117758778	117764307	ENSMUSG00000017713.10	2910	-	Tha1	0	0	0	0	0	0	0.0271542	0.153325	0	0	0.32866	0.0560294	3.61352	3.50883
chr11	117877118	117914837	ENSMUSG00000017715.12	5333	+	Pgs1	13.098	11.9724	12.9273	12.6305	10.8913	10.4833	12.2092	12.8004	13.2681	11.2583	13.0916	13.5132	32.047	31.8682
chr11	117740077	117746569	ENSMUSG00000017716.16	3402	+	Birc5	746.814	723.665	672.905	459.936	461.33	433.588	574.199	562.898	576.65	449.934	422.209	387.437	16.8284	17.0409
chr11	117716750	117730734	ENSMUSG00000017718.16	3539	+	Afmid	0.172132	0.234305	0.0869664	3.83136	4.29247	4.431	0.625185	0.378221	0.658487	7.03841	5.17972	6.81852	1.79744	2.33677
chr2	164312221	164315644	ENSMUSG00000017720.3	934	-	Trp53tg5	0	0	2.30666	0	0.159456	0.182494	0.676821	0	0	0	1.8773	0.872835	0.0694963	0
chr2	164339440	164350221	ENSMUSG00000017721.16	3856	+	Pigt	0.263301	0.358404	0.718352	2.30645	1.93117	2.25438	1.86481	0.694255	0.988942	8.66284	6.20074	5.75057	30.7714	28.8873
chr2	164404333	164410430	ENSMUSG00000017723.12	1140	+	Wfdc2	0	0	0	1.02314	0	0.8971	0.346574	0	0	5.93611	1.53807	2.14534	0.455506	0.81425
chr11	101660568	101676197	ENSMUSG00000017724.15	3104	-	Etv4	0.0654181	0	0	0.187884	0.0959612	0	0.152743	0	0	0.0927721	0	0	2.59304	1.93022
chr2	164430263	164435514	ENSMUSG00000017733.5	778	-	Eppin	0	0	0	0	0.574287	0.438172	2.33603	1.72047	10.3476	0.740269	0.409769	0.41914	0	0
chr2	164328026	164335239	ENSMUSG00000017734.16	4389	+	Dbndd2	2.59085	2.14118	3.36595	0.465065	0	0.271848	1.29628	1.0674	0.965383	0.393663	0.326863	0.260041	0.280994	0.0769067
chr2	164782700	164797770	ENSMUSG00000017737.3	3539	+	Mmp9	0.0573772	0.390508	0.434832	0.659159	0.378747	0.144489	0.401904	0	0.359175	0.0406845	0	0	1.04545	3.17133
chr2	164802722	164841651	ENSMUSG00000017740.18	7447	+	Slc12a5	0.299938	0.185579	0.206643	0.117468	0	0.0228883	0.0530542	0.0898699	0.256033	0.386685	0.0428093	0.0437883	0.139459	0.169973
chr11	100656858	100661783	ENSMUSG00000017747.14	2692	-	Ghdc	1.35774	1.54013	4.00152	2.49134	4.59188	1.89951	5.10746	7.78982	5.58751	8.07627	4.50016	7.38914	23.9432	23.7296
chr2	164681438	164699631	ENSMUSG00000017754.14	2562	-	Pltp	0	0.21577	0.240261	0.910524	0.348786	0.731826	0.308426	0.522452	0.248072	2.52896	1.55543	2.8638	3.42029	6.29106
chr13	73881213	73964873	ENSMUSG00000017756.10	12669	+	Slc12a7	0.0641117	0.0654515	0.0728804	1.07027	1.23434	1.11668	0.505212	0.334569	0.752498	1.85248	1.79921	2.11062	38.3135	35.682
chr2	164674793	164682952	ENSMUSG00000017760.17	4715	+	Ctsa	9.94833	16.9417	26.1755	550.383	533.122	519.047	27.1329	19.115	28.7563	241.029	196.216	260.873	179.062	184.647
chr2	164664606	164668791	ENSMUSG00000017764.3	2781	+	Zswim1	4.9651	6.95725	5.42284	7.91638	6.80127	12.5033	13.1556	10.7493	10.7412	9.62989	9.1135	8.14935	14.3543	14.6864
chr8	106670222	106692729	ENSMUSG00000017765.18	4279	-	Slc12a4	0.379636	0.0645949	0	3.44136	2.36676	4.46139	0.849467	0.990572	0.34657	3.06202	2.98014	3.31502	68.8081	71.4095
chr2	164668309	164670457	ENSMUSG00000017767.4	1138	-	Spata25	0	0	0	4.99658	4.05702	2.69603	0.0694366	0	0	0.126522	0.280141	0.286548	0	0
chr11	75541330	75564736	ENSMUSG00000017774.20	6585	+	Myo1c	6.99987	7.55539	6.30972	1.68271	1.56056	1.03538	11.3638	9.21484	10.4559	1.11512	1.96073	1.68369	91.6915	93.3819
chr11	75570085	75597734	ENSMUSG00000017776.16	4730	+	Crk	194.472	161.634	146.99	26.8786	29.44	22.6665	187.256	193.185	177.276	27.0918	37.9797	41.0889	155.577	158.852
chr13	86192935	86195023	ENSMUSG00000017778.15	1131	-	Cox7c	68.4041	64.2737	81.6377	1115.59	1143.26	1144.46	61.0632	48.7202	66.1222	1157.59	1029.13	942.089	392.155	386.862
chr11	75478923	75519630	ENSMUSG00000017781.19	4109	+	Pitpna	19.9154	22.6691	26.2907	113.651	98.9858	122.911	21.9999	24.5401	30.7803	128.67	143.805	136.579	160.291	165.938
chr11	100978103	100983033	ENSMUSG00000017801.16	1999	+	Mlx	0.711058	3.04194	2.30946	14.8059	10.803	11.7669	4.66444	4.57557	2.01361	30.6836	19.6958	24.8769	70.4946	77.3361
chr11	100987148	101010719	ENSMUSG00000017802.15	3589	-	Retreg3	1.47102	0.693122	1.28632	7.06849	5.02111	7.55124	2.28976	2.11339	2.65628	6.45894	5.95142	5.9058	47.8909	53.9374
chr2	163178162	163239913	ENSMUSG00000017817.12	4255	-	Jph2	0	0	0.0723323	0	0	0.160234	0.0185708	0	0	0	0	0.344867	0.747489	1.1701
chr11	100585710	100595097	ENSMUSG00000017830.16	3272	-	Dhx58	0.310296	0.422374	0.282189	3.03003	1.13793	0.729305	0.50715	1.02271	1.55394	0.352035	0.146149	0.199322	2.99552	7.24708
chr17	53786262	53814708	ENSMUSG00000017831.9	5270	+	Rab5a	42.6152	38.392	51.977	125.104	118.382	134.645	31.6675	24.5523	25.4063	86.1981	100.57	105.686	144.858	139.485
chr11	100604676	100605401	ENSMUSG00000017832.3	726	+	Hspb9	0.279694	0	0	0	0	0.234778	0.217683	0	0	0.198323	0	0	0.804664	0
chr11	100510070	100518433	ENSMUSG00000017837.13	3578	+	Nkiras2	6.75346	6.79803	7.65564	6.316	5.32791	5.71657	4.15191	8.97835	6.92757	8.97374	10.3356	7.33659	65.8892	65.5182
chr12	110413554	110549496	ENSMUSG00000017843.15	8286	+	Ppp2r5c	78.6892	82.9938	81.865	12.8448	12.366	15.0372	109.86	133.325	123.926	30.9477	24.8546	25.9936	53.5116	56.8988
chr2	162859274	162888061	ENSMUSG00000017858.13	2802	+	Ift52	9.27602	8.58206	11.4234	12.0197	10.0989	11.4971	16.3565	13.2961	20.4897	25.7955	13.0842	14.2563	58.7012	55.5345
chr2	162896607	162926608	ENSMUSG00000017861.12	4632	+	Mybl2	22.2697	22.9738	19.4684	14.5105	13.1505	14.8296	25.7255	32.3168	25.4755	13.3662	16.5526	13.3759	3.0549	3.16994
chr2	162829250	162856047	ENSMUSG00000017868.17	3412	+	Sgk2	0.297564	0	0	0.0854617	0.480144	0.0999115	0	0.130766	0.124181	0.0421988	0	0	0	0
chr2	165436952	165613647	ENSMUSG00000017897.19	2963	+	Eya2	0.0685312	0.932844	0	0.541267	0.753958	0.747835	4.18696	5.27037	2.43099	5.73402	3.38921	5.6678	27.7558	32.3816
chr2	167140364	167191103	ENSMUSG00000017929.14	4308	-	B4galt5	8.57858	11.8696	9.35896	0.236904	0.138284	0.751748	10.6386	16.571	16.425	1.33688	1.44304	0.832637	29.14	29.1276
chr2	163280396	163297244	ENSMUSG00000017943.16	2580	+	Gdap1l1	0	0	0	0	0	0.660655	1.28635	0.778211	0	0	0.185349	0	0.125794	0.130831
chr2	163348728	163414830	ENSMUSG00000017950.17	4828	+	Hnf4a	0.0841168	0.0572497	0	0	0.061695	0	0	0.693104	0	0	0	0	0.322665	0.402004
chr2	167033725	167082524	ENSMUSG00000017969.14	2567	-	Ptgis	2.3731	0.538375	0.839275	46.6303	45.1959	46.48	7.63408	3.82385	4.70418	77.5721	70.8515	77.2354	12.8201	12.4919
chr6	23262772	23839420	ENSMUSG00000017978.20	9557	-	Cadps2	2.97458	3.00782	1.96445	0.122045	0.342838	0.03567	1.26503	4.01496	3.67978	0	0	0.0682413	0.991608	1.16553
chr2	166857113	166876867	ENSMUSG00000017999.17	4817	+	Ddx27	7.71426	9.81205	13.5454	49.2147	45.2948	51.1665	30.9547	27.1391	24.9369	38.9473	46.5593	37.4697	42.7026	44.6367
chr5	143608202	143696005	ENSMUSG00000018001.19	9437	+	Cyth3	3.01241	1.17157	2.44602	1.57586	0.994246	0.939212	2.76319	3.73506	4.4674	1.57149	1.73977	1.48584	35.8629	33.0139
chr15	78481247	78506219	ENSMUSG00000018008.9	7552	+	Cyth4	0.0537759	0	0	0	0.0197208	0	0	0	0	0	0	0	0.721981	2.98345
chr11	120612296	120614795	ENSMUSG00000018012.12	1293	+	Rac3	5.18245	6.19926	6.66487	2.59346	1.95811	2.10919	22.734	18.9788	19.9893	2.00439	2.34231	0.630493	10.2911	10.2464
chr15	82997634	83007002	ENSMUSG00000018040.10	5411	-	Rrp7a	4.0529	3.32029	3.64028	12.1521	8.44984	9.41864	3.57783	3.75179	3.95439	6.945	10.2221	7.08108	33.3725	37.0543
chr15	83037695	83056793	ENSMUSG00000018042.19	4298	-	Cyb5r3	7.88987	9.38916	9.23751	1.39081	1.73257	2.22083	10.5346	8.25288	13.5551	11.2559	7.4545	7.20769	169.885	169.537
chr11	86101507	86148401	ENSMUSG00000018068.14	10609	-	Ints2	4.15341	6.93023	6.5274	14.1689	18.9236	18.3479	17.3173	15.4977	17.1336	18.9597	25.1218	27.7864	16.3237	17.531
chr5	118698744	118903503	ENSMUSG00000018076.13	15427	+	Med13l	6.54176	5.48252	5.34669	2.48556	2.95411	2.49702	5.9058	6.56521	6.20715	5.04923	4.50499	5.64376	6.63948	6.59683
chr13	23868182	23876891	ENSMUSG00000018102.6	1156	+	H2bc4	5.62098	3.82563	5.05857	4.66654	1.93251	3.53873	2.87093	4.82455	3.29875	0.249104	3.17146	1.69251	34.1954	38.324
chr15	79142395	79169737	ENSMUSG00000018126.16	2728	-	Baiap2l2	1.33982	0.911882	1.01538	0.587894	1.09188	0.749775	0.202761	0.981322	1.24254	0.475015	0	0.418372	0.333113	0.0618665
chr5	139777268	139788408	ENSMUSG00000018143.11	3901	+	Mafk	0.989003	0.35427	0.867858	2.98996	1.29805	1.96621	2.8561	4.11748	3.91014	2.47291	2.8603	1.92261	52.946	51.0295
chr11	98042980	98084119	ENSMUSG00000018160.16	8753	-	Med1	30.9702	37.9882	32.6304	21.5207	20.8093	22.0826	42.1139	39.1734	46.7854	29.5268	29.6292	29.2264	32.3176	29.3755
chr10	128403392	128425521	ENSMUSG00000018166.9	6016	-	Erbb3	5.60299	3.81339	2.45564	8.91848	10.447	7.13982	12.0577	9.56723	10.9519	11.2008	6.46504	9.40439	7.94106	8.09353
chr11	98249194	98271938	ENSMUSG00000018167.11	3557	+	Stard3	0.0570868	0.155413	0.605684	2.33637	0.795531	1.82093	0.444301	0.0627178	0	5.05982	3.13692	4.53796	41.3691	40.6627
chr11	98355728	98436857	ENSMUSG00000018168.9	8754	-	Ikzf3	0.023196	0.0631486	0.105474	0.0666199	0.017013	0	0.388144	0	0.242007	0.427638	0.0364177	0.540133	0.0889781	1.24352
chr15	78640082	78657675	ENSMUSG00000018169.13	2839	-	Mfng	0.143049	0.389435	0.108409	0.359487	0.629511	0.420269	0.528834	0.235738	0.447735	0.101432	0	0.631737	0.137181	0.832266
chr11	86474691	86574662	ENSMUSG00000018171.10	3862	-	Vmp1	24.8696	36.7152	39.0495	385.522	384.014	397.832	55.8779	40.6086	69.283	382.772	331.926	354.039	274.748	256.129
chr1	143653010	143683204	ENSMUSG00000018189.13	2921	+	Uchl5	31.0739	32.2673	32.1366	113.853	117.779	128.085	51.1283	38.7978	43.5891	233.398	216.263	259.723	81.9758	77.3946
chr1	143592076	143625414	ENSMUSG00000018196.19	8772	+	Glrx2	9.95382	10.4612	13.473	23.6514	19.8813	19.3922	9.87285	6.00189	7.68005	27.4768	26.4395	25.5572	15.5022	14.8435
chr1	143626528	143652806	ENSMUSG00000018199.10	9541	-	Ro60	4.89501	6.40234	4.87096	3.88142	1.6078	3.46579	4.33978	8.37074	4.72956	5.76473	5.02877	6.04948	43.146	40.2073
chr2	163912242	163997444	ENSMUSG00000018209.16	5860	+	Stk4	8.55892	8.01847	10.2941	47.4962	45.5945	45.8991	26.3756	17.2835	25.9936	42.261	34.981	43.182	61.4315	52.878
chr2	164056374	164063580	ENSMUSG00000018211.14	572	-	Wfdc15b	9.93989	8.21473	6.99486	0	0	0	2.7629	6.2402	7.77783	0	0	0	0	0.295055
chr11	63019808	63050373	ENSMUSG00000018217.13	2354	+	Pmp22	0.431304	0	0.26149	0	0	0	0	0.663386	0.269992	0	0	0	14.8625	17.4938
chr11	53321850	53328731	ENSMUSG00000018238.7	2031	+	Gdf9	104.378	117.855	116.533	3.58931	5.20638	4.28011	123.761	163.114	135.081	7.16012	4.86598	4.81671	2.52479	2.53448
chr11	53215506	53224128	ENSMUSG00000018239.10	1391	+	Zcchc10	461.15	408.144	501.156	379.745	422.384	442.849	601.532	459.005	655.359	401.929	456.084	458.426	68.2227	69.1588
chr13	27529656	27538199	ENSMUSG00000018259.14	939	+	Prl8a2	208.68	120.392	204.855	1.08688	0.951641	0	224.35	249.458	222.457	0.613343	0	0.868187	0	0
chr5	119970733	120023284	ENSMUSG00000018263.12	4675	+	Tbx5	0.0868697	0	0	0	0.0637141	0	0.202829	0	0	0	0.0340963	0	0	0
chr11	70416193	70418684	ENSMUSG00000018286.7	1872	+	Psmb6	226.379	249.382	224.747	425.633	472.731	394.163	108.271	125.606	101.626	732.218	657.185	675.35	285.193	276.733
chr11	70554597	70560242	ENSMUSG00000018287.13	1480	-	Spag7	116.758	88.8967	91.9163	157.718	157.586	161.12	88.6827	92.0988	99.4852	232.22	209.159	227.713	173.107	157.311
chr11	70542676	70545470	ENSMUSG00000018293.5	2405	-	Pfn1	31.7463	33.5589	27.6421	458.611	479.492	449.333	35.616	30.518	41.1374	597.242	508.49	523.034	919.394	943.122
chr2	163895460	163913089	ENSMUSG00000018322.11	3040	-	Tomm34	99.4583	120.38	86.7639	35.73	29.9333	22.6518	75.8737	88.5744	85.6473	20.8395	15.94	17.0554	41.5506	36.8355
chr2	163836880	163860508	ENSMUSG00000018326.10	3382	+	Ywhab	23.4759	30.3208	29.5761	255.34	251.361	273.666	60.888	59.2348	65.0218	204.819	153.367	184.354	476.227	449.326
chr11	78904266	79037233	ENSMUSG00000018334.19	7103	-	Ksr1	1.00057	0.70044	1.21324	0.143684	0.125805	0.167977	1.40171	1.00504	0.835125	0.182436	0.35906	0.573862	0.685375	1.17615
chr11	54793279	54801203	ENSMUSG00000018339.13	1813	+	Gpx3	24.1922	30.1862	24.7849	2.89505	1.2322	2.35037	43.1052	39.7447	46.2735	11.0389	9.3196	10.7018	731.906	789.96
chr11	54869934	54924271	ENSMUSG00000018340.14	2930	-	Anxa6	4.85121	1.79236	2.83614	2.58754	1.5249	2.38512	7.92885	7.99459	7.08588	2.6536	1.08806	1.05729	254.543	242.386
chr6	67268302	67353172	ENSMUSG00000018341.13	3794	-	Il12rb2	1.2845	1.60275	2.19027	0.076857	0.157018	0.0898518	1.79115	1.9404	2.51276	0.2277	1.13437	0.601644	0	0.0444839
chr11	65698001	65720065	ENSMUSG00000018347.17	2371	+	Zkscan6	18.8413	15.5046	15.9663	4.55041	4.27135	3.66634	11.5979	18.0653	15.7259	8.7446	5.7817	10.5901	34.7407	36.9077
chr11	106879455	106890367	ENSMUSG00000018362.15	2873	-	Kpna2	527.682	763.495	884.863	1726.03	1726.79	1787.07	860.241	649.228	809.585	944.831	1072.36	990.986	75.2345	68.1138
chr11	106710892	106811541	ENSMUSG00000018363.18	6162	-	Smurf2	65.7417	59.2097	53.9429	16.7755	17.8612	16.8181	73.8638	78.4534	67.8329	14.3936	16.6592	21.6706	24.133	25.0747
chr11	106680078	106710756	ENSMUSG00000018372.14	4199	+	Cep95	9.38157	9.21558	6.37684	2.91665	2.94388	4.66817	11.0088	19.6576	9.58612	4.972	3.91003	6.17391	21.0388	18.3081
chr11	87959105	87975555	ENSMUSG00000018377.11	4601	+	Vezf1	13.6814	12.5555	10.3684	3.01039	4.62883	5.00122	12.5029	17.5037	12.1099	4.19336	4.85026	7.40633	106.457	111.273
chr11	87988884	88084966	ENSMUSG00000018378.14	5779	+	Cuedc1	0	0.143486	0	0.327976	0.20617	0.0884836	0.574285	0.347428	0.989798	0.0747442	0.303409	0.0846404	12.8606	10.6888
chr11	87938199	87944581	ENSMUSG00000018379.18	5710	+	Srsf1	79.8718	76.7244	84.7322	147.508	147.81	161.762	78.0225	69.7782	83.9622	122.574	167.356	144.971	172.312	167.442
chr11	95720900	95733302	ENSMUSG00000018381.16	4153	-	Abi3	0	0	0	0	0	0	0	0	0	0	0	0	0.0468887	0.182873
chr11	53348032	53358593	ENSMUSG00000018387.13	4600	+	Shroom1	1.32429	0.961397	0.133815	1.42628	1.00367	0.518758	0.395094	0.193989	1.3356	1.72153	0.970262	0.60256	7.49282	7.06273
chr11	53458206	53492794	ENSMUSG00000018395.20	3586	+	Kif3a	4.64326	7.01409	6.35116	10.5303	8.43089	10.3619	21.2641	35.9577	35.1513	65.8079	65.5648	61.3808	62.0677	57.7476
chr11	53410084	53440392	ENSMUSG00000018398.19	6087	+	Septin8	0.0667185	0.227042	0	1.84433	2.07971	0.812062	1.71357	1.97909	1.25295	6.64679	4.53035	4.31252	21.0394	20.587
chr11	87482988	87507128	ENSMUSG00000018401.18	6240	+	Mtmr4	6.57335	8.32748	4.88295	2.31314	3.19821	2.86813	10.2573	9.4383	9.33649	5.607	4.75135	3.39678	30.4055	31.4689
chr11	84703887	84710341	ENSMUSG00000018405.8	2868	-	Mrm1	1.91163	1.25287	1.50238	2.99933	2.7003	0.950901	3.69196	4.51153	4.43208	6.677	2.22316	2.3877	17.8569	19.8018
chr11	104122216	104222916	ENSMUSG00000018411.18	7531	+	Mapt	0.862814	0.40372	1.43037	4.25913	5.3988	3.89287	3.17922	4.17677	2.53178	2.86779	2.11659	1.88354	0.0689518	0.190487
chr11	104224055	104359687	ENSMUSG00000018412.17	6874	-	Kansl1	14.2678	13.8321	18.3572	15.5894	16.0111	17.6301	14.1392	16.5514	14.9783	14.2432	15.3047	15.3463	82.2276	80.1874
chr11	60307971	60341753	ENSMUSG00000018415.15	4864	+	Gid4	34.3579	31.7089	30.1826	10.5811	8.38966	8.93595	46.1214	56.735	55.3589	9.94615	13.1413	13.7436	71.8889	81.8529
chr1	51788924	51955230	ENSMUSG00000018417.15	10792	-	Myo1b	4.64745	6.17242	3.93558	33.1936	37.0673	42.1542	9.91397	14.098	12.6225	42.3595	40.884	48.8895	43.8885	41.8098
chr11	86659672	86698572	ENSMUSG00000018425.19	4233	-	Dhx40	22.7858	21.6133	18.7587	62.5143	53.3734	61.8094	31.1558	33.413	37.0856	68.8789	83.0704	73.7615	103.996	93.4564
chr11	86827251	86884533	ENSMUSG00000018427.9	4847	-	Ypel2	14.7465	10.2646	11.7471	204.995	215.977	213.879	24.1442	26.8791	31.601	80.9474	90.7335	104.616	23.0069	27.3162
chr11	88721618	88755412	ENSMUSG00000018428.16	4390	-	Akap1	9.20467	9.1924	11.0069	36.1339	31.7879	30.2848	12.8698	9.8077	7.23872	25.0903	33.6955	26.0724	81.6766	81.8678
chr11	107057489	107080207	ENSMUSG00000018433.15	5357	-	Nol11	15.8064	23.3731	25.9686	61.3183	57.382	66.7223	40.3723	33.69	45.9932	53.0829	67.307	49.0628	33.5392	31.9145
chr11	70897990	70910667	ENSMUSG00000018442.14	8049	-	Derl2	8.07287	10.9544	10.5153	11.5566	12.1381	12.4094	8.07958	9.83923	10.5545	25.3297	25.8439	25.3208	44.9423	47.5555
chr11	70868662	70873852	ENSMUSG00000018446.9	2826	-	C1qbp	61.4347	60.1511	67.5229	466.491	471.723	480.406	130.747	102.702	145.359	380.081	409.556	415.057	113.925	115.112
chr11	70861039	70868659	ENSMUSG00000018449.13	2842	+	Rpain	12.8608	14.6857	15.3779	19.3405	20.6995	22.3107	19.2125	17.1907	15.0578	15.6547	11.4418	13.1951	44.0115	42.9352
chr11	70922767	70924339	ENSMUSG00000018451.8	1573	-	6330403K07Rik	0	0	0.391321	0	0	0.108359	0.401876	0	0	1.73914	0.810682	0.310958	12.7508	7.56415
chr2	165246948	165315150	ENSMUSG00000018459.16	5215	-	Slc13a3	0	0.159004	0	0.503233	0.0285584	0.196106	0	0.21389	0	0.110437	0.0305657	0	0	0
chr11	69217084	69223868	ENSMUSG00000018470.9	2865	+	Kcnab3	0	0	0	0	0	0	0.413711	0.778664	0.517617	1.45741	0.111274	0.512185	33.1684	35.8161
chr11	69234099	69260232	ENSMUSG00000018474.19	8443	-	Chd3	0.601261	1.0476	0.656157	0.155416	0.158757	0.141317	2.00285	3.09146	2.53431	1.39838	1.03838	0.926944	19.8734	17.191
chr11	69289334	69304501	ENSMUSG00000018476.8	6954	-	Kdm6b	6.24883	5.76333	4.69141	1.63535	1.07084	0.980437	5.36337	6.19152	6.6109	5.75598	4.51565	4.94717	4.27503	4.91462
chr11	85061230	85071971	ENSMUSG00000018479.13	995	+	Chct1	0.408156	0	0.927962	2.19796	4.78977	1.88436	9.13283	8.51991	4.25836	6.36706	3.52443	6.22687	1.04377	0.42405
chr11	85078088	85125956	ENSMUSG00000018481.10	6463	-	Appbp2	27.177	29.5091	31.8108	38.8463	33.8974	36.2366	28.9398	27.1653	29.862	34.464	29.9168	30.0208	117.536	117.224
chr11	103618190	103640647	ENSMUSG00000018486.3	4518	-	Wnt9b	0.134833	0	0	0	0.0329641	0	0	0	0	0	0	0.036088	0	0
chr11	62139810	62157279	ENSMUSG00000018500.3	1845	+	Adora2b	2.42129	8.0898	4.17038	0.711208	0.645775	0.0923843	7.19521	7.73852	9.98983	0.93647	2.33269	4.24184	4.22176	4.89392
chr11	62207252	62349367	ENSMUSG00000018501.18	12811	-	Ncor1	22.3964	28.0479	31.2074	9.8898	11.7067	11.7482	37.144	41.3228	40.7964	24.7032	25.5692	26.2431	72.8845	73.0036
chr11	62465312	62491341	ENSMUSG00000018507.17	4485	+	Trpv2	2.58067	0.801164	2.12731	0.91022	1.02941	0.0380042	7.6288	4.87459	7.93564	0.898886	0.9596	0.254475	13.0832	9.12534
chr11	62415772	62430087	ENSMUSG00000018509.9	1811	-	Cenpv	147.78	152.318	126.78	1.36861	1.23356	1.31766	140.628	190.69	163.189	10.4946	6.86539	6.7523	36.1644	36.4383
chr11	97579649	97591323	ENSMUSG00000018537.17	3526	-	Pcgf2	0.172766	0.156779	0	3.1839	4.22382	4.30231	0.761952	0.253077	0.360499	4.69596	5.96734	2.49701	7.01377	6.38997
chr11	97636307	97657382	ENSMUSG00000018541.11	5053	-	Cwc25	9.7651	8.42387	13.3391	16.0138	16.7707	13.8639	14.0273	15.1433	16.9801	12.2241	13.5331	11.5193	23.0453	28.9915
chr11	97662307	97666744	ENSMUSG00000018543.9	624	-	Spmap1	0	0.885902	1.97291	1.16825	4.77346	1.63893	3.29245	1.43005	6.45066	2.07667	2.04359	2.35162	0.104022	0
chr11	97605983	97635530	ENSMUSG00000018547.9	5204	-	Pip4k2b	0.624313	0.371793	0.354851	0.280165	0.572374	0.393041	1.01735	1.02884	0.651355	0.802361	0.428825	0.313308	2.71912	3.42149
chr11	87017903	87111509	ENSMUSG00000018548.16	7214	+	Trim37	20.1819	23.2953	29.3524	6.06312	7.39085	8.52954	29.4322	38.5006	32.6561	10.179	11.1364	8.31727	27.9289	28.308
chr11	69826622	69832431	ENSMUSG00000018554.14	1885	+	Ybx2	61.6176	56.6	48.0029	2.32039	2.6863	3.97865	48.7527	53.3752	49.2264	5.34682	5.83481	5.44927	0.0688695	0.044767
chr11	69871982	69881427	ENSMUSG00000018559.17	2182	+	Ctdnep1	5.67669	5.70031	6.20626	8.68639	5.80165	7.10855	7.93086	10.9397	5.24293	7.45646	11.3231	9.71399	54.3491	53.4856
chr11	69859048	69873343	ENSMUSG00000018565.18	2294	-	Elp5	148.974	178.806	181.659	284.223	251.249	256.416	229.995	223.962	237.619	162.812	195.672	172.356	103.391	98.5483
chr11	69833365	69839014	ENSMUSG00000018566.15	3478	-	Slc2a4	1.28444	1.43049	0.0884916	0.71264	0.813601	0.539085	0.522551	0.833851	0.913686	1.07635	0.366648	0.609428	0.261281	0.194102
chr11	69881969	69885777	ENSMUSG00000018567.15	1844	+	Gabarap	59.2436	55.1604	50.9062	145.402	128.175	154.273	208.989	185.583	244.252	371.356	349.747	384.713	537.229	488.056
chr11	69855605	69858711	ENSMUSG00000018569.13	1948	+	Cldn7	1.98054	3.26347	2.21193	96.3253	77.677	81.7245	9.97877	9.61977	13.4855	224.4	150.317	161.706	0	0.433192
chr11	69788178	69791813	ENSMUSG00000018570.18	2368	-	2810408A11Rik	0	0	0.259944	0.36942	0	0.0719801	1.36815	0.847882	0.805186	0.304017	1.07703	0	3.23451	3.38541
chr11	69886603	69890835	ENSMUSG00000018572.11	3273	+	Phf23	41.8772	31.0772	37.5196	19.6446	21.2045	19.0082	44.4225	37.5561	48.0926	13.7692	23.669	17.7841	111.812	120.198
chr11	69901009	69906237	ENSMUSG00000018574.15	2686	-	Acadvl	0.453592	0.411618	0.229169	1.19417	0.166342	0.634583	0.558957	0.830555	1.57746	3.05547	1.24624	1.69966	124.358	125.511
chr12	117841717	118162778	ENSMUSG00000018581.16	14458	-	Dnah11	2.86511	2.9441	3.29955	0.121011	0.123612	0.0117892	4.24662	5.72454	5.3337	0.0497933	0.198451	0.101495	0	0
chr11	55360511	55395664	ENSMUSG00000018583.6	7064	+	G3bp1	15.8387	18.8989	19.8676	49.0602	56.8825	46.4005	27.8423	25.391	31.0102	41.5396	57.1801	50.6171	129.883	140.806
chr11	55337467	55352065	ENSMUSG00000018585.10	541	-	Atox1	387.724	371.941	394.246	686.947	754.569	505.676	999.786	947.193	1017.76	1652.2	1400.72	1551.19	322.868	327.873
chrX	163912013	164110389	ENSMUSG00000018589.9	3150	-	Glra2	0.193388	0	0.293118	0	0	0.108222	0	0	0	0	0	0	0	0
chr11	55285326	55314009	ENSMUSG00000018593.14	3788	-	Sparc	0.107211	0	0	1.53957	0.196584	0.179988	5.40282	4.35809	4.86569	16.1163	4.03971	5.5525	1259.46	1344.49
chrX	135658423	135680890	ENSMUSG00000018595.7	2010	-	Glra4	0.202048	0.41254	0.918728	0.145072	0	0	0.471754	0.998898	0.210799	0	0.0793036	0.162234	0.0322933	0
chr11	60619224	60623777	ENSMUSG00000018599.6	2716	+	Mief2	0.523345	0.407071	0.339956	2.79141	3.67394	1.69445	1.22194	0.985658	0.702018	3.49883	3.34529	2.40126	19.5732	16.2185
chr5	119808734	119822789	ENSMUSG00000018604.19	6624	+	Tbx3	4.44496	3.96409	4.50696	6.97734	3.77726	6.92192	0.453309	0.23575	0.319827	0.717303	0.0481281	0.467673	0	0.203831
chr9	7628232	7674980	ENSMUSG00000018620.4	3287	+	Mmp20	0.247104	0	0	0	0.0453093	0	0.0240398	0.135739	0.128904	0.0876071	0	0	0	0
chr11	104023681	104066349	ENSMUSG00000018634.11	2460	+	Crhr1	0.0825438	0	0	0	0	0	0	0	0	0	0	0	0	0
chr11	83938867	83960087	ENSMUSG00000018648.16	1945	-	Dusp14	591.948	603.11	529.308	64.9156	63.7842	45.4823	330.904	415.665	309.665	78.8386	78.7577	89.0254	1.46839	1.43174
chr11	83969746	84020426	ENSMUSG00000018651.15	2974	-	Tada2a	12.9045	13.0115	17.593	121.923	114.027	127.521	54.8137	56.0343	52.4291	94.3583	124.562	119.625	24.3793	18.8123
chr11	11634980	11722926	ENSMUSG00000018654.19	9106	+	Ikzf1	0.111497	0	0	0.0160112	0	0	0.138843	0.0489978	0	0	0	0	0.0784104	1.29739
chr6	42561800	42574626	ENSMUSG00000018656.6	3692	-	Tcaf3	0	0.224595	0	0.0789804	0	0	0.642082	0.241698	0.0573817	0.0389985	0.086349	0.309133	0	0.0228564
chr11	96828651	96834812	ENSMUSG00000018659.13	2925	-	Pnpo	1.11074	2.26791	2.73577	0.299072	0.611002	0.407912	3.45792	3.81346	2.89714	7.97441	4.46866	4.18066	75.051	66.1239
chr11	113539995	113557880	ENSMUSG00000018661.18	4987	+	Cog1	0.855066	0.554244	0.678868	1.22789	1.04524	0.922824	2.13907	2.01302	1.52932	0.75066	0.799079	0.719271	34.8822	31.2196
chr11	96679953	96699466	ENSMUSG00000018666.14	4273	+	Cbx1	73.9904	80.0161	85.7849	24.7375	27.4999	15.1182	72.5834	70.9514	70.0063	84.7787	54.9862	66.3171	46.0884	43.3877
chr11	96798252	96807322	ENSMUSG00000018669.15	3812	-	Cdk5rap3	1.75785	2.53779	1.85698	6.80797	7.57943	10.15	10.2816	6.0278	8.89206	14.8439	10.203	12.2327	90.5022	94.1704
chr11	96740696	96752029	ENSMUSG00000018672.16	2208	+	Copz2	25.7501	26.0378	26.763	1.05651	0.741961	0.694765	40.8336	40.8185	42.0253	2.86921	2.7433	2.21529	60.2941	64.971
chr11	102293811	102298772	ENSMUSG00000018677.10	2756	-	Slc25a39	6.18899	10.9317	6.9238	5.76631	5.89026	7.9782	8.34343	8.74217	11.7611	24.8678	12.6664	23.5458	300.831	316.263
chr11	96844167	96873785	ENSMUSG00000018678.14	3414	-	Sp2	5.17458	6.8817	6.04009	9.65152	6.15096	7.58882	10.6701	8.95224	7.13624	4.42828	6.48993	3.43857	17.3206	17.7225
chr11	84313681	84404348	ENSMUSG00000018697.15	2869	-	Aatf	3.75116	7.89994	8.79661	52.0888	53.1566	53.7072	26.1376	22.161	37.2903	64.5888	59.2264	61.3197	45.7693	43.5018
chr11	84409110	84416361	ENSMUSG00000018698.16	4072	-	Lhx1	2.54321	2.98666	3.0989	0.0358049	0.0365746	0.293011	0.21346	0.273928	0	0.459668	0.117436	0.520529	0	0
chr12	110567886	110633379	ENSMUSG00000018707.14	15658	+	Dync1h1	0.298271	0.406006	0.511056	1.08943	0.903597	0.816431	1.80666	1.9804	1.40712	2.89657	2.31089	2.40539	36.8987	35.079
chr11	113588998	113600843	ENSMUSG00000018727.20	2246	-	Cpsf4l	20.9748	19.6902	18.4993	2.33692	2.18822	1.66958	14.495	16.9848	17.0728	1.53855	2.76786	0.58075	0.1156	0.263001
chr11	83185468	83193412	ENSMUSG00000018733.11	3536	-	Pex12	9.7624	12.3505	12.0986	30.3883	34.2846	28.0547	12.5143	6.75066	7.48916	17.8756	28.3999	24.3001	16.466	18.5668
chr11	68712260	68762684	ENSMUSG00000018736.15	3253	-	Ndel1	26.2795	28.4643	34.912	24.6507	24.5396	26.6703	26.9631	29.3518	28.3296	32.0452	35.2807	33.1304	155.739	168.694
chr11	68858957	68865191	ENSMUSG00000018740.15	3677	+	Slc25a35	0.386566	0.902045	0.0837025	0.31721	0	0.834398	0.408311	1.21342	1.38278	0.548206	1.12712	0.487762	1.07682	0.757339
chr11	69656738	69674849	ENSMUSG00000018750.15	8117	+	Zbtb4	0.125082	0.0681044	0.606675	0.017962	0.183481	0.020999	0.321254	0.577163	0.2349	0.425721	0.235654	0.341478	6.60531	6.88228
chr11	69573403	69586924	ENSMUSG00000018752.20	2235	-	Tnfsfm13	0	0	0.137706	0.391403	0	0.0762635	0.247486	0	0	0.193265	0.14264	0.72951	0.609888	0.566348
chr11	69547523	69553468	ENSMUSG00000018761.15	2420	-	Mpdu1	1.59426	4.34019	4.95999	40.0643	40.2485	40.7105	17.5343	8.84974	15.6701	79.6662	59.9398	61.041	54.6367	57.0825
chr11	69523816	69544123	ENSMUSG00000018765.7	3766	+	Fxr2	5.60755	8.88067	6.29278	9.56241	9.8866	8.59939	8.26698	8.82634	10.9133	10.0933	11.809	11.8193	106.637	110.065
chr2	73738791	73741670	ENSMUSG00000018770.10	2181	-	Atp5mc3	85.0962	103.54	112.469	397.685	398.381	394.744	153.436	132.973	145.024	751.798	640.524	619.439	442.552	430.712
chr11	69555039	69556979	ENSMUSG00000018774.14	1257	-	Cd68	3.39237	1.97901	2.69333	5.91542	7.93829	9.49199	3.3946	6.74408	6.91009	5.26904	11.7933	10.2471	14.3555	26.3832
chr11	69650716	69652794	ENSMUSG00000018776.11	1618	-	Slc35g3	0	0.341658	0	0.18022	0	0	0	0.137878	0.130935	0	0	0	0	0
chr8	46924074	46989088	ENSMUSG00000018796.14	10483	+	Acsl1	3.54475	5.16786	3.17081	2.23919	2.01739	1.13817	5.90964	6.83115	4.58749	2.26625	0.973158	1.41535	19.8017	24.7209
chr11	110160195	110228542	ENSMUSG00000018800.15	11437	-	Abca5	0.798951	1.08753	0.780401	0.866857	1.05478	0.909101	2.39744	3.19894	6.00162	7.12547	3.70731	5.70239	11.6573	10.0714
chr11	75239259	75296531	ENSMUSG00000018809.3	4329	+	Smyd4	2.48604	1.72392	5.68767	1.38085	1.27292	1.06309	14.2011	11.1312	11.7941	12.9714	6.14919	7.60804	3.77852	4.09356
chr7	142014546	142048604	ENSMUSG00000018819.11	5174	+	Lsp1	26.4124	32.3199	24.5077	0.563578	0.345416	0.329434	35.0652	41.5647	29.8904	0.0834841	0.554543	0.283612	0.627267	8.67671
chr19	42152390	42183029	ENSMUSG00000018820.14	8623	+	Zfyve27	0.376774	0.993674	0.392614	2.82364	2.12439	2.35225	1.15463	0.724393	0.368526	4.34134	4.17772	4.6136	37.6751	38.7042
chr19	42111712	42117498	ENSMUSG00000018821.4	1236	-	Avpi1	28.2572	27.506	40.3393	33.5005	32.0517	28.9598	82.2793	78.8747	73.5316	162.737	145.859	167.794	298.027	297.194
chr19	42186410	42190691	ENSMUSG00000018822.8	1900	-	Sfrp5	0.106873	0.290949	0	0.153471	0	0.17942	0	0	0	0.22734	0	0.25744	0.0341629	0.0444136
chr16	14012399	14109236	ENSMUSG00000018830.11	7599	-	Myh11	2.43167	2.25515	3.88818	0.211051	0.156791	0.0448609	4.82494	6.10635	7.30433	0.170528	0.188788	0.0429124	0.0512511	0.0222097
chr11	82767260	82781440	ENSMUSG00000018841.18	3714	-	Rad51d	2.02292	3.49781	2.9004	2.43389	1.5238	2.11111	5.91471	4.56506	3.87884	8.68391	5.32193	9.43856	19.8364	16.8363
chr11	82782950	82791627	ENSMUSG00000018844.7	2166	+	Fndc8	0.749983	0.638046	0.852559	0	0	0	0.25537	2.78086	2.34741	0.199421	0	0	0.11987	0.194797
chr11	82801376	82834229	ENSMUSG00000018845.15	4493	+	Unc45b	0.135583	0.553664	0.342504	3.66685	3.24846	4.62826	0.474852	1.19165	0.518671	0.672964	0.603117	0.508043	0.101128	0
chr11	35660311	35682112	ENSMUSG00000018846.9	7376	+	Pank3	90.3795	107.323	128.559	229.647	242.701	241.346	109.733	102.954	109.689	124.032	188.164	188.997	66.9424	69.2843
chr11	35699208	35725333	ENSMUSG00000018848.5	3228	-	Rars1	16.5441	16.6971	31.0825	396.698	412.146	398.77	75.959	53.2147	89.3879	264.681	278.012	313.716	93.785	97.5091
chr11	35729227	35871354	ENSMUSG00000018849.7	4960	-	Wwc1	0.941599	0.724439	0.558461	1.6755	1.38122	0.206188	1.46567	1.70914	3.07529	0.870861	1.34976	1.87371	0.57581	0.323252
chr11	115294578	115303500	ENSMUSG00000018858.16	3332	+	Mrpl58	3.3518	2.40566	4.71083	99.4593	92.9259	94.1766	9.3912	5.8249	8.51991	133.827	112.614	110.981	28.5781	27.6305
chr11	115158850	115167876	ENSMUSG00000018861.9	2806	-	Fdxr	0.361828	0.78803	0.76779	0.363715	0.902295	0.0607445	2.33734	1.66958	1.7365	3.89973	0.511262	1.51076	566.05	562.252
chr15	83960298	83989955	ENSMUSG00000018865.10	2512	-	Sult4a1	4.3651	5.39159	6.12607	3.30831	2.66797	2.98557	7.32938	10.657	5.81922	2.40735	2.22094	0.9736	0	0
chr11	97206542	97220746	ENSMUSG00000018882.13	2596	+	Mrpl45	43.1772	51.7454	59.2785	123.445	113.248	103.477	143.153	146.949	135.55	170.327	171.558	157.519	103.265	113.414
chr15	76899687	76934870	ENSMUSG00000018893.16	1492	-	Mb	2.04147	1.48205	1.65026	0	0	0	4.07805	3.13997	7.38363	0.0965029	0	0	0.130515	0.0565589
chr11	53660841	53669200	ENSMUSG00000018899.18	3975	+	Irf1	5.41488	8.69187	9.05901	1.027	0.112401	0.471683	13.4581	12.9643	9.96643	7.64283	2.40604	2.42005	15.464	20.5286
chr11	53755368	53782486	ENSMUSG00000018900.8	3071	-	Slc22a5	4.23175	4.6802	2.60571	1.09194	0.145489	0.666033	7.12739	9.37097	5.38084	4.50091	2.38763	3.82262	38.8908	41.0251
chr11	53990921	54022491	ENSMUSG00000018906.15	6239	+	P4ha2	11.1635	13.8223	16.6738	9.67467	8.95166	9.37073	6.50997	6.50775	10.5604	64.687	60.5256	70.6905	54.6826	65.9235
chr11	70206436	70213454	ENSMUSG00000018907.11	2826	-	Alox12e	0	0.489033	0.108908	0	0	0.180944	0	0	0	0	0	0	0.0689061	0.955537
chr7	99184673	99255978	ENSMUSG00000018909.16	11175	+	Arrb1	0.0181707	0	0.110165	0.182655	0.266545	0.549097	0.233344	0.119778	0.663523	0.347877	0.28528	0.277214	17.193	18.2289
chr11	54156129	54158103	ENSMUSG00000018914.6	629	-	Il3	0	0	0	0.927172	0	0	0	0	0	0	0	0	0	0
chr11	70396070	70402004	ENSMUSG00000018919.11	1125	+	Tm4sf5	4.69289	0.49138	2.46219	16.4589	11.5174	8.78759	8.2882	9.12179	14.5002	11.9025	11.7602	4.20295	0.115395	0.300039
chr11	70344809	70350810	ENSMUSG00000018920.12	3021	-	Cxcl16	5.2428	5.12363	5.50142	2.89568	0.83808	2.08759	6.016	4.79996	7.15294	4.62307	2.74373	3.02236	1.48254	2.93297
chr11	70283709	70300857	ENSMUSG00000018921.12	3561	-	Pelp1	2.33793	2.63905	3.37073	46.7978	46.8418	54.3752	9.45297	12.5295	9.51882	33.9234	44.6733	37.8654	25.5191	28.4841
chr11	70342745	70344553	ENSMUSG00000018923.14	1046	+	Med11	34.943	40.1654	39.1338	104.121	95.2537	85.5504	60.9639	42.2287	40.3048	64.6957	71.0139	66.8705	34.999	33.1574
chr11	70234978	70242857	ENSMUSG00000018924.7	2454	-	Alox15	0.0827457	0.112633	0.877921	0	0	0.0694576	0.5474	0.272723	0.604309	0	0	0	10.157	37.2756
chr11	83402562	83413001	ENSMUSG00000018925.4	1875	-	Heatr9	0.108298	0.589657	0	0.155518	0.635442	0	0.0421434	0	0	0.153581	0	0	0.276947	0.0900116
chr11	83478708	83483913	ENSMUSG00000018927.4	1795	-	Ccl6	2.48873	3.38765	1.54316	0	0.0829704	0	2.72934	2.36137	1.18024	0	0	0.2725	11.8971	34.0364
[truncated: 39,348 more rows]
